# Supplementary material for: Comparison of plasma and cerebrospinal fluid proteomes identifies gene products guiding adult neurogenesis and neural differentiation in birds
Source: Sci Rep. 2021 Mar 5;11:5312. doi: 10.1038/s41598-021-84274-x (PMC7935914; doi:10.1038/s41598-021-84274-x)
Supplement: Supplementary file 2 — Supplementary Table S1. nLC-MS/MS output from different mapping approaches. [file 41598_2021_84274_MOESM2_ESM.xlsx]

## Sheet: Summary
												Supplementary Table S1. nLC-MS/MS output from different mapping approaches
Mapping combination	MS/MS submitted	MS/MS identified	MS/MS identified_%	Peptide sequences identified	Number of contaminants, only identified by site, reverse peptides	Number of protein identifications	Post-filtered matched proteins
GG_x_GG	635868	55987	8.8	5033	34, 25, 9	710	483
GG_x_MU	635868	10325	1.6	1560	29, 114, 5	511	191
GG_x_TG	644778	7872	1.2	1371	28, 121, 5	501	176
MU_x_GG	718613	24914	3.5	5505	53, 35, 14	1217	450
MU_x_MU	718613	60720	8.4	9984	47, 50, 24	1598	746
MU_x_TG	729502	20514	2.8	4710	53, 87, 15	1134	373
NH_x_GG	971099	20204	2.1	2863	41, 55, 9	693	327
NH_x_MU	971099	45932	4.7	4731	41, 30, 11	843	458
NH_x_TG	971099	17825	1.8	2519	40, 73, 9	688	291

## Sheet: GG_x_GG
												Supplementary Table S1. nLC-MS/MS output from different mapping approaches
GG1-CSF	GG2-CSF	GG3-CSF	GG4-CSF	GG5-CSF	GG6-CSF	GG7-CSF	GG8-PL	GG9-PL	GG10-PL	GG11-PL	GG12-PL	GG13-PL	GG14-PL	C: Only identified by site	C: Reverse	C: Potential contaminant	N: Peptides	N: Razor + unique peptides	N: Unique peptides	N: Sequence coverage [%]	N: Unique + razor sequence coverage [%]	N: Unique sequence coverage [%]	N: Mol. weight [kDa]	N: Q-value	N: Score	N: Intensity	N: MS/MS count	T: Protein IDs	T: Majority protein IDs	T: id	GENE NAMES	T: Fasta headers
6534700	2383100	6053200	11660000	0	0	5962600	0	0	0	0	0	0	0				2	2	2	12.9	12.9	12.9	29.459	0	5.7618	32594000	9	A0A1D5PVT6	A0A1D5PVT6	188	A0A1D5PVT6	A0A1D5PVT6_CHICK Uncharacterized protein OS=Gallus gallus OX=9031 PE=4 SV=2
785360	417900	0	1216200	1372900	0	0	0	0	0	0	0	0	0				2	2	2	3.3	3.3	3.3	86.388	0	4.5718	3792300	2	A0A1L1RNI7	A0A1L1RNI7	216	A0A1L1RNI7	A0A1L1RNI7_CHICK Uncharacterized protein OS=Gallus gallus OX=9031 PE=4 SV=1
72462000	6338900	7687700	19791000	4349400	4280900	37352000	40016000	0	6207300	19996000	12103000	0	0				3	2	2	43.6	36.6	36.6	10.449	0	17.01	230580000	13	A0A3Q2TTN1	A0A3Q2TTN1	246	A0A3Q2TTN1	A0A3Q2TTN1_CHICK Uncharacterized protein OS=Gallus gallus OX=9031 PE=4 SV=1
29734000	67413000	272849984	91040000	261260000	92709000	117730000	86245000	151680000	72070000	399609984	71949000	80698000	243140000				2	2	2	59.4	59.4	59.4	7.3728	0	100.34	2038100000	33	A0A3Q2TUE5	A0A3Q2TUE5	251	A0A3Q2TUE5	A0A3Q2TUE5_CHICK Uncharacterized protein OS=Gallus gallus OX=9031 PE=4 SV=1
107240000	18466000	256740000	154040000	298569984	190250000	132860000	210520000	208590000	296560000	367060000	162930000	138710000	356510016				2	2	2	23.2	23.2	23.2	10.237	0	133.07	2899100000	48	A0A3Q2TV88	A0A3Q2TV88	252	A0A3Q2TV88	A0A3Q2TV88_CHICK Uncharacterized protein OS=Gallus gallus OX=9031 PE=4 SV=1
1300600	0	16638000	4942500	34369000	33811000	32168000	11016999936	1250400000	4168600064	3104499968	1490599936	773630016	1867500032				6	6	6	31.3	31.3	31.3	30.028	0	70.843	23795000000	73	A0A3Q2TWQ7	A0A3Q2TWQ7	261	A0A3Q2TWQ7	A0A3Q2TWQ7_CHICK Uncharacterized protein OS=Gallus gallus OX=9031 PE=4 SV=1
6225200	0	0	12763000	12797000	1279300	6711600	1894500	2215400	16151000	764020	5702600	3197700	12861000				4	3	3	44	37	37	10.441	0	5.5219	82563000	8	A0A3Q2TX54;A0A3Q2U8X8	A0A3Q2TX54;A0A3Q2U8X8	265	A0A3Q2TX54;A0A3Q2U8X8	A0A3Q2TX54_CHICK Uncharacterized protein OS=Gallus gallus OX=9031 PE=4 SV=1;A0A3Q2U8X8_CHICK Uncharacterized protein OS=Gallus gallus OX=9031 PE=4 SV=1
2934300	1249700	60277000	12795000	6480700	0	30008000	50140000	25077000	14341000	55832000	26814000	10356000	0				2	2	2	24.5	24.5	24.5	9.8906	0	14.778	296300000	14	A0A3Q2TXS3	A0A3Q2TXS3	268	A0A3Q2TXS3	A0A3Q2TXS3_CHICK Uncharacterized protein OS=Gallus gallus OX=9031 PE=4 SV=1
98115000	75081000	295790016	329740000	252900000	359289984	371750016	805710016	655110016	381780000	483440000	530590016	294830016	640089984				3	3	2	32.3	32.3	22.2	10.312	0	8.7619	5574200000	25	A0A3Q2TYZ3;A0A3Q2UFX8	A0A3Q2TYZ3;A0A3Q2UFX8	273	A0A3Q2TYZ3;A0A3Q2UFX8	A0A3Q2TYZ3_CHICK Uncharacterized protein OS=Gallus gallus OX=9031 PE=4 SV=1;A0A3Q2UFX8_CHICK Uncharacterized protein OS=Gallus gallus OX=9031 PE=4 SV=1
1164200	1499600	65074000	66139000	20874000	33553000	48480000	127150000	24252000	71677000	104300000	123050000	60421000	15947000				3	2	2	26.7	19.8	19.8	10.534	0	5.0141	763580000	16	A0A3Q2U0N4;A0A3Q2U4V6	A0A3Q2U0N4;A0A3Q2U4V6	279	A0A3Q2U0N4;A0A3Q2U4V6	A0A3Q2U0N4_CHICK Uncharacterized protein OS=Gallus gallus OX=9031 PE=4 SV=1;A0A3Q2U4V6_CHICK Uncharacterized protein OS=Gallus gallus OX=9031 PE=4 SV=1
6307700	0	1331500	12998000	1015700	25074000	4969200	75606000	191860000	47323000	63920000	23454000	40872000	195370000				6	6	6	16.9	16.9	16.9	60.675	0	21.982	690110000	16	A0A3Q2U0T0;A0A3Q2U315	A0A3Q2U0T0;A0A3Q2U315	280	A0A3Q2U0T0	A0A3Q2U0T0_CHICK Uncharacterized protein OS=Gallus gallus OX=9031 PE=4 SV=1;A0A3Q2U315_CHICK Uncharacterized protein OS=Gallus gallus OX=9031 PE=4 SV=1
118240000	128840000	154720000	226160000	96749000	272000000	396769984	583480000	1126899968	293480000	324680000	299800000	317630016	999950016				2	2	2	16.7	16.7	16.7	9.7514	0	99.012	5339400000	59	A0A3Q2U1A2	A0A3Q2U1A2	281	A0A3Q2U1A2	A0A3Q2U1A2_CHICK Uncharacterized protein OS=Gallus gallus OX=9031 PE=4 SV=1
20020000	14403000	50934000	23102000	112480000	25771000	20019000	15866000	141000000	40889000	11650000	0	22616000	41786000				3	2	2	28.7	21.8	21.8	10.324	0	4.5711	540530000	13	A0A3Q2U474	A0A3Q2U474	289	A0A3Q2U474	A0A3Q2U474_CHICK Uncharacterized protein OS=Gallus gallus OX=9031 PE=4 SV=1
0	0	1113600000	2725600000	553280000	525200000	1088199936	1576700032	3158500	791390016	751200000	924680000	312230016	0				3	2	2	36.6	29.7	29.7	10.279	0	50.426	10365000000	23	A0A3Q2U5M8	A0A3Q2U5M8	293	A0A3Q2U5M8	A0A3Q2U5M8_CHICK Uncharacterized protein OS=Gallus gallus OX=9031 PE=4 SV=1
42173000	246890000	168780000	300520000	273760000	372129984	264870000	331320000	296049984	455280000	266970000	373190016	339409984	1350700032				5	5	4	43.6	43.6	43.6	9.9678	0	189.33	5082000000	47	A0A3Q2U5V5	A0A3Q2U5V5	295	A0A3Q2U5V5	A0A3Q2U5V5_CHICK Uncharacterized protein OS=Gallus gallus OX=9031 PE=4 SV=1
0	19127000	190630000	542160000	337680000	552689984	59442000	116200000	71669000	331140000	289080000	69303000	440600000	35582000				2	2	2	49.3	49.3	49.3	7.0825	0	110.24	3055300000	38	A0A3Q2U775	A0A3Q2U775	300	A0A3Q2U775	A0A3Q2U775_CHICK Uncharacterized protein OS=Gallus gallus OX=9031 PE=4 SV=1
130480000	35033000	765950016	613809984	262370000	382380000	319680000	594129984	363929984	494900000	876000000	613430016	419480000	375209984				4	3	3	24	24	24	9.7865	0	79.589	6246800000	39	A0A3Q2U7L8	A0A3Q2U7L8	302	A0A3Q2U7L8	A0A3Q2U7L8_CHICK Uncharacterized protein OS=Gallus gallus OX=9031 PE=4 SV=1
68108000	88083000	604419968	534020000	292030016	64872000	147370000	421220000	688259968	173400000	321590016	314860000	73953000	415080000				2	2	2	38.2	38.2	38.2	7.1487	0	25.242	4207300000	21	A0A3Q2U8E0	A0A3Q2U8E0	304	A0A3Q2U8E0	A0A3Q2U8E0_CHICK Uncharacterized protein OS=Gallus gallus OX=9031 PE=4 SV=1
57831000	37312000	390280000	295460000	162450000	366640000	271420000	1823200000	2215899904	1415299968	2127600000	1140400000	1487000064	2146899968				7	6	6	31.9	28.5	28.5	33.165	0	68.977	13938000000	116	A0A3Q2U8K0	A0A3Q2U8K0	305	A0A3Q2U8K0	A0A3Q2U8K0_CHICK Uncharacterized protein OS=Gallus gallus OX=9031 PE=4 SV=1
647539968	240810000	478670016	605059968	520470016	1236400000	1379399936	2331899904	2361799936	634369984	533060000	523750016	311100000	1993400064				5	4	4	29.8	29.8	29.8	9.7115	0	91.33	13798000000	49	A0A3Q2U9M3	A0A3Q2U9M3	309	A0A3Q2U9M3	A0A3Q2U9M3_CHICK Uncharacterized protein OS=Gallus gallus OX=9031 PE=4 SV=1
4587300	7882100	40715000	10908000	17017000	12230000	8399700	0	21660000	14352000	13488000	0	24289000	24489000				2	2	2	5.5	5.5	5.5	56.742	0.0059524	2.4928	200020000	2	A0A3Q2UBN3	A0A3Q2UBN3	319	A0A3Q2UBN3	A0A3Q2UBN3_CHICK Uncharacterized protein OS=Gallus gallus OX=9031 PE=4 SV=1
50848000	20414000	31643000	46895000	97557000	12891000	131080000	168550000	244550000	119290000	108530000	40262000	16060000	139130000				3	2	2	36.6	29.7	29.7	10.458	0	51.4	1227700000	27	A0A3Q2UDA5	A0A3Q2UDA5	325	A0A3Q2UDA5	A0A3Q2UDA5_CHICK Uncharacterized protein OS=Gallus gallus OX=9031 PE=4 SV=1
163950000	41764000	405260000	685320000	1165600000	384689984	410590016	233570000	237020000	611049984	496740000	335569984	189130000	368400000				3	3	3	34	34	34	9.7624	0	14.46	5728700000	49	A0A3Q2UDC8;P04210	A0A3Q2UDC8;P04210	326	A0A3Q2UDC8	A0A3Q2UDC8_CHICK Uncharacterized protein OS=Gallus gallus OX=9031 PE=4 SV=1;LV1_CHICK Ig lambda chain V-1 region OS=Gallus gallus OX=9031 PE=4 SV=1
26139000	52988000	3804000000	1366899968	681960000	416140000	880489984	665400000	131000000	929710016	451960000	761760000	392009984	108650000				2	2	2	24.5	24.5	24.5	9.5923	0	116.6	10669000000	50	A0A3Q2UFU8	A0A3Q2UFU8	333	A0A3Q2UFU8	A0A3Q2UFU8_CHICK Uncharacterized protein OS=Gallus gallus OX=9031 PE=4 SV=1
319190016	298310016	203690000	296220000	111720000	52235000	81517000	101030000	1722099968	132240000	171150000	289110016	80607000	1083200000				2	2	2	24.5	24.5	24.5	10.083	0	31.69	4942400000	37	A0A3Q2UFX3	A0A3Q2UFX3	336	A0A3Q2UFX3	A0A3Q2UFX3_CHICK Uncharacterized protein OS=Gallus gallus OX=9031 PE=4 SV=1
13988000	5951900	30889000	54290000	127870000	282390016	80177000	112210000	56305000	51858000	93880000	36613000	48868000	32164000				3	2	2	43.6	36.6	36.6	10.517	0	65.007	1027400000	25	A0A3Q2UHW8;A0A3Q2UFV9;A0A3Q2U3K4	A0A3Q2UHW8;A0A3Q2UFV9;A0A3Q2U3K4	347	A0A3Q2UHW8	A0A3Q2UHW8_CHICK Uncharacterized protein OS=Gallus gallus OX=9031 PE=4 SV=1;A0A3Q2UFV9_CHICK Uncharacterized protein OS=Gallus gallus OX=9031 PE=4 SV=1;A0A3Q2U3K4_CHICK Uncharacterized protein OS=Gallus gallus OX=9031 PE=4 SV=1
26570000	2152900	73577000	26589000	43885000	69026000	73333000	0	0	0	0	0	0	0				3	3	3	2.9	2.9	2.9	146.89	0	15.659	315130000	17	A0A3Q3A7G1	A0A3Q3A7G1	359	A0A3Q3A7G1	A0A3Q3A7G1_CHICK Uncharacterized protein OS=Gallus gallus OX=9031 PE=4 SV=1
381430016	260070000	1677600000	2708699904	1887399936	1303100032	2152300032	1998700032	1598000000	2090899968	1738200064	1645500032	1093600000	1217299968				2	2	2	23.2	23.2	23.2	10.261	0	19.857	21753000000	96	A0A3Q3AGK3	A0A3Q3AGK3	362	A0A3Q3AGK3	A0A3Q3AGK3_CHICK Uncharacterized protein OS=Gallus gallus OX=9031 PE=4 SV=1
1948899968	1108199936	4218200064	3976100096	3743000064	3540300032	4694799872	4816500224	3672900096	4048999936	4490500096	3386299904	3115699968	3850099968				4	4	2	43.6	43.6	21.8	10.562	0	108.37	50610000000	66	A0A3Q3AIA0	A0A3Q3AIA0	364	A0A3Q3AIA0	A0A3Q3AIA0_CHICK Uncharacterized protein OS=Gallus gallus OX=9031 PE=4 SV=1
27876000	8587600	186370000	164130000	146470000	34928000	206650000	158400000	97171000	238270000	427950016	404020000	303340000	297110016				3	3	3	2.4	2.4	2.4	109.55	0	9.3503	2701300000	39	A0A3Q3ASJ5	A0A3Q3ASJ5	372	A0A3Q3ASJ5	A0A3Q3ASJ5_CHICK Uncharacterized protein OS=Gallus gallus OX=9031 PE=4 SV=1
213710000	99125000	794760000	659280000	557529984	1063200000	693910016	17109000192	15018999808	14080000000	8205499904	6549100032	8159399936	16481999872				33	33	27	45.1	45.1	34.5	61.085	0	292.86	89685000000	451	A0A3Q2U743;A0A1D5PCD2;A0A3Q3AU25;A0A3Q2U6J1;A0A3Q2UCY5;A0A3Q2TX90;A0A3Q2TYF6;A0A3Q2UHE9;A0A3Q3A553;A0A3Q2U437;A0A3Q2U791;A0A3Q2U6W9	A0A3Q2U743;A0A1D5PCD2;A0A3Q3AU25;A0A3Q2U6J1;A0A3Q2UCY5;A0A3Q2TX90	108	A2M	A0A3Q2U743_CHICK Uncharacterized protein OS=Gallus gallus OX=9031 PE=4 SV=1;A0A1D5PCD2_CHICK Uncharacterized protein OS=Gallus gallus OX=9031 PE=4 SV=3;A0A3Q3AU25_CHICK Uncharacterized protein OS=Gallus gallus OX=9031 PE=4 SV=1;A0A3Q2U6J1_CHICK Uncharacter
45692000	31596000	374609984	273489984	220470000	304720000	277940000	0	0	0	0	0	0	0				3	3	3	9.8	9.8	9.8	55.767	0	17.053	1528500000	31	A0A1D5PSQ1	A0A1D5PSQ1	175	A2M	A0A1D5PSQ1_CHICK Uncharacterized protein OS=Gallus gallus OX=9031 PE=4 SV=2
13911000	7624500	193530000	150080000	77837000	197580000	191510000	0	0	0	0	0	0	0				6	3	3	32.9	28.7	28.7	18.562	0	51.155	832070000	23	A0A3Q2TWJ9	A0A3Q2TWJ9	260	A2M	A0A3Q2TWJ9_CHICK Uncharacterized protein OS=Gallus gallus OX=9031 PE=4 SV=1
39536000	21279000	98049000	83679000	82320000	128050000	112100000	2640800000	2337600000	1816899968	1969100032	1473900032	1775299968	2216100096				12	6	6	54.7	31.6	31.6	33.785	0	123.23	14795000000	182	A0A3Q2TZA4;A0A3Q2TSE8	A0A3Q2TZA4;A0A3Q2TSE8	275	A2M	A0A3Q2TZA4_CHICK Uncharacterized protein OS=Gallus gallus OX=9031 PE=4 SV=1;A0A3Q2TSE8_CHICK Uncharacterized protein OS=Gallus gallus OX=9031 PE=4 SV=1
7996100	25580000	76357000	60314000	63307000	97816000	60680000	2049699968	1786800000	1600600064	1654400000	1166899968	1443699968	1939200000				6	6	4	43.9	43.9	28.4	16.869	0	96.831	12033000000	71	A0A3Q2UEG8;A0A3Q2U324;A0A3Q2U214;A0A3Q2U2H4	A0A3Q2UEG8;A0A3Q2U324	330	A2M	A0A3Q2UEG8_CHICK Uncharacterized protein OS=Gallus gallus OX=9031 PE=4 SV=1;A0A3Q2U324_CHICK Uncharacterized protein OS=Gallus gallus OX=9031 PE=4 SV=1
56479000	22824000	93265000	74673000	50724000	240350000	201330000	7220400128	7376300032	5262300160	4306299904	3751899904	5444100096	7703000064				8	8	5	30	30	26.1	20.305	0	138	41804000000	97	A0A3Q2UKP2	A0A3Q2UKP2	355	A2M	A0A3Q2UKP2_CHICK Uncharacterized protein OS=Gallus gallus OX=9031 PE=4 SV=1
79774000	41548000	344400000	255540000	187210000	385070016	299820000	2205700096	2462899968	1600400000	2370500096	1428499968	1745100032	2545499904				13	13	13	26.3	26.3	26.3	52.034	0	90.77	15952000000	222	A0A3Q3B2L3;A0A3Q3ANZ2	A0A3Q3B2L3;A0A3Q3ANZ2	377	A2ML1	A0A3Q3B2L3_CHICK Uncharacterized protein OS=Gallus gallus OX=9031 PE=4 SV=1;A0A3Q3ANZ2_CHICK Uncharacterized protein OS=Gallus gallus OX=9031 PE=4 SV=1
1220499968	496100000	8835500032	9970199552	10510000128	13066999808	25389000704	137980002304	42749001728	66247999488	46499999744	40941998080	51889999872	40630001664				75	75	74	50.6	50.6	49.9	163.34	0	323.31	496420000000	1721	F1NK40	F1NK40	515	A2ML4	F1NK40_CHICK Uncharacterized protein OS=Gallus gallus OX=9031 GN=A2ML4 PE=4 SV=4
73817000	2807700	269360000	158670000	248310000	225170000	219780000	0	0	0	421860	0	0	0				16	16	2	31.2	31.2	4.7	83.255	0	118.17	1198300000	80	A0A3Q2UPG3	A0A3Q2UPG3	356	ACHE	A0A3Q2UPG3_CHICK Acetylcholinesterase OS=Gallus gallus OX=9031 GN=ACHE PE=3 SV=1
41025000	3047500	126090000	82367000	115140000	95854000	44439000	7007200	3952200	2925700	46558000	5186200	19273000	89128000				11	3	3	32.1	11.7	11.7	42.051	0	40.289	682000000	21	P68139;P68034;A0A1L1RPH2;P63270;P08023;F1P476;A0A1L1RU07;A0A3Q3AWV3;A0A1D5NV17;A0A1D5PK53;A0A3Q3A5C8;E1BXV2	P68139;P68034;A0A1L1RPH2;P63270;P08023;F1P476;A0A1L1RU07;A0A3Q3AWV3;A0A1D5NV17;A0A1D5PK53	219	ACTA1	ACTS_CHICK Actin, alpha skeletal muscle OS=Gallus gallus OX=9031 GN=ACTA1 PE=1 SV=1;ACTC_CHICK Actin, alpha cardiac muscle 1 OS=Gallus gallus OX=9031 GN=ACTC1 PE=3 SV=1;A0A1L1RPH2_CHICK Actin, alpha skeletal muscle OS=Gallus gallus OX=9031 GN=ACTA1 PE=3 SV
615720000	360980000	1279100032	993070016	1345900032	1451200000	838440000	843200000	1048700032	615699968	982880000	658200000	225930000	1311600000				15	15	7	52	52	31.5	41.792	0	315.47	12571000000	219	Q5ZMQ2;P60706;P53478;A0A1D5P5D1;A0A1L1RPY3	Q5ZMQ2;P60706;P53478;A0A1D5P5D1;A0A1L1RPY3	654	ACTG1;ACTB	ACTG_CHICK Actin, cytoplasmic 2 OS=Gallus gallus OX=9031 GN=ACTG1 PE=1 SV=1;ACTB_CHICK Actin, cytoplasmic 1 OS=Gallus gallus OX=9031 GN=ACTB PE=1 SV=1;ACT5_CHICK Actin, cytoplasmic type 5 OS=Gallus gallus OX=9031 PE=3 SV=1;A0A1D5P5D1_CHICK Uncharacterized
9210200	0	15858000	0	0	54858000	26431000	0	0	0	0	0	0	6726600				5	5	5	26.9	26.9	26.9	40.678	0	22.098	113080000	13	Q5ZKP6;F1P2A6	Q5ZKP6;F1P2A6	588	ADA	ADA_CHICK Adenosine deaminase OS=Gallus gallus OX=9031 GN=ADA PE=2 SV=1;F1P2A6_CHICK Adenosine deaminase OS=Gallus gallus OX=9031 GN=ADA PE=3 SV=2
7192600	11272000	56296000	15300000	31324000	30743000	36955000	0	0	0	0	0	0	0				2	2	2	2.2	2.2	2.2	93.889	0	6.7136	189080000	11	F1NSQ3	F1NSQ3	548	ADAM9	F1NSQ3_CHICK Uncharacterized protein OS=Gallus gallus OX=9031 GN=ADAM9 PE=4 SV=3
2604300	2784100	9755100	13214000	1954200	11013000	9022500	0	0	0	0	0	0	0				5	5	5	4.7	4.7	4.7	162.21	0	10.643	50347000	7	A0A1D5NUI9;F1NWA7;A0A1D5P0T3;A0A1D5PN37;A0A1D5P8C0;A0A1D5P667;A0A1D5NUH8	A0A1D5NUI9;F1NWA7;A0A1D5P0T3;A0A1D5PN37;A0A1D5P8C0;A0A1D5P667;A0A1D5NUH8	15	ADGRL3	A0A1D5NUI9_CHICK Uncharacterized protein OS=Gallus gallus OX=9031 GN=ADGRL3 PE=3 SV=1;F1NWA7_CHICK Uncharacterized protein OS=Gallus gallus OX=9031 GN=ADGRL3 PE=3 SV=4;A0A1D5P0T3_CHICK Uncharacterized protein OS=Gallus gallus OX=9031 GN=ADGRL3 PE=3 SV=2;A0
20066000	9206500	75068000	42864000	39189000	56623000	43488000	25667000	63668000	18668000	31239000	20279000	24398000	65514000				3	3	3	13.9	13.9	13.9	26.46	0	15.966	535940000	30	F1NRD4	F1NRD4	541	ADIPOQ	F1NRD4_CHICK Uncharacterized protein OS=Gallus gallus OX=9031 GN=ADIPOQ PE=4 SV=1
1240900	3135300	12758000	0	8848700	9926200	8712900	0	0	0	0	0	0	0				2	2	2	7.5	7.5	7.5	36.604	0.0016529	3.4958	44622000	2	F1NQI0	F1NQI0	536	AGA	F1NQI0_CHICK Uncharacterized protein OS=Gallus gallus OX=9031 GN=AGA PE=4 SV=1
170500000	57871000	707830016	519360000	585420032	626950016	587430016	0	0	0	0	0	0	0				6	6	6	4.8	4.8	4.8	222.31	0	87.564	3255300000	85	A0A1D5NY15;A0A1D5PHC7;A0A1L1RLW7;P31696	A0A1D5NY15;A0A1D5PHC7;A0A1L1RLW7;P31696	41	AGRN	A0A1D5NY15_CHICK Agrin OS=Gallus gallus OX=9031 GN=AGRN PE=4 SV=2;A0A1D5PHC7_CHICK Agrin OS=Gallus gallus OX=9031 GN=AGRN PE=4 SV=2;A0A1L1RLW7_CHICK Agrin OS=Gallus gallus OX=9031 GN=AGRN PE=4 SV=1;AGRIN_CHICK Agrin OS=Gallus gallus OX=9031 GN=AGRN PE=1 SV
10206999552	7343000064	33219000320	24689000448	21347000320	29869000704	23288999936	3288800000	3023899904	4906200064	3861100032	3655300096	4135600128	2940300032				43	43	43	66.6	66.6	66.6	51.346	0	323.31	175770000000	689	F1NDH2	F1NDH2	489	AGT	F1NDH2_CHICK Angiotensinogen OS=Gallus gallus OX=9031 GN=AGT PE=3 SV=2
113000000	50942000	375400000	160900000	162760000	158980000	191700000	245210000	400870016	193870000	397980000	154090000	283940000	464249984				3	3	3	13.7	13.7	13.7	37.2	0	79.376	3353900000	69	E1BZE1	E1BZE1	437	AHSG	E1BZE1_CHICK Uncharacterized protein OS=Gallus gallus OX=9031 GN=AHSG PE=4 SV=1
106510000	102540000	542819968	429969984	392880000	556969984	670520000	629900032	762310016	735590016	542499968	538790016	626339968	830449984				44	2	2	49.7	1.8	1.8	64.004	0	7.7806	7468100000	19	A0A1D5NW68	A0A1D5NW68	30	ALB	A0A1D5NW68_CHICK Serum albumin OS=Gallus gallus OX=9031 GN=ALB PE=4 SV=2
107179999232	85109997568	293750013952	253940006912	247690002432	311019995136	290850013184	324099997696	354879995904	321010008064	303100002304	291179986944	331190009856	391469989888				48	48	6	49.6	49.6	5.5	69.918	0	323.31	3906500000000	5635	P19121	P19121	641	ALB	ALBU_CHICK Serum albumin OS=Gallus gallus OX=9031 GN=ALB PE=1 SV=2
63163000	39417000	170550000	119390000	74941000	48181000	67032000	0	0	0	0	0	0	0				8	8	8	21.2	21.2	21.2	60.867	0	29.455	582680000	31	A0A3Q2U0H3;A0A1L1RJ39;P42292;A0A3Q2UDY0	A0A3Q2U0H3;A0A1L1RJ39;P42292;A0A3Q2UDY0	209	ALCAM	A0A3Q2U0H3_CHICK CD166 antigen OS=Gallus gallus OX=9031 GN=ALCAM PE=4 SV=1;A0A1L1RJ39_CHICK CD166 antigen OS=Gallus gallus OX=9031 GN=ALCAM PE=4 SV=2;CD166_CHICK CD166 antigen OS=Gallus gallus OX=9031 GN=ALCAM PE=1 SV=1;A0A3Q2UDY0_CHICK CD166 antigen OS=Ga
198930000	79602000	655699968	440230016	462980000	547809984	435340000	1909700	0	0	0	0	0	4094800				13	13	13	41.5	41.5	41.5	39.36	0	137.93	2826600000	109	R4GM10;P53449	R4GM10	706	ALDOC	R4GM10_CHICK Fructose-bisphosphate aldolase OS=Gallus gallus OX=9031 GN=ALDOC PE=3 SV=1
20124000	18061000	84727000	55951000	73801000	71303000	86463000	205810000	227150000	155680000	167020000	166690000	172710000	246940000				4	4	4	15.9	15.9	15.9	38.457	0	18.482	1752400000	17	A0A1D5PU00	A0A1D5PU00	178	AMBP	A0A1D5PU00_CHICK Uncharacterized protein OS=Gallus gallus OX=9031 GN=AMBP PE=4 SV=1
0	0	0	0	0	0	0	2455400	10894000	5761200	5244700	3466800	669020	13438000				3	3	3	9.2	9.2	9.2	70.522	0	10.667	41929000	10	A0A1D5PGB0	A0A1D5PGB0	124	AMH	A0A1D5PGB0_CHICK Uncharacterized protein OS=Gallus gallus OX=9031 GN=AMH PE=3 SV=1
4482300	7412200	15288000	7384200	20418000	8281600	11222000	4490200	6572700	2530800	0	0	0	0				5	5	5	12.9	12.9	12.9	57.79	0	9.4346	88082000	11	F1NW02;A0A1D5PUZ5;CON__Q3MHH8	F1NW02	562	AMY1A	F1NW02_CHICK Alpha-amylase OS=Gallus gallus OX=9031 GN=AMY1A PE=3 SV=3
23411000	28755000	93088000	86175000	81278000	78266000	162430000	959400000	425870016	277440000	306700000	296849984	255500000	562419968				23	23	23	36.3	36.3	36.3	109.13	0	173.67	3637600000	164	O57579	O57579	609	ANPEP	AMPN_CHICK Aminopeptidase Ey OS=Gallus gallus OX=9031 GN=ANPEP PE=1 SV=2
225230000	110690000	699929984	396049984	501480000	503760000	468910016	0	0	0	0	0	0	0				25	2	2	39.7	4.1	4.1	78.202	0	73.733	2906100000	27	A0A1D5PLD7	A0A1D5PLD7	149	APLP2	A0A1D5PLD7_CHICK Uncharacterized protein OS=Gallus gallus OX=9031 GN=APLP2 PE=4 SV=2
974600000	454870016	3286700032	1519200000	2697400064	2412000000	2492199936	0	0	8439900	9114400	0	0	4063400				28	28	5	40.2	40.2	7.8	86.107	0	323.31	13859000000	237	F1P0A7	F1P0A7	581	APLP2	F1P0A7_CHICK Uncharacterized protein OS=Gallus gallus OX=9031 GN=APLP2 PE=4 SV=3
112320004096	61620998144	227159998464	180500004864	169759997952	203159994368	185129992192	214090006528	202090004480	73303998464	107050000384	94620000256	89113001984	250730004480				64	64	64	92.8	92.8	92.8	30.68	0	323.31	2170600000000	3059	P08250	P08250	634	APOA1	APOA1_CHICK Apolipoprotein A-I OS=Gallus gallus OX=9031 GN=APOA1 PE=1 SV=2
1258300032	1046700032	3255899904	2243500032	3703099904	2883099904	5823600128	12487000064	13134999552	5415900160	5486600192	4546999808	6209099776	13669999616				25	25	25	69	69	69	40.682	0	323.31	81165000000	442	F6UW59;A0A3Q2UAF0	F6UW59;A0A3Q2UAF0	601	APOA4	F6UW59_CHICK Uncharacterized protein OS=Gallus gallus OX=9031 GN=APOA4 PE=3 SV=1;A0A3Q2UAF0_CHICK Uncharacterized protein OS=Gallus gallus OX=9031 GN=APOA4 PE=3 SV=1
7423800	9661300	49362000	34301000	24094000	270249984	59138000	44246999040	3922800128	79232000000	66194001920	35168002048	42041999360	4567799808				292	292	266	63.1	63.1	57.7	523.35	0	323.31	275830000000	2207	F1NV02	F1NV02	558	APOB	F1NV02_CHICK Apolipoprotein B OS=Gallus gallus OX=9031 GN=APOB PE=4 SV=2
29100000	15421000	40416000	2402300	43407000	9829500	229970000	8718199808	834910016	2262000128	1438899968	1117900032	2036000000	5253899776				7	7	7	60.2	60.2	60.2	10.26	0	136.52	22032000000	72	A0A1D5PK48	A0A1D5PK48	142	APOC3	A0A1D5PK48_CHICK Uncharacterized protein OS=Gallus gallus OX=9031 GN=APOC3 PE=4 SV=1
697120000	806510016	8049600000	2710799872	6863699968	2778899968	5360600064	2697800	3511100	0	0	7438800	6048500	3362200				4	4	4	22.2	22.2	22.2	21.705	0	150.07	27290000000	116	Q5G8Y9	Q5G8Y9	669	APOD	Q5G8Y9_CHICK Apolipoprotein D OS=Gallus gallus OX=9031 GN=ApoD PE=2 SV=1
73609000	2348800	970030016	638200000	930710016	952449984	669550016	856179968	1049000000	644320000	659030016	525529984	604120000	587369984				5	5	5	7	7	7	41.093	0	11.402	9162400000	34	A0A1D5PNU2	A0A1D5PNU2	162	APOH	A0A1D5PNU2_CHICK Uncharacterized protein OS=Gallus gallus OX=9031 GN=APOH PE=4 SV=1
1037800	0	488350016	496760000	44269000	341529984	67936000	3905700096	0	36856999936	25855000576	19438999552	22509000704	45609000				13	13	13	62.3	62.3	62.3	11.966	0	175.59	110050000000	339	P02659	P02659	626	APOV1	APOV1_CHICK Apovitellenin-1 OS=Gallus gallus OX=9031 PE=1 SV=1
1578599936	752520000	4078500096	2136199936	3156499968	3131399936	3774700032	934690	0	0	0	0	282620	0				16	15	15	23	21.9	21.9	78.541	0	323.31	18610000000	175	ISOFORM 1 OF HETEROGENEOUS NUCLEAR RIBONUCLEOPROTEIN K	F1P0B2;E1C440	446	APP	F1P0B2_CHICK Uncharacterized protein OS=Gallus gallus OX=9031 GN=APP PE=4 SV=3;E1C440_CHICK Uncharacterized protein OS=Gallus gallus OX=9031 GN=APP PE=4 SV=3
8136800	0	47095000	6424600	46870000	20954000	39945000	0	0	0	0	0	0	0				4	4	4	37.7	37.7	37.7	23.262	0	13.884	169430000	11	F1P3P3	F1P3P3	591	ARHGDIA	F1P3P3_CHICK Uncharacterized protein OS=Gallus gallus OX=9031 GN=ARHGDIA PE=4 SV=1
5273400	0	0	10834000	8888700	0	2168900	0	0	0	0	0	0	0				2	2	2	18.5	18.5	18.5	22.886	0	23.739	27165000	3	F1NLT8	F1NLT8	524	ARHGDIB	F1NLT8_CHICK Uncharacterized protein OS=Gallus gallus OX=9031 GN=ARHGDIB PE=4 SV=2
8045900	6097500	25087000	10378000	9485600	10752000	22317000	0	0	0	0	0	0	0				3	3	3	7.3	7.3	7.3	54.951	0	8.7057	92163000	10	A0A1D5PS44;A0A1D5PM49	A0A1D5PS44	170	ARSA	A0A1D5PS44_CHICK Uncharacterized protein OS=Gallus gallus OX=9031 GN=ARSA PE=4 SV=1
2747700	0	12863000	8245800	10807000	7270000	5241000	0	0	0	0	0	0	0				2	2	2	6.1	6.1	6.1	44.583	0.0031496	3.11	47175000	5	R4GH41	R4GH41	703	ASAH1	R4GH41_CHICK Uncharacterized protein OS=Gallus gallus OX=9031 GN=ASAH1 PE=4 SV=1
2587700	0	21735000	17354000	16361000	0	16427000	0	0	0	0	0	0	0				2	2	2	15.8	15.8	15.8	37.277	0	4.7301	74465000	4	A0A3Q2U926;A0A1D5NWS0;A0A3Q2U8M2;A0A3Q2U4L5;A0A1D5PAN4	A0A3Q2U926;A0A1D5NWS0;A0A3Q2U8M2;A0A3Q2U4L5;A0A1D5PAN4	33	ASPH	A0A3Q2U926_CHICK Uncharacterized protein OS=Gallus gallus OX=9031 GN=ASPH PE=4 SV=1;A0A1D5NWS0_CHICK Uncharacterized protein OS=Gallus gallus OX=9031 GN=ASPH PE=4 SV=2;A0A3Q2U8M2_CHICK Uncharacterized protein OS=Gallus gallus OX=9031 GN=ASPH PE=4 SV=1;A0A3
4925000	12387000	107640000	64411000	63396000	31035000	49269000	0	0	0	0	0	0	0				7	7	7	25	25	25	39.071	0	57.908	333070000	29	F1NUL3;F1NB42	F1NUL3;F1NB42	479	ATP6AP2	F1NUL3_CHICK Uncharacterized protein OS=Gallus gallus OX=9031 GN=ATP6AP2 PE=4 SV=3;F1NB42_CHICK Uncharacterized protein OS=Gallus gallus OX=9031 GN=ATP6AP2 PE=4 SV=1
165540000	138810000	410200000	420340000	280590016	350449984	315609984	76166000	138850000	52158000	49937000	51677000	43018000	154580000				10	10	10	7.4	7.4	7.4	160.53	0	125.57	2647900000	72	A0A3Q2UQ06;F1P2W2	A0A3Q2UQ06;F1P2W2	357	ATRN	A0A3Q2UQ06_CHICK Uncharacterized protein OS=Gallus gallus OX=9031 GN=ATRN PE=4 SV=1;F1P2W2_CHICK Uncharacterized protein OS=Gallus gallus OX=9031 GN=ATRN PE=4 SV=5
1189900	1590700	88619000	12029000	275800000	143250000	32676000	0	0	0	0	0	0	0				5	5	5	41.4	41.4	41.4	16.768	0	102.02	555160000	17	P02701;A0A3Q2UKA5	P02701;A0A3Q2UKA5	627	AVD	AVID_CHICK Avidin OS=Gallus gallus OX=9031 GN=AVD PE=1 SV=3;A0A3Q2UKA5_CHICK Avidin OS=Gallus gallus OX=9031 GN=AVD PE=4 SV=1
319950016	426840000	2308999936	914179968	2376300032	1013699968	2185999872	19130000	30830000	21010000	27638000	11437000	10691000	28114000				5	5	5	47.9	47.9	47.9	13.042	0	35.842	9694800000	128	P21611	P21611	644	B2M	B2MG_CHICK Beta-2-microglobulin OS=Gallus gallus OX=9031 GN=B2M PE=1 SV=3
1505000	815540	15904000	19528000	16004000	19802000	30871000	0	0	0	0	0	0	0				3	3	3	15.4	15.4	15.4	45.971	0	7.0234	104430000	6	Q5ZK57	Q5ZK57	674	B3GNT2	Q5ZK57_CHICK Hexosyltransferase OS=Gallus gallus OX=9031 GN=B3GNT2 PE=2 SV=1
4461300	0	0	5374400	13935000	6895800	17599000	0	0	0	0	0	2486700	0				3	3	3	19.8	19.8	19.8	24.164	0	47.086	50752000	13	A0A1D5PYC4;P23614	A0A1D5PYC4;P23614	199	BASP1	A0A1D5PYC4_CHICK Uncharacterized protein OS=Gallus gallus OX=9031 PE=4 SV=1;BASP1_CHICK Brain acid soluble protein 1 homolog OS=Gallus gallus OX=9031 GN=BASP1 PE=2 SV=4
391600000	230580000	1066000000	755929984	899680000	1017500032	970169984	0	0	0	0	0	0	0				18	18	9	21.1	21.1	12.1	101.27	0	112.94	5331400000	98	A0A3Q2U6L1;A0A1L1RQI4;F1NZX1;P07898	A0A3Q2U6L1;A0A1L1RQI4	221	BCAN	A0A3Q2U6L1_CHICK Uncharacterized protein OS=Gallus gallus OX=9031 GN=BCAN PE=4 SV=1;A0A1L1RQI4_CHICK Uncharacterized protein OS=Gallus gallus OX=9031 GN=BCAN PE=4 SV=1
55230000	9554600	193970000	168110000	237230000	164400000	103380000	0	29912000	3371600	9777500	8569000	7914800	61185000				12	12	12	28.4	28.4	28.4	68.436	0	53.836	1052600000	50	A0A3Q2UC01;F1NV99	A0A3Q2UC01;F1NV99	320	BCHE	A0A3Q2UC01_CHICK Carboxylic ester hydrolase OS=Gallus gallus OX=9031 GN=BCHE PE=3 SV=1;F1NV99_CHICK Carboxylic ester hydrolase OS=Gallus gallus OX=9031 GN=BCHE PE=3 SV=2
33088000	18599000	589710016	289649984	413020000	227390000	288310016	920310016	434470016	396700000	529110016	185430000	281969984	681270016				2	2	2	0.9	0.9	0.9	525.35	0.005997	2.6005	5289000000	19	A0A1D5PJN1;A0A3Q3AG44;F1NLF6	A0A1D5PJN1;A0A3Q3AG44;F1NLF6	139	BIRC6	A0A1D5PJN1_CHICK Uncharacterized protein OS=Gallus gallus OX=9031 GN=BIRC6 PE=4 SV=1;A0A3Q3AG44_CHICK Uncharacterized protein OS=Gallus gallus OX=9031 GN=BIRC6 PE=4 SV=1;F1NLF6_CHICK Uncharacterized protein OS=Gallus gallus OX=9031 GN=BIRC6 PE=4 SV=3
2841500	4531800	16206000	11207000	16229000	12647000	15510000	7174400	13043000	8718000	5814200	3108800	6904300	9570800				2	2	2	8.3	8.3	8.3	36.039	0	21.663	133510000	12	A0A1D5PLI8;A5HUL2;A5HUL4	A0A1D5PLI8;A5HUL2;A5HUL4	150	BLB1	A0A1D5PLI8_CHICK Uncharacterized protein OS=Gallus gallus OX=9031 GN=BLB1 PE=4 SV=1;A5HUL2_CHICK MHC class II beta chain 1 OS=Gallus gallus OX=9031 GN=BLB1 PE=4 SV=1;A5HUL4_CHICK MHC class II beta chain 2 OS=Gallus gallus OX=9031 GN=BLB2 PE=4 SV=1
0	0	5139700	1176100	19446000	11351000	0	0	0	0	0	0	0	0				2	2	2	2.4	2.4	2.4	121.1	0	5.9309	37112000	2	E1C5M1	E1C5M1	449	BOC	E1C5M1_CHICK Uncharacterized protein OS=Gallus gallus OX=9031 GN=BOC PE=4 SV=4
26543000	28009000	105760000	74441000	64362000	74159000	109090000	141860000	36078000	64323000	34649000	66924000	52993000	50263000				3	3	3	12	12	12	35.528	0	20.983	929460000	40	E5G6H7	E5G6H7	468	BST1	E5G6H7_CHICK ADP-ribosyl cyclase CD157 OS=Gallus gallus OX=9031 GN=BST1 PE=2 SV=1
2644600	1190100	22048000	10823000	15506000	15086000	18004000	0	0	0	0	4181500	2034100	0				5	5	5	13.6	13.6	13.6	59.329	0	10.977	91517000	8	E1C3J7;A0A3Q2UG49	E1C3J7;A0A3Q2UG49	338	BTD	E1C3J7_CHICK Uncharacterized protein OS=Gallus gallus OX=9031 GN=BTD PE=4 SV=2;A0A3Q2UG49_CHICK Uncharacterized protein OS=Gallus gallus OX=9031 GN=BTD PE=4 SV=1
0	0	8995900	0	13941000	6165100	0	109860000	114290000	70443000	62591000	76888000	54576000	97154000				2	2	2	11.5	11.5	11.5	25.533	0	21.107	614900000	12	E1BSP0	E1BSP0	424	C1QA	E1BSP0_CHICK Uncharacterized protein OS=Gallus gallus OX=9031 GN=C1QA PE=4 SV=2
1116000	0	17832000	6662700	14372000	3571100	16798000	0	0	0	0	0	0	0				2	2	2	4.8	4.8	4.8	62.237	0	7.3713	60352000	9	E1C8T2	E1C8T2	467	C1QTNF5	E1C8T2_CHICK Uncharacterized protein OS=Gallus gallus OX=9031 GN=C1QTNF5 PE=4 SV=5
0	0	4508600	0	1720400	0	0	94458000	78902000	112090000	38286000	26713000	42706000	64934000				6	6	6	10.5	10.5	10.5	80.506	0	19.135	464320000	27	F1NAB7	F1NAB7	476	C1R	F1NAB7_CHICK Uncharacterized protein OS=Gallus gallus OX=9031 GN=C1R PE=3 SV=2
1584600	0	111270000	65187000	104430000	72851000	46417000	390649984	328009984	150100000	169000000	157370000	156920000	202170000				13	13	13	27.7	27.7	27.7	78.597	0	60.272	1956000000	95	F1N803	F1N803	469	C1S	F1N803_CHICK Uncharacterized protein OS=Gallus gallus OX=9031 GN=C1S PE=3 SV=3
1550599936	518670016	12643999744	12593999872	8270499840	13441999872	14412000256	65860001792	46819999744	41009999872	40462000128	33756000256	32771000320	45758001152				98	98	98	58.6	58.6	58.6	198.98	0	323.31	369870000000	2052	A0A1D5P9F9;A0A1D5PWR4;A0A1D5PFG3;A0A1D5PQ85	A0A1D5P9F9;A0A1D5PWR4;A0A1D5PFG3;A0A1D5PQ85	101	C3	A0A1D5P9F9_CHICK Uncharacterized protein OS=Gallus gallus OX=9031 GN=C3 PE=4 SV=2;A0A1D5PWR4_CHICK Uncharacterized protein OS=Gallus gallus OX=9031 GN=C3 PE=4 SV=2;A0A1D5PFG3_CHICK Uncharacterized protein OS=Gallus gallus OX=9031 GN=C3 PE=4 SV=2;A0A1D5PQ85
11522000	0	62243000	31153000	19963000	38287000	93633000	3789700096	3062700032	1052000000	1806800000	1181400064	919600000	2632399872				46	46	46	46.5	46.5	46.5	183.3	0	323.31	14701000000	297	A0A1D5P5V5;A0A3Q3A4N8;A0A3Q2UG72	A0A1D5P5V5;A0A3Q3A4N8;A0A3Q2UG72	80	C4	A0A1D5P5V5_CHICK Uncharacterized protein OS=Gallus gallus OX=9031 GN=C4 PE=4 SV=2;A0A3Q3A4N8_CHICK Uncharacterized protein OS=Gallus gallus OX=9031 GN=C4 PE=4 SV=1;A0A3Q2UG72_CHICK Uncharacterized protein OS=Gallus gallus OX=9031 GN=C4 PE=4 SV=1
410270016	15645000	6420199936	4910199808	6999900160	5781700096	6950900224	26805000192	13212999680	11772000256	11032999936	13409000448	9118000128	13258999808				75	75	75	50.4	50.4	50.4	189.99	0	323.31	130100000000	1190	A0A1D5PU94;F1P587	A0A1D5PU94;F1P587	182	C4A	A0A1D5PU94_CHICK Uncharacterized protein OS=Gallus gallus OX=9031 GN=C4A PE=4 SV=1;F1P587_CHICK Uncharacterized protein OS=Gallus gallus OX=9031 GN=C4A PE=4 SV=3
209910000	906060	590579968	650220032	652620032	753820032	1016899968	5744200192	4019800064	2883899904	2340100096	2462899968	2620499968	3687899904				65	65	65	50.7	50.7	50.7	185.27	0	323.31	27634000000	635	A0A1D5PD98;E1BRS7;A0A1D5PC67;CON__Q1A7A4	A0A1D5PD98;E1BRS7;A0A1D5PC67	107	C5	A0A1D5PD98_CHICK Uncharacterized protein OS=Gallus gallus OX=9031 GN=C5 PE=4 SV=2;E1BRS7_CHICK Uncharacterized protein OS=Gallus gallus OX=9031 GN=C5 PE=4 SV=2;A0A1D5PC67_CHICK Uncharacterized protein OS=Gallus gallus OX=9031 GN=C5 PE=4 SV=2
19131000	0	20023000	19666000	21977000	31862000	34903000	313060000	690430016	259430000	224880000	171570000	183840000	646449984				16	16	16	21.7	21.7	21.7	104.72	0	166.95	2637200000	104	B8ZX71	B8ZX71	381	C6	B8ZX71_CHICK Sixth complement component OS=Gallus gallus OX=9031 GN=C6 PE=2 SV=1
299460000	54027000	716019968	573939968	442990016	671840000	448580000	661209984	1674899968	276440000	414760000	388560000	327520000	1640700032				12	12	12	20.1	20.1	20.1	93.015	0	323.31	8591000000	176	E1C6U2;CON__Q29RQ1	E1C6U2	455	C7	E1C6U2_CHICK Uncharacterized protein OS=Gallus gallus OX=9031 GN=C7 PE=4 SV=2
2114900	0	37104000	38998000	46453000	14515000	29481000	923560000	853670016	388350016	421249984	380340000	339700000	703660032				11	11	11	25.9	25.9	25.9	67.724	0	137.58	4179200000	80	F1NJU5	F1NJU5	514	C8A	F1NJU5_CHICK Uncharacterized protein OS=Gallus gallus OX=9031 GN=C8A PE=4 SV=2
0	0	0	0	6005300	0	0	1394200064	830849984	662670016	668870016	637030016	560280000	727299968				11	11	11	23.6	23.6	23.6	65.365	0	248.99	5487200000	122	E1C7C1	E1C7C1	458	C8B	E1C7C1_CHICK Uncharacterized protein OS=Gallus gallus OX=9031 GN=C8B PE=4 SV=2
26516000	9816200	233100000	114060000	225260000	139020000	158990000	674590016	458160000	311160000	392460000	346550016	227460000	530600000				7	7	7	43.8	43.8	43.8	22.303	0	95.183	3847700000	95	A0A1D5PEY8	A0A1D5PEY8	119	C8G	A0A1D5PEY8_CHICK Uncharacterized protein OS=Gallus gallus OX=9031 GN=C8G PE=3 SV=2
5668700	0	31846000	14426000	7465300	12046000	14817000	0	0	0	0	0	0	0				2	2	2	14.6	14.6	14.6	37.595	0	8.127	86269000	3	E1C7J1;A0A3Q2TTU2	E1C7J1;A0A3Q2TTU2	460	CA10	E1C7J1_CHICK Uncharacterized protein OS=Gallus gallus OX=9031 GN=CA10 PE=3 SV=2;A0A3Q2TTU2_CHICK Uncharacterized protein OS=Gallus gallus OX=9031 GN=CA10 PE=3 SV=1
136530000	0	128650000	3390200	70271000	519390016	172290000	738940	34552000	9833100	5604500	7450700	3397700	380260000				7	7	7	37.3	37.3	37.3	29.007	0	36.306	1472400000	50	P07630	P07630	632	CA2	CAH2_CHICK Carbonic anhydrase 2 OS=Gallus gallus OX=9031 GN=CA2 PE=2 SV=3
37159000	4860600	135430000	101570000	88149000	144600000	151490000	0	0	0	0	0	0	0				14	14	14	13.4	13.4	13.4	142.56	0	76.23	663260000	62	F1NML1	F1NML1	528	CACHD1	F1NML1_CHICK Uncharacterized protein OS=Gallus gallus OX=9031 GN=CACHD1 PE=4 SV=3
415460000	271980000	992569984	870040000	681000000	773720000	1055800000	0	5299500	0	0	0	6062500	10014000				31	31	29	33	33	32.3	122.69	0	193.92	5081900000	208	E1BST5;A0A3Q2U1Y1;A0A3Q2TVT0;A0A3Q2U938;A0A3Q3ATJ1;A0A3Q2TUF8;A0A3Q3AZE6	E1BST5;A0A3Q2U1Y1;A0A3Q2TVT0;A0A3Q2U938;A0A3Q3ATJ1;A0A3Q2TUF8;A0A3Q3AZE6	255	CACNA2D1	E1BST5_CHICK Uncharacterized protein OS=Gallus gallus OX=9031 GN=CACNA2D1 PE=4 SV=4;A0A3Q2U1Y1_CHICK Uncharacterized protein OS=Gallus gallus OX=9031 GN=CACNA2D1 PE=4 SV=1;A0A3Q2TVT0_CHICK Uncharacterized protein OS=Gallus gallus OX=9031 GN=CACNA2D1 PE=4 S
12305000	6810800	40133000	18533000	32558000	18548000	31351000	0	0	0	0	0	0	0				9	7	7	10.3	8.5	8.5	123.77	0	17.607	160240000	25	A0A3Q2UAS5;A0A1D5PDQ3;A0A1D5PIN9	A0A3Q2UAS5;A0A1D5PDQ3;A0A1D5PIN9	111	CACNA2D2	A0A3Q2UAS5_CHICK Uncharacterized protein OS=Gallus gallus OX=9031 GN=CACNA2D2 PE=4 SV=1;A0A1D5PDQ3_CHICK Uncharacterized protein OS=Gallus gallus OX=9031 GN=CACNA2D2 PE=4 SV=2;A0A1D5PIN9_CHICK Uncharacterized protein OS=Gallus gallus OX=9031 GN=CACNA2D2 PE
2957300	1128100	7325300	7195500	0	6044800	3750000	0	0	0	0	0	0	0				2	2	2	3.3	3.3	3.3	120.52	0	6.1186	28401000	3	F1NX89;A0A3Q2TYQ5	F1NX89;A0A3Q2TYQ5	272	CACNA2D3	F1NX89_CHICK Uncharacterized protein OS=Gallus gallus OX=9031 GN=CACNA2D3 PE=4 SV=3;A0A3Q2TYQ5_CHICK Uncharacterized protein OS=Gallus gallus OX=9031 GN=CACNA2D3 PE=4 SV=1
12415000	15354000	39878000	25536000	36104000	43194000	45537000	0	0	0	0	0	0	24835000				4	4	4	11	11	11	45.001	0	44.543	242850000	19	A0A1D5P6B8;A0A1D5P6J4;A0A1L1RV59;A0A1D5NXJ7	A0A1D5P6B8;A0A1D5P6J4;A0A1L1RV59;A0A1D5NXJ7	36	CADM1	A0A1D5P6B8_CHICK Uncharacterized protein OS=Gallus gallus OX=9031 GN=CADM1 PE=4 SV=2;A0A1D5P6J4_CHICK Uncharacterized protein OS=Gallus gallus OX=9031 GN=CADM1 PE=4 SV=2;A0A1L1RV59_CHICK Uncharacterized protein OS=Gallus gallus OX=9031 GN=CADM1 PE=4 SV=2;A
6378900	5382800	35541000	30605000	26656000	40761000	32869000	0	0	0	0	0	0	0				2	2	2	13.2	13.2	13.2	31.482	0	21.903	178190000	11	A0A3Q2UFQ9;A0A1D5PUN0;A0A1D5PQ97	A0A3Q2UFQ9;A0A1D5PUN0;A0A1D5PQ97	169	CADM2	A0A3Q2UFQ9_CHICK Uncharacterized protein OS=Gallus gallus OX=9031 GN=CADM2 PE=4 SV=1;A0A1D5PUN0_CHICK Uncharacterized protein OS=Gallus gallus OX=9031 GN=CADM2 PE=4 SV=2;A0A1D5PQ97_CHICK Uncharacterized protein OS=Gallus gallus OX=9031 GN=CADM2 PE=4 SV=2
26013000	25648000	128300000	130010000	108630000	140300000	152290000	0	0	0	0	0	0	0				3	3	3	13.4	13.4	13.4	45.494	0	15.569	711180000	26	A0A1D5P7U1;A0A3Q2UPF7;A0A3Q2U5B4	A0A1D5P7U1;A0A3Q2UPF7;A0A3Q2U5B4	94	CADM3	A0A1D5P7U1_CHICK Uncharacterized protein OS=Gallus gallus OX=9031 GN=CADM3 PE=4 SV=2;A0A3Q2UPF7_CHICK Uncharacterized protein OS=Gallus gallus OX=9031 GN=CADM3 PE=4 SV=1;A0A3Q2U5B4_CHICK Uncharacterized protein OS=Gallus gallus OX=9031 GN=CADM3 PE=4 SV=1
29739000	10683000	31321000	10687000	24778000	15470000	36832000	0	0	0	0	5737700	0	13788000				5	5	5	42.3	42.3	42.3	16.837	0	42.979	179040000	12	R4GJW8;P62149;A0A1D5P2H5;A0A3Q3AZM2;P05419;F2Z4K8	R4GJW8;P62149;A0A1D5P2H5;A0A3Q3AZM2	656	CALM;CALM1;CALM2	R4GJW8_CHICK Calmodulin OS=Gallus gallus OX=9031 GN=CALM PE=3 SV=1;CALM_CHICK Calmodulin OS=Gallus gallus OX=9031 GN=CALM PE=1 SV=2;A0A1D5P2H5_CHICK Uncharacterized protein OS=Gallus gallus OX=9031 GN=CALM2 PE=3 SV=2;A0A3Q3AZM2_CHICK Uncharacterized protei
176770000	80594000	398800000	254270000	321820000	343500000	329400000	5573300	0	0	0	0	0	0				15	15	15	51.4	51.4	51.4	48.106	0	196.16	1910700000	88	A0A1D5P0U5	A0A1D5P0U5	55	CALR	A0A1D5P0U5_CHICK Uncharacterized protein OS=Gallus gallus OX=9031 GN=CALR PE=3 SV=3
26020000	10916000	34919000	36052000	38057000	39796000	70559000	0	0	0	0	0	0	0				5	5	5	11.7	11.7	11.7	54.076	0	21.79	256320000	26	F1P011;F1NGS8	F1P011;F1NGS8	498	CAMK2A	F1P011_CHICK Uncharacterized protein OS=Gallus gallus OX=9031 GN=CAMK2A PE=3 SV=5;F1NGS8_CHICK Uncharacterized protein OS=Gallus gallus OX=9031 GN=CAMK2A PE=3 SV=4
12781000	6979200	50766000	25341000	51374000	40203000	88912000	0	0	0	2817900	0	0	3309200				4	4	4	7	7	7	60.194	0	12.49	282480000	16	A0A1D5NYA6	A0A1D5NYA6	44	CAMK2B	A0A1D5NYA6_CHICK Uncharacterized protein OS=Gallus gallus OX=9031 GN=CAMK2B PE=4 SV=2
2048500	1256700	0	0	1655200	5102100	3125000	0	0	0	0	0	0	0				2	2	2	4.2	4.2	4.2	59.614	0	7.0791	13187000	4	A0A1D5PPU9;A0A1L1RX38	A0A1D5PPU9;A0A1L1RX38	165	CAT	A0A1D5PPU9_CHICK Catalase OS=Gallus gallus OX=9031 GN=CAT PE=3 SV=2;A0A1L1RX38_CHICK Catalase OS=Gallus gallus OX=9031 GN=CAT PE=3 SV=1
677290	1126400	2672700	2632700	3830300	3535400	6015400	0	0	0	0	0	0	0				3	3	3	12.9	12.9	12.9	21.085	0.0017575	4.0853	20490000	3	A0A1D5P363	A0A1D5P363	72	CBLN1	A0A1D5P363_CHICK Uncharacterized protein OS=Gallus gallus OX=9031 GN=CBLN1 PE=4 SV=2
12028000	0	20412000	16626000	20344000	13363000	19443000	1880200	2452300	0	1658500	1233600	0	0				2	2	2	1.2	1.2	1.2	210.99	0.0016779	3.5936	109440000	6	A0A1D5NW79;A0A1D5PWS3;A0A1D5PLX3;A0A1D5P3D8;A0A3Q2UI65;A0A3Q2TVV1	A0A1D5NW79;A0A1D5PWS3;A0A1D5PLX3;A0A1D5P3D8;A0A3Q2UI65;A0A3Q2TVV1	31	CCDC88A	A0A1D5NW79_CHICK Uncharacterized protein OS=Gallus gallus OX=9031 GN=CCDC88A PE=4 SV=2;A0A1D5PWS3_CHICK Uncharacterized protein OS=Gallus gallus OX=9031 GN=CCDC88A PE=4 SV=2;A0A1D5PLX3_CHICK Uncharacterized protein OS=Gallus gallus OX=9031 GN=CCDC88A PE=4
3118700	1236400	52916000	48924000	28651000	62188000	61487000	0	0	0	0	1181600	0	0				11	11	11	14.7	14.7	14.7	161.69	0	38.777	259700000	24	F1NX21	F1NX21	569	CD109	F1NX21_CHICK Uncharacterized protein OS=Gallus gallus OX=9031 GN=CD109 PE=4 SV=2
7932300	0	37553000	6389600	34428000	4748100	4697500	0	0	0	0	0	0	0				4	4	4	14.4	14.4	14.4	36.097	0	17.896	95749000	10	F1NGN9;A0A3Q2TXP2;A0A3Q2U9U6;A0A3Q2U940	F1NGN9;A0A3Q2TXP2;A0A3Q2U9U6;A0A3Q2U940	267	CD99L2	F1NGN9_CHICK Uncharacterized protein OS=Gallus gallus OX=9031 GN=CD99L2 PE=4 SV=4;A0A3Q2TXP2_CHICK Uncharacterized protein OS=Gallus gallus OX=9031 GN=CD99L2 PE=4 SV=1;A0A3Q2U9U6_CHICK Uncharacterized protein OS=Gallus gallus OX=9031 GN=CD99L2 PE=4 SV=1;A0
23903000	16427000	126660000	103240000	106050000	95776000	69616000	0	0	0	0	0	0	0				13	13	12	26.6	26.6	25.6	87.572	0	102.76	541680000	53	O93319;A0A1D5P6T7;A0A1D5PJ16;E1C235;F1NZZ6;A0A3Q2U7Z8	O93319;A0A1D5P6T7	90	CDH11	CAD11_CHICK Cadherin-11 OS=Gallus gallus OX=9031 GN=CDH11 PE=2 SV=1;A0A1D5P6T7_CHICK Cadherin-11 OS=Gallus gallus OX=9031 GN=CDH11 PE=4 SV=1
219490000	252170000	1345699968	611609984	990760000	850780032	1136499968	0	3905800	0	0	0	1560300	0				11	11	11	22.2	22.2	22.2	78.38	0	80.747	5412600000	91	P33150;F1P5T8	P33150;F1P5T8	599	CDH13	CAD13_CHICK Cadherin-13 OS=Gallus gallus OX=9031 GN=CDH13 PE=1 SV=1;F1P5T8_CHICK Cadherin-13 OS=Gallus gallus OX=9031 GN=CDH13 PE=4 SV=3
535600000	333630016	3032199936	1686200064	2460400128	2022700032	2630599936	0	0	0	0	0	0	0				20	20	20	31.4	31.4	31.4	100.46	0	313.47	12701000000	174	P10288;A0A3Q2UGT3	P10288;A0A3Q2UGT3	638	CDH2	CADH2_CHICK Cadherin-2 OS=Gallus gallus OX=9031 GN=CDH2 PE=1 SV=1;A0A3Q2UGT3_CHICK Cadherin-2 OS=Gallus gallus OX=9031 GN=CDH2 PE=4 SV=1
4513600	4273200	11496000	23956000	26036000	15031000	17440000	0	0	0	0	0	0	0				5	5	5	11.5	11.5	11.5	92.13	0	25.763	102750000	14	F1NYV5;A0A3Q2UJQ0;A0A3Q2TY33;A0A3Q3ACG0;P24503;A0A1D5PQ72	F1NYV5;A0A3Q2UJQ0;A0A3Q2TY33;A0A3Q3ACG0;P24503;A0A1D5PQ72	168	CDH4	F1NYV5_CHICK Cadherin-4 OS=Gallus gallus OX=9031 GN=CDH4 PE=4 SV=3;A0A3Q2UJQ0_CHICK Cadherin-4 OS=Gallus gallus OX=9031 GN=CDH4 PE=4 SV=1;A0A3Q2TY33_CHICK Cadherin-4 OS=Gallus gallus OX=9031 GN=CDH4 PE=4 SV=1;A0A3Q3ACG0_CHICK Cadherin-4 OS=Gallus gallus OX
3129400	3291900	22708000	1721500	10191000	9054400	11677000	0	18893000	0	18552000	0	1280100	28759000				5	5	5	9.3	9.3	9.3	86.781	0	10.734	129260000	11	Q8AYD0	Q8AYD0	681	CDH5	CADH5_CHICK Cadherin-5 OS=Gallus gallus OX=9031 GN=CDH5 PE=1 SV=2
2184100	11901000	43391000	41984000	47558000	56527000	54629000	0	0	0	0	0	0	0				7	7	6	11.6	11.6	10.4	88.659	0	28.283	258170000	29	Q90762;A0A1D5PYV2;E1C264	Q90762	687	CDH6	CADH6_CHICK Cadherin-6 OS=Gallus gallus OX=9031 GN=CDH6 PE=2 SV=1
1283400	0	2003400	0	2575400	2238500	2215200	0	0	0	3662700	0	0	0				2	2	2	2.1	2.1	2.1	92.623	0.0045732	2.7042	13979000	2	F1N8D3	F1N8D3	471	CEP170P1	F1N8D3_CHICK Uncharacterized protein OS=Gallus gallus OX=9031 GN=CEP170P1 PE=4 SV=2
0	107990	31486000	13799000	20390000	18754000	23607000	0	0	0	0	0	0	0				6	6	6	13.8	13.8	13.8	61.905	0	13.519	108140000	11	A0A1D5PMD9;A0A1D5NX08;A0A3Q2UD58	A0A1D5PMD9;A0A1D5NX08	156	CES1L2	A0A1D5PMD9_CHICK Carboxylic ester hydrolase OS=Gallus gallus OX=9031 GN=LOC769704 PE=3 SV=2;A0A1D5NX08_CHICK Carboxylic ester hydrolase OS=Gallus gallus OX=9031 GN=CES1L2 PE=3 SV=2
22642000	7455200	191050000	202390000	148550000	199530000	325340000	652569984	507169984	373620000	483620000	403620000	454670016	447750016				2	2	2	13.2	13.2	13.2	24.275	0	12.659	4420000000	41	P81475	P81475	659	CFBL	CFBL_CHICK Complement factor B-like protease (Fragment) OS=Gallus gallus OX=9031 PE=1 SV=1
8348900	7211200	429520000	184030000	671390016	329940000	280249984	1163699968	997750016	703920000	601280000	659409984	587249984	927489984				8	8	8	20.5	20.5	20.5	49.504	0	57.866	7551400000	178	A0A3Q2TVA9;A0A1D5NTE9;A0A3Q2U7P5	A0A3Q2TVA9;A0A1D5NTE9;A0A3Q2U7P5	253	CFD	A0A3Q2TVA9_CHICK Uncharacterized protein OS=Gallus gallus OX=9031 GN=CFD PE=3 SV=1;A0A1D5NTE9_CHICK Uncharacterized protein OS=Gallus gallus OX=9031 GN=CFD PE=3 SV=2;A0A3Q2U7P5_CHICK Uncharacterized protein OS=Gallus gallus OX=9031 GN=CFD PE=3 SV=1
18709000	5194000	95894000	87300000	67831000	97219000	104180000	238030000	224000000	113890000	155140000	114140000	121880000	221950000				5	5	5	7	7	7	67.214	0	15.556	1665400000	48	F1NF64	F1NF64	493	CFI	F1NF64_CHICK Uncharacterized protein OS=Gallus gallus OX=9031 GN=CFI PE=3 SV=3
1111100032	625790016	2855300096	1932999936	2682099968	2336499968	2568199936	3416500	2203100	9412200	30570000	2169600	2600800	0				19	19	19	52.1	52.1	52.1	53.254	0	323.31	14162000000	203	F1NLZ2	F1NLZ2	525	CHGA	F1NLZ2_CHICK Uncharacterized protein OS=Gallus gallus OX=9031 GN=CHGA PE=4 SV=3
713289984	478230016	2189900032	1474099968	2162599936	1794400000	2259699968	683420	0	105260	0	261550	331910	0				25	25	25	39.7	39.7	39.7	79.101	0	323.31	11074000000	232	A0A1L1S0I3	A0A1L1S0I3	237	CHGB	A0A1L1S0I3_CHICK Uncharacterized protein OS=Gallus gallus OX=9031 GN=CHGB PE=4 SV=2
47974000	46609000	231090000	110510000	47783000	79948000	29753000	38116000	672920000	208750000	319889984	151620000	201060000	669680000				10	10	10	34.7	34.7	34.7	47.776	0	301.97	2855700000	97	A0A1D5NVL0;F1NMM2;A0A1D5P7B8;A0A3Q2TX68;F1NM31;A0A3Q2TX13;A0A1D5PYF0;A0A3Q2U631	A0A1D5NVL0;F1NMM2;A0A1D5P7B8;A0A3Q2TX68;F1NM31;A0A3Q2TX13;A0A1D5PYF0	24	CHIA-M31	A0A1D5NVL0_CHICK Uncharacterized protein OS=Gallus gallus OX=9031 GN=CHIA-M31 PE=3 SV=2;F1NMM2_CHICK Uncharacterized protein OS=Gallus gallus OX=9031 GN=CHIA-M31 PE=3 SV=3;A0A1D5P7B8_CHICK Uncharacterized protein OS=Gallus gallus OX=9031 GN=CHIA-M31 PE=3 S
83897000	16691000	281440000	186340000	206510000	272120000	218320000	0	4361700	0	3327200	4778500	0	7662900				17	17	17	17.6	17.6	17.6	135.73	0	76.257	1285500000	64	A0A3Q3B104;A0A1D5P2G7;A0A1D5P4I1	A0A3Q3B104;A0A1D5P2G7;A0A1D5P4I1	67	CHL1	A0A3Q3B104_CHICK Uncharacterized protein OS=Gallus gallus OX=9031 GN=CHL1 PE=4 SV=1;A0A1D5P2G7_CHICK Uncharacterized protein OS=Gallus gallus OX=9031 GN=CHL1 PE=4 SV=2;A0A1D5P4I1_CHICK Uncharacterized protein OS=Gallus gallus OX=9031 GN=CHL1 PE=4 SV=1
4499900	0	51151000	42037000	11286000	0	0	0	0	0	0	0	0	0				2	2	2	5.3	5.3	5.3	52.398	0.0017241	3.9442	108970000	2	Q90ZD5;F1ND76	Q90ZD5;F1ND76	488	CHRDL1	CRDL1_CHICK Chordin-like protein 1 OS=Gallus gallus OX=9031 GN=CHRDL1 PE=2 SV=1;F1ND76_CHICK Chordin-like protein 1 OS=Gallus gallus OX=9031 GN=CHRDL1 PE=4 SV=1
35304000	0	19264000	0	46949000	0	7591800	0	0	0	0	0	0	0				5	5	5	27	27	27	42.87	0	35.372	109110000	8	F1NZ30;P05122;A0A1L1RT82	F1NZ30;P05122	578	CKB	F1NZ30_CHICK Creatine kinase B-type OS=Gallus gallus OX=9031 GN=CKB PE=3 SV=3;KCRB_CHICK Creatine kinase B-type OS=Gallus gallus OX=9031 GN=CKB PE=1 SV=1
1173500	0	0	161830000	0	17910000	18718000	454180000	123340000	158500000	406940000	320569984	460780000	618940032				12	12	12	43.8	43.8	43.8	43.328	0	123.78	2742900000	76	P00565;A0A3Q2U6M6;A0A3Q2U807	P00565	613	CKM	KCRM_CHICK Creatine kinase M-type OS=Gallus gallus OX=9031 GN=CKM PE=2 SV=1
5557400	0	319169984	57075000	253310000	192710000	180410000	114650000	235140000	73438000	74368000	26093000	36420000	194240000				5	5	5	29.9	29.9	29.9	22.172	0	89.792	1762600000	45	Q9DDD4	Q9DDD4	695	CLEC3B	Q9DDD4_CHICK Tetranectin OS=Gallus gallus OX=9031 GN=CLEC3B PE=2 SV=1
7258200	7037200	33587000	31932000	28221000	28813000	22202000	0	0	0	0	0	0	6749500				5	5	5	7.3	7.3	7.3	103.98	0	36.648	165800000	21	A0A1D5NU56;F6T168;E1BYQ5	A0A1D5NU56;F6T168;E1BYQ5	12	CLSTN1	A0A1D5NU56_CHICK Uncharacterized protein OS=Gallus gallus OX=9031 GN=CLSTN1 PE=4 SV=2;F6T168_CHICK Uncharacterized protein OS=Gallus gallus OX=9031 GN=CLSTN1 PE=4 SV=2;E1BYQ5_CHICK Uncharacterized protein OS=Gallus gallus OX=9031 GN=CLSTN1 PE=4 SV=2
2092100	1818300	14034000	8818000	10552000	10927000	14913000	0	0	0	0	0	0	0				2	2	2	2.6	2.6	2.6	110.86	0	7.8865	63154000	7	A0A1D5P242;E1C3B9	A0A1D5P242;E1C3B9	63	CLSTN3	A0A1D5P242_CHICK Uncharacterized protein OS=Gallus gallus OX=9031 GN=CLSTN3 PE=4 SV=2;E1C3B9_CHICK Uncharacterized protein OS=Gallus gallus OX=9031 GN=CLSTN3 PE=4 SV=2
81595000	40931000	256230000	235400000	202460000	240570000	178910000	0	240350	0	0	0	0	0				8	8	8	31.8	31.8	31.8	40.307	0	82.584	1236300000	54	P51641;A0A3Q2U6M0;A0A1I7Q448;A0A3Q2UIS1;A0A3Q2ULF7;A0A3Q2U2H9	P51641;A0A3Q2U6M0;A0A1I7Q448;A0A3Q2UIS1;A0A3Q2ULF7;A0A3Q2U2H9	208	CNTFR	CNTFR_CHICK Ciliary neurotrophic factor receptor subunit alpha OS=Gallus gallus OX=9031 GN=CNTFR PE=2 SV=1;A0A3Q2U6M0_CHICK Ciliary neurotrophic factor receptor subunit alpha OS=Gallus gallus OX=9031 GN=CNTFR PE=4 SV=1;A0A1I7Q448_CHICK Ciliary neurotrophic
2018700032	423670016	4766600192	3316000000	3377200128	3825999872	3560999936	0	16619000	0	0	0	0	6428700				37	37	37	45	45	45	112.51	0	323.31	21312000000	329	P14781;A0A1D5PSD5	P14781;A0A1D5PSD5	173	CNTN1	CNTN1_CHICK Contactin-1 OS=Gallus gallus OX=9031 GN=CNTN1 PE=1 SV=1;A0A1D5PSD5_CHICK Contactin-1 OS=Gallus gallus OX=9031 GN=CNTN1 PE=4 SV=1
987670016	453900000	2184000000	1796000000	1791900032	1936000000	1788899968	0	0	0	827990	873000	88589000	1048500				29	29	29	44.7	44.7	44.7	113.3	0	323.31	11030000000	233	P28685;F1NSJ1	P28685;F1NSJ1	545	CNTN2	CNTN2_CHICK Contactin-2 OS=Gallus gallus OX=9031 GN=CNTN2 PE=1 SV=1;F1NSJ1_CHICK Contactin-2 OS=Gallus gallus OX=9031 GN=CNTN2 PE=4 SV=1
9140700	2874600	16715000	10456000	4691900	1788300	6476600	0	0	0	0	0	0	0				5	5	5	8.1	8.1	8.1	101.65	0	29.682	52142000	13	F1NL84	F1NL84	520	CNTN3	F1NL84_CHICK Uncharacterized protein OS=Gallus gallus OX=9031 GN=CNTN3 PE=4 SV=3
20135000	461280	60314000	37564000	40397000	30869000	48971000	0	0	0	0	0	0	0				7	7	7	9.9	9.9	9.9	117.18	0	38.394	238710000	20	A0A3Q2UEB3;F1P3U6;F1NUN9	A0A3Q2UEB3;F1P3U6	328	CNTN4	A0A3Q2UEB3_CHICK Uncharacterized protein OS=Gallus gallus OX=9031 GN=CNTN4 PE=4 SV=1;F1P3U6_CHICK Uncharacterized protein OS=Gallus gallus OX=9031 GN=CNTN4 PE=4 SV=2
170270000	146820000	1394000000	506670016	861270016	814329984	639910016	0	0	0	0	0	0	1131900				6	6	6	16.8	16.8	16.8	59.428	0	37.485	4534400000	28	R9PXN6;O42163	R9PXN6;O42163	708	COCH	R9PXN6_CHICK Cochlin OS=Gallus gallus OX=9031 GN=COCH PE=4 SV=3;COCH_CHICK Cochlin OS=Gallus gallus OX=9031 GN=COCH PE=2 SV=1
0	0	0	0	1971300	397280	0	20764000	19806000	15191000	17005000	17269000	5026200	19139000				3	3	3	19.6	19.6	19.6	26.039	0	119.1	116570000	15	A0A1D5PGB2	A0A1D5PGB2	125	COL11A2	A0A1D5PGB2_CHICK Uncharacterized protein OS=Gallus gallus OX=9031 GN=COL11A2 PE=4 SV=1
0	0	17430000	6308300	5067700	12788000	6680400	0	0	68940000	0	37270000	50592000	434580000				3	3	3	2.2	2.2	2.2	333.51	0	13.382	639660000	8	F1NX22;A0A1D5P8I8;A0A1L1RPW4;P13944	F1NX22;A0A1D5P8I8;A0A1L1RPW4;P13944	99	COL12A1	F1NX22_CHICK Collagen alpha-1(XII) chain OS=Gallus gallus OX=9031 GN=COL12A1 PE=4 SV=4;A0A1D5P8I8_CHICK Collagen alpha-1(XII) chain OS=Gallus gallus OX=9031 GN=COL12A1 PE=4 SV=2;A0A1L1RPW4_CHICK Collagen alpha-1(XII) chain OS=Gallus gallus OX=9031 GN=COL12
44594000	15473000	92977000	85663000	104460000	79464000	75091000	0	452440	0	0	0	0	0				7	7	7	5.8	5.8	5.8	137.5	0	47.406	498180000	34	P02457;A0A1D5PYU1	P02457;A0A1D5PYU1	201	COL1A1	CO1A1_CHICK Collagen alpha-1(I) chain OS=Gallus gallus OX=9031 GN=COL1A1 PE=1 SV=3;A0A1D5PYU1_CHICK Collagen alpha-1(I) chain OS=Gallus gallus OX=9031 GN=COL1A1 PE=4 SV=2
15602000	8124300	24344000	25931000	33370000	22619000	13686000	0	0	0	0	0	0	0				7	7	6	6.3	6.3	5.3	128.99	0	55.501	143680000	18	P02467	P02467	625	COL1A2	CO1A2_CHICK Collagen alpha-2(I) chain OS=Gallus gallus OX=9031 GN=COL1A2 PE=1 SV=3
8121300	4245200	29455000	15358000	12688000	12074000	20112000	0	0	0	0	0	0	0				3	3	3	2.3	2.3	2.3	184.18	0	7.6461	102050000	10	A0A1D5PE74	A0A1D5PE74	114	COL5A1	A0A1D5PE74_CHICK Uncharacterized protein OS=Gallus gallus OX=9031 GN=COL5A1 PE=4 SV=2
3838200	9923000	41537000	26299000	31412000	26736000	32332000	0	0	0	0	0	0	0				3	3	3	4.3	4.3	4.3	81.836	0	7.4421	172080000	11	Q2LK54;F1NIN5	Q2LK54;F1NIN5	507	COLEC12	COL12_CHICK Collectin-12 OS=Gallus gallus OX=9031 GN=COLEC12 PE=2 SV=1;F1NIN5_CHICK Collectin-12 OS=Gallus gallus OX=9031 GN=COLEC12 PE=4 SV=3
1109900	359080000	502110016	516249984	365230016	773910016	469380000	7022500	13791000	776019968	554920000	720300032	715609984	18283000				4	4	3	9.1	9.1	7.8	83.381	0	15.191	5793000000	7	A0A3Q2UFV6;E1C8N1;CON__ENSEMBL:ENSBTAP00000006074;A0A3Q3A9Q3	A0A3Q2UFV6;E1C8N1	334	COMP	A0A3Q2UFV6_CHICK Uncharacterized protein OS=Gallus gallus OX=9031 GN=COMP PE=4 SV=1;E1C8N1_CHICK Uncharacterized protein OS=Gallus gallus OX=9031 GN=COMP PE=4 SV=2
16838000	974580	221240000	261350000	268640000	264210000	455150016	1680999936	749960000	1332600064	874600000	1050400000	928540032	797390016				26	26	26	30.8	30.8	30.8	123.21	0	282.46	8902900000	304	A0A3Q3B296;A0A1D5PBP6;CON__ENSEMBL:ENSBTAP00000031900	A0A3Q3B296;A0A1D5PBP6	376	CP	A0A3Q3B296_CHICK Uncharacterized protein OS=Gallus gallus OX=9031 GN=CP PE=3 SV=1;A0A1D5PBP6_CHICK Uncharacterized protein OS=Gallus gallus OX=9031 GN=CP PE=3 SV=2
832450	0	12277000	16654000	32284000	16606000	43762000	199900000	139250000	80859000	100990000	111720000	91517000	121720000				8	8	8	23	23	23	48.912	0	20.638	968370000	34	F1NXB6	F1NXB6	571	CPB2	F1NXB6_CHICK Uncharacterized protein OS=Gallus gallus OX=9031 GN=CPB2 PE=4 SV=3
11769000	3835700	33766000	39732000	36912000	47962000	26197000	0	0	0	0	0	0	0				6	6	6	13.2	13.2	13.2	52.398	0	15.315	200170000	24	R4GFJ0	R4GFJ0	700	CPE	R4GFJ0_CHICK Uncharacterized protein OS=Gallus gallus OX=9031 GN=CPE PE=4 SV=2
1718900	0	0	0	0	0	0	6450900	0	12243000	11525000	28284000	0	43572000				2	2	2	11.7	11.7	11.7	51.205	0	19.064	103790000	2	E1C7M0	E1C7M0	462	CPN1	E1C7M0_CHICK Uncharacterized protein OS=Gallus gallus OX=9031 GN=CPN1 PE=4 SV=1
4340800	4811200	83665000	53781000	21449000	47292000	22689000	452400000	369800000	257830000	359310016	230060000	176130000	402769984				13	13	13	43.4	43.4	43.4	53.748	0	68.831	2486300000	82	R4GG01	R4GG01	701	CPN2	R4GG01_CHICK Uncharacterized protein OS=Gallus gallus OX=9031 GN=CPN2 PE=4 SV=4
10547000	8127900	0	0	0	3250700	1633700	0	0	0	0	0	0	0				5	5	5	3.3	3.3	3.3	158.29	0	9.7236	23559000	6	F1N9N8	F1N9N8	474	CPS1	F1N9N8_CHICK Uncharacterized protein OS=Gallus gallus OX=9031 GN=CPS1 PE=4 SV=1
0	0	39942000	17691000	35385000	18768000	22458000	0	0	0	0	0	0	0				5	5	5	13.9	13.9	13.9	72.969	0	23.148	134240000	7	F1NHW7;A0A1D5PPH7	F1NHW7;A0A1D5PPH7	164	CRTAC1	F1NHW7_CHICK Uncharacterized protein OS=Gallus gallus OX=9031 GN=CRTAC1 PE=4 SV=2;A0A1D5PPH7_CHICK Uncharacterized protein OS=Gallus gallus OX=9031 GN=CRTAC1 PE=4 SV=2
51864000	40758000	234060000	162200000	187320000	130640000	230560000	73668000	56734000	39384000	45769000	49481000	26995000	44768000				8	8	8	11.8	11.8	11.8	107.78	0	55.042	1374200000	63	F1N869	F1N869	470	CSF1R	F1N869_CHICK Uncharacterized protein OS=Gallus gallus OX=9031 GN=CSF1R PE=3 SV=2
7708499968	1033800000	44587999232	22958000128	36133998592	29749999616	31156000768	139250000	320320000	103770000	109490000	119250000	170410000	319960000				8	8	8	23.9	23.9	23.9	22.414	0	54.707	174610000000	216	R4GLT1;P01038;A0A1L1S0C3	R4GLT1;P01038;A0A1L1S0C3	617	CST3	R4GLT1_CHICK Uncharacterized protein OS=Gallus gallus OX=9031 GN=CST3 PE=3 SV=3;CYT_CHICK Cystatin OS=Gallus gallus OX=9031 PE=1 SV=2;A0A1L1S0C3_CHICK Uncharacterized protein OS=Gallus gallus OX=9031 GN=CST3 PE=4 SV=2
7328900	2226000	187280000	107490000	120570000	117090000	148670000	19902000	0	7303000	6756900	7033100	6917500	0				5	5	5	19.5	19.5	19.5	40.686	0	18.813	738580000	27	F1NRM4	F1NRM4	543	CTBS	F1NRM4_CHICK Uncharacterized protein OS=Gallus gallus OX=9031 GN=CTBS PE=3 SV=3
44451000	21919000	201830000	128080000	121640000	148330000	139120000	0	0	0	0	0	3578600	2550300				6	6	6	18.8	18.8	18.8	50.492	0	34.365	811500000	30	A0A1D5PV01;A0A1L1RKJ5	A0A1D5PV01;A0A1L1RKJ5	184	CTSA	A0A1D5PV01_CHICK Carboxypeptidase OS=Gallus gallus OX=9031 GN=CTSA PE=3 SV=2;A0A1L1RKJ5_CHICK Carboxypeptidase OS=Gallus gallus OX=9031 GN=CTSA PE=3 SV=1
150700000	134440000	668840000	408400000	386569984	308520000	474180000	1174100	2006200	453480	4960700	4466500	2320800	2775700				8	8	8	30.6	30.6	30.6	39.65	0	176.2	2549800000	89	A0A1L1RS19;P43233	A0A1L1RS19;P43233	228	CTSB	A0A1L1RS19_CHICK Cathepsin B OS=Gallus gallus OX=9031 GN=CTSB PE=3 SV=2;CATB_CHICK Cathepsin B OS=Gallus gallus OX=9031 GN=CTSB PE=2 SV=1
97331000	51775000	368169984	212500000	266730000	234330000	230130000	11494000	22801000	0	2044700	5061300	5830800	0				8	8	8	29.9	29.9	29.9	43.298	0	36.013	1508200000	46	Q05744	Q05744	665	CTSD	CATD_CHICK Cathepsin D OS=Gallus gallus OX=9031 GN=CTSD PE=1 SV=1
0	0	375750016	269649984	387980000	467809984	101010000	370590016	0	1119200000	1245200000	851209984	809260032	0				14	14	14	35.4	35.4	35.4	45.328	0	92.872	5997700000	125	E1C897	E1C897	465	CTSEAL	E1C897_CHICK CathepsinE-A-like protein OS=Gallus gallus OX=9031 GN=CTSEAL PE=2 SV=3
10373000	7677300	25909000	9582700	25541000	17889000	22665000	0	0	0	0	0	0	0				2	2	2	7.2	7.2	7.2	43.765	0	12.819	119640000	13	A0A1D5PG47	A0A1D5PG47	123	CTSH	A0A1D5PG47_CHICK Uncharacterized protein OS=Gallus gallus OX=9031 GN=CTSH PE=3 SV=2
5982600	8020000	31861000	0	19992000	6568100	27680000	0	0	0	0	0	0	0				2	2	2	11.3	11.3	11.3	36.321	0	13.796	100100000	9	H9KYW5;A0A3Q2TU29	H9KYW5;A0A3Q2TU29	247	CTSS	H9KYW5_CHICK Uncharacterized protein OS=Gallus gallus OX=9031 GN=CTSS PE=3 SV=2;A0A3Q2TU29_CHICK Uncharacterized protein OS=Gallus gallus OX=9031 GN=CTSS PE=3 SV=1
14775000	1889500	29369000	19291000	30662000	22569000	20773000	0	0	0	0	0	0	0				3	3	3	12.1	12.1	12.1	14.961	0.0017301	3.982	139330000	10	F1NSV3	F1NSV3	549	CYTL1	F1NSV3_CHICK Uncharacterized protein OS=Gallus gallus OX=9031 GN=CYTL1 PE=4 SV=2
21626000	13710000	200530000	43468000	164770000	125070000	109800000	0	0	0	0	0	0	0				8	8	8	14.3	14.3	14.3	97.709	0	45.505	678970000	37	A0A1D5PFK3	A0A1D5PFK3	122	DAG1	A0A1D5PFK3_CHICK Uncharacterized protein OS=Gallus gallus OX=9031 GN=DAG1 PE=4 SV=1
7002500	2957900	23619000	18627000	21049000	21316000	89729000	0	8289300	0	3942300	3966200	6300200	6049900				2	2	2	2.1	2.1	2.1	73.296	0.0045942	2.7384	212850000	5	F1N991	F1N991	472	DDX4	F1N991_CHICK Uncharacterized protein OS=Gallus gallus OX=9031 GN=DDX4 PE=3 SV=3
202150000	102580000	792840000	531660000	648540032	581569984	657350016	0	4865400	0	0	0	0	0				13	13	13	36.3	36.3	36.3	39.208	0	323.31	3521500000	133	Q90839;F1NRD7	Q90839;F1NRD7	542	DKK3	DKK3_CHICK Dickkopf-related protein 3 OS=Gallus gallus OX=9031 GN=DKK3 PE=2 SV=1;F1NRD7_CHICK Dickkopf-related protein 3 OS=Gallus gallus OX=9031 GN=DKK3 PE=4 SV=1
0	0	0	0	0	0	0	41421000	0	7403400	2481000	8697800	5097400	768670				2	2	2	1.5	1.5	1.5	97.774	0.0030912	2.8556	65869000	8	A0A1L1RWP3;A0A1L1RJ91;A0A1L1S0R0;E1BRR4	A0A1L1RWP3;A0A1L1RJ91;A0A1L1S0R0;E1BRR4	210	DMBT1L	A0A1L1RWP3_CHICK Uncharacterized protein OS=Gallus gallus OX=9031 GN=DMBT1L PE=4 SV=2;A0A1L1RJ91_CHICK Uncharacterized protein OS=Gallus gallus OX=9031 PE=4 SV=2;A0A1L1S0R0_CHICK Uncharacterized protein OS=Gallus gallus OX=9031 GN=DMBT1L PE=4 SV=2;E1BRR4_C
2772800	2362600	8708700	9799400	3025300	4445300	4388600	0	0	0	0	0	0	0				2	2	2	5.8	5.8	5.8	40.883	0	5.7609	35503000	6	Q2XP49;A0A3Q2UBB6;F6TS25	Q2XP49;A0A3Q2UBB6;F6TS25	318	DNASE2	Q2XP49_CHICK Deoxyribonuclease II OS=Gallus gallus OX=9031 GN=DNASE2 PE=2 SV=1;A0A3Q2UBB6_CHICK Uncharacterized protein OS=Gallus gallus OX=9031 GN=DNASE2B PE=4 SV=1;F6TS25_CHICK Uncharacterized protein OS=Gallus gallus OX=9031 GN=DNASE2B PE=4 SV=1
17137000	13210000	25634000	64514000	71550000	75562000	52632000	32636000	35442000	28482000	46175000	24861000	36001000	24819000				2	2	2	1.7	1.7	1.7	239.39	0.0031056	2.9135	548650000	17	A0A1D5P0V2;A0A3Q3A5Y1;A0A3Q3B005;E1BR01;A0A3Q2U9X2	A0A1D5P0V2;A0A3Q3A5Y1;A0A3Q3B005;E1BR01;A0A3Q2U9X2	56	DOCK9	A0A1D5P0V2_CHICK Uncharacterized protein OS=Gallus gallus OX=9031 GN=DOCK9 PE=3 SV=1;A0A3Q3A5Y1_CHICK Uncharacterized protein OS=Gallus gallus OX=9031 GN=DOCK9 PE=3 SV=1;A0A3Q3B005_CHICK Uncharacterized protein OS=Gallus gallus OX=9031 GN=DOCK9 PE=3 SV=1;E
1612800	1181800	6067300	3496500	3138200	4037700	0	0	0	0	0	0	0	0				3	3	3	5	5	5	86.266	0	8.2212	19534000	7	A0A1D5P789;A0A1D5PYX8;A0A1D5P929;F1NEP4	A0A1D5P789;A0A1D5PYX8	93	DPP6	A0A1D5P789_CHICK Uncharacterized protein OS=Gallus gallus OX=9031 GN=DPP6 PE=3 SV=2;A0A1D5PYX8_CHICK Uncharacterized protein OS=Gallus gallus OX=9031 GN=DPP6 PE=3 SV=2
6700200	1954100	25728000	10479000	14818000	13071000	20470000	0	0	0	0	0	0	0				2	2	2	3.3	3.3	3.3	90.526	0	5.5971	93221000	6	A0A1D5PS85;A0A3Q2UHB5;F1NJD7	A0A1D5PS85;A0A3Q2UHB5;F1NJD7	171	DSC1	A0A1D5PS85_CHICK Uncharacterized protein OS=Gallus gallus OX=9031 GN=DSC1 PE=4 SV=1;A0A3Q2UHB5_CHICK Uncharacterized protein OS=Gallus gallus OX=9031 GN=DSC1 PE=4 SV=1;F1NJD7_CHICK Uncharacterized protein OS=Gallus gallus OX=9031 GN=DSC1 PE=4 SV=3
12285000	11792000	81974000	44262000	85252000	63249000	71111000	0	0	0	0	0	0	0				6	6	6	13.7	13.7	13.7	53.4	0	43.754	369930000	27	E1C316	E1C316	444	EFCAB14	E1C316_CHICK Uncharacterized protein OS=Gallus gallus OX=9031 GN=EFCAB14 PE=4 SV=3
114530000	27154000	681600000	229230000	466550016	349110016	273440000	2391800	3691600	0	0	0	0	2762000				6	6	6	18.6	18.6	18.6	50.653	0	40.066	2150500000	44	A0A1D5P380	A0A1D5P380	73	EFEMP1	A0A1D5P380_CHICK Uncharacterized protein OS=Gallus gallus OX=9031 GN=EFEMP1 PE=4 SV=2
42126000	5525000	103950000	57133000	39579000	42244000	196550000	3383800	2769000	3876700	3737200	0	0	33236000				12	9	9	34.1	25.6	25.6	47.332	0	65.1	534110000	32	A0A1L1RQQ0;A0A1L1RKH8;A0A1L1RNS0;F1NZ78;A0A1D5PSH6;P51913	A0A1L1RQQ0;A0A1L1RKH8;A0A1L1RNS0;F1NZ78;A0A1D5PSH6;P51913	212	ENO1	A0A1L1RQQ0_CHICK Alpha-enolase OS=Gallus gallus OX=9031 GN=ENO1 PE=3 SV=1;A0A1L1RKH8_CHICK Alpha-enolase OS=Gallus gallus OX=9031 GN=ENO1 PE=3 SV=2;A0A1L1RNS0_CHICK Alpha-enolase OS=Gallus gallus OX=9031 GN=ENO1 PE=3 SV=1;F1NZ78_CHICK Alpha-enolase OS=Gall
109030000	6359900	89766000	18049000	59875000	32226000	96548000	0	0	0	0	5297500	8010000	9468900				12	12	9	45.4	45.4	36.9	47.324	0	81.736	434630000	43	A0A1L1RRN7;O57391	A0A1L1RRN7;O57391	225	ENO2	A0A1L1RRN7_CHICK Gamma-enolase OS=Gallus gallus OX=9031 GN=ENO2 PE=3 SV=2;ENOG_CHICK Gamma-enolase OS=Gallus gallus OX=9031 GN=ENO2 PE=2 SV=1
0	0	0	5363100	0	0	0	29318000	1001500	6429200	29724000	10919000	29166000	47777000				4	4	4	14.3	14.3	14.3	47.196	0	15.814	159700000	21	P07322	P07322	631	ENO3	ENOB_CHICK Beta-enolase OS=Gallus gallus OX=9031 GN=ENO3 PE=1 SV=3
542840000	261450000	5244199936	4571100160	4870900224	5340800000	4615199744	356640000	257720000	95605000	87507000	56707000	99664000	193040000				29	29	29	40.6	40.6	40.6	98.456	0	287.11	26593000000	322	A0A1D5PQ63;A0A3Q3AXK9;E2RUH1	A0A1D5PQ63;A0A3Q3AXK9	167	ENPP2	A0A1D5PQ63_CHICK Uncharacterized protein OS=Gallus gallus OX=9031 GN=ENPP2 PE=4 SV=1;A0A3Q3AXK9_CHICK Uncharacterized protein OS=Gallus gallus OX=9031 GN=ENPP2 PE=4 SV=1
34946000	25538000	119990000	90654000	76400000	58597000	51611000	0	0	0	0	0	0	0				5	5	5	18.5	18.5	18.5	49.302	0	29.01	457730000	28	F1NUU6;A0A3Q2TVC4	F1NUU6;A0A3Q2TVC4	254	ENPP6	F1NUU6_CHICK Uncharacterized protein OS=Gallus gallus OX=9031 GN=ENPP6 PE=4 SV=3;A0A3Q2TVC4_CHICK Uncharacterized protein OS=Gallus gallus OX=9031 GN=ENPP6 PE=4 SV=1
19172000	14355000	154960000	96827000	134270000	113810000	151590000	0	0	0	0	0	0	0				6	6	6	10.9	10.9	10.9	111.56	0	69.798	684980000	30	A0A1I7Q3Z3;Q07496;A0A1D5PNP7	A0A1I7Q3Z3;Q07496;A0A1D5PNP7	205	EPHA4	A0A1I7Q3Z3_CHICK Ephrin type-A receptor 4 OS=Gallus gallus OX=9031 GN=EPHA4 PE=3 SV=1;EPHA4_CHICK Ephrin type-A receptor 4 OS=Gallus gallus OX=9031 GN=EPHA4 PE=1 SV=2;A0A1D5PNP7_CHICK Ephrin type-A receptor 4 OS=Gallus gallus OX=9031 GN=EPHA4 PE=3 SV=1
1062099968	457780000	2572600064	1515299968	1107200000	1503399936	1084099968	15982000	9349200	6313900	11072000	18371000	6801400	14825000				8	8	8	48.9	48.9	48.9	20.187	0	323.31	9385200000	109	A0A1D5NW85;P21760	A0A1D5NW85;P21760	32	EXFABP	A0A1D5NW85_CHICK Extracellular fatty acid-binding protein OS=Gallus gallus OX=9031 GN=EXFABP PE=3 SV=1;EXFAB_CHICK Extracellular fatty acid-binding protein OS=Gallus gallus OX=9031 GN=EXFABP PE=1 SV=2
0	1127400	24324000	18116000	0	16029000	10974000	19916000	91151000	16294000	14533000	18084000	0	42484000				4	4	4	23.9	23.9	23.9	25.731	0	10.837	273030000	9	A0A3Q2UFV8	A0A3Q2UFV8	335	EXTL2	A0A3Q2UFV8_CHICK Uncharacterized protein OS=Gallus gallus OX=9031 GN=EXTL2 PE=4 SV=1
174460000	179790000	443209984	368889984	395190016	512270016	1011500032	1771800064	1325299968	688019968	743190016	651470016	789280000	1205500032				5	5	5	18.2	18.2	18.2	20.38	0	61.059	10260000000	111	A0A3Q2UF48	A0A3Q2UF48	331	F10	A0A3Q2UF48_CHICK Uncharacterized protein OS=Gallus gallus OX=9031 PE=4 SV=1
0	0	2896700	6540600	5300700	4851500	0	66532000	38505000	55065000	33593000	22923000	34303000	10510000				4	4	4	11.4	11.4	11.4	53.141	0	11.304	281020000	22	P25155	P25155	645	F10	FA10_CHICK Coagulation factor X OS=Gallus gallus OX=9031 GN=F10 PE=1 SV=1
149540000	45490000	1343500032	1522800000	621100032	1733500032	1241799936	3536499968	3141600000	3382799872	3359500032	3085499904	3548400128	2490599936				20	20	20	28.4	28.4	28.4	82.606	0	174.22	29203000000	392	F1NA58	F1NA58	475	F1NA58	F1NA58_CHICK Uncharacterized protein OS=Gallus gallus OX=9031 PE=3 SV=4
77760000	42846000	358360000	273769984	174460000	321910016	330710016	1973799936	2123600000	1326300032	2393400064	1516899968	1809299968	2056499968				10	10	10	46.2	46.2	46.2	29.328	0	206.29	14780000000	154	F1NEQ4	F1NEQ4	492	F1NEQ4	F1NEQ4_CHICK Uncharacterized protein OS=Gallus gallus OX=9031 PE=4 SV=5
77336000	11247000	162170000	179110000	152790000	140040000	169190000	1344199936	1339299968	926550016	699710016	529400000	789609984	1333299968				10	10	10	14.9	14.9	14.9	73.106	0	44.449	7854000000	95	F1NXV6;CON__P00735	F1NXV6	574	F2	F1NXV6_CHICK Uncharacterized protein OS=Gallus gallus OX=9031 GN=F2 PE=3 SV=2
1310000	337550	10391000	12241000	48832000	14002000	5120200	8647100	17590000	22734000	24345000	7218000	36307000	17982000				9	9	9	5.8	5.8	5.8	229.84	0	35.202	227060000	31	A0A1D5P5L2	A0A1D5P5L2	79	F5	A0A1D5P5L2_CHICK Uncharacterized protein OS=Gallus gallus OX=9031 GN=F5 PE=3 SV=3
3775300	332920	28498000	31401000	40477000	29611000	11956000	295360000	172240000	260560000	207310000	201420000	228690000	188670000				5	5	5	14.2	14.2	14.2	51.804	0	41.24	1700300000	52	Q804X6;F1NWP1	Q804X6;F1NWP1	567	F9	FA9_CHICK Coagulation factor IX OS=Gallus gallus OX=9031 GN=F9 PE=2 SV=1;F1NWP1_CHICK Coagulation factor IX OS=Gallus gallus OX=9031 GN=F9 PE=3 SV=1
4093600	1120800	25521000	8168700	20128000	11457000	21606000	0	0	0	0	0	0	0				3	3	3	30.3	30.3	30.3	14.927	0	8.3504	92095000	6	Q05423;A0A1L1RVC1	Q05423;A0A1L1RVC1	664	FABP7	FABP7_CHICK Fatty acid-binding protein, brain OS=Gallus gallus OX=9031 GN=FABP7 PE=2 SV=2;A0A1L1RVC1_CHICK Fatty acid-binding protein, brain OS=Gallus gallus OX=9031 GN=FABP7 PE=3 SV=1
8245600	1009300	114330000	48005000	112440000	89535000	56680000	0	0	0	0	0	0	0				8	8	8	23.2	23.2	23.2	63.086	0	98.766	430240000	40	A0A1D5NTR9;A0A3Q2U018	A0A1D5NTR9	11	FAM20C	A0A1D5NTR9_CHICK Uncharacterized protein OS=Gallus gallus OX=9031 GN=FAM20C PE=4 SV=3
4034200	2280000	16145000	21082000	17221000	10603000	13580000	0	8831900	0	0	0	0	0				3	3	3	7.6	7.6	7.6	61.494	0	6.9559	93777000	5	A0A1D5P6S9;A0A1D5P5A4	A0A1D5P6S9;A0A1D5P5A4	78	FAM234A	A0A1D5P6S9_CHICK Uncharacterized protein OS=Gallus gallus OX=9031 GN=FAM234A PE=4 SV=1;A0A1D5P5A4_CHICK Uncharacterized protein OS=Gallus gallus OX=9031 GN=FAM234A PE=4 SV=2
172630000	99576000	840310016	452070016	609880000	462009984	724000000	0	0	0	0	0	0	0				6	6	6	33.5	33.5	33.5	24.81	0	100.79	3360500000	48	E1BWA9	E1BWA9	433	FAM3C	E1BWA9_CHICK Uncharacterized protein OS=Gallus gallus OX=9031 GN=FAM3C PE=4 SV=1
22364000	4013200	137330000	74373000	93215000	76651000	20311000	35313000	30158000	7262200	18905000	10653000	22047000	55511000				5	5	2	9.8	9.8	4.8	78.167	0	17.127	608110000	48	F1NX60;O73775;CON__ENSEMBL:ENSBTAP00000016046	F1NX60;O73775	570	FBLN1	F1NX60_CHICK Fibulin-1 OS=Gallus gallus OX=9031 GN=FBLN1 PE=3 SV=1;FBLN1_CHICK Fibulin-1 OS=Gallus gallus OX=9031 GN=FBLN1 PE=2 SV=2
45641000	3834900	157710000	47061000	448230016	352449984	251150000	47893000192	7916400128	22715000832	16060999680	15175000064	6648500224	10679000064				44	44	44	21.1	21.1	21.1	289.27	0	323.31	128390000000	538	A0A1D5P6F4	A0A1D5P6F4	87	FCGBPL	A0A1D5P6F4_CHICK Uncharacterized protein OS=Gallus gallus OX=9031 GN=FCGBPL PE=4 SV=2
24416000	28285000	126060000	31931000	56950000	62204000	193280000	252140000	288180000	69291000	147690000	48119000	81418000	281190016				7	7	7	16	16	16	44.137	0	47.065	1691200000	74	F1NHT5	F1NHT5	504	FETUB	F1NHT5_CHICK Uncharacterized protein OS=Gallus gallus OX=9031 GN=FETUB PE=4 SV=2
62882000	88952000	947600000	1727900032	1113900032	734300032	194290000	92780000	175720000	42254000	63521000	62666000	50942000	103540000				20	20	20	42.6	42.6	42.6	82.391	0	273.71	5461200000	155	F1P4V1;P14448;CON__P02672	F1P4V1;P14448	595	FGA	F1P4V1_CHICK Fibrinogen alpha chain OS=Gallus gallus OX=9031 GN=FGA PE=4 SV=3;FIBA_CHICK Fibrinogen alpha chain OS=Gallus gallus OX=9031 GN=FGA PE=1 SV=4
28070000	32201000	233290000	458769984	394470016	176140000	46927000	6215200	2389600	0	2317600	0	5315300	0				11	11	11	30.9	30.9	30.9	52.678	0	42.65	1386100000	42	Q02020;F1NUL9;CON__P02676	Q02020;F1NUL9	553	FGB	FIBB_CHICK Fibrinogen beta chain (Fragment) OS=Gallus gallus OX=9031 GN=FGB PE=1 SV=1;F1NUL9_CHICK Fibrinogen beta chain OS=Gallus gallus OX=9031 GN=FGB PE=4 SV=3
10929000	2993100	29142000	21670000	32171000	29119000	31978000	0	0	0	0	0	0	0				3	3	3	5.4	5.4	5.4	91.576	0	7.984	158000000	7	P21804;A0A1D5P1S1	P21804;A0A1D5P1S1	61	FGFR1	FGFR1_CHICK Fibroblast growth factor receptor 1 OS=Gallus gallus OX=9031 GN=FGFR1 PE=2 SV=1;A0A1D5P1S1_CHICK Fibroblast growth factor receptor OS=Gallus gallus OX=9031 GN=FGFR1 PE=3 SV=1
22947000	16031000	57093000	27718000	52066000	32335000	66585000	0	0	0	0	0	0	0				6	6	6	8.9	8.9	8.9	92.298	0	14.066	274780000	28	P18461;F1NEE9;A0A1D5NXU2	P18461;F1NEE9;A0A1D5NXU2	38	FGFR2	FGFR2_CHICK Fibroblast growth factor receptor 2 OS=Gallus gallus OX=9031 GN=FGFR2 PE=2 SV=1;F1NEE9_CHICK Fibroblast growth factor receptor OS=Gallus gallus OX=9031 GN=FGFR2 PE=3 SV=3;A0A1D5NXU2_CHICK Fibroblast growth factor receptor OS=Gallus gallus OX=90
28259000	35126000	302049984	874369984	649449984	291960000	81936000	0	0	0	27595000	0	6611600	0				17	17	17	36.8	36.8	36.8	49.954	0	217.34	2297300000	72	E1BV78	E1BV78	430	FGG	E1BV78_CHICK Uncharacterized protein OS=Gallus gallus OX=9031 GN=FGG PE=4 SV=2
7321200	0	46697000	13437000	38646000	34471000	27133000	80619000	93788000	46718000	53873000	48141000	68404000	117420000				64	2	2	39.5	1.6	1.6	263.51	0	22.134	676670000	29	A0A3Q2TW07;A0A1D5NU50	A0A3Q2TW07;A0A1D5NU50	257	FN1	A0A3Q2TW07_CHICK Fibronectin OS=Gallus gallus OX=9031 GN=FN1 PE=4 SV=1;A0A1D5NU50_CHICK Fibronectin OS=Gallus gallus OX=9031 GN=FN1 PE=4 SV=2
572929984	11447000	3902099968	1405500032	3740499968	3038799872	1807000064	2806200064	4142799872	1620800000	2073799936	1557299968	1783000064	4217100032				65	65	3	38.4	38.4	2.4	277.19	0	323.31	32679000000	802	F1NJT4;F1NJT3;P11722	F1NJT4;F1NJT3;P11722	513	FN1	F1NJT4_CHICK Fibronectin OS=Gallus gallus OX=9031 GN=FN1 PE=4 SV=4;F1NJT3_CHICK Fibronectin OS=Gallus gallus OX=9031 GN=FN1 PE=4 SV=1;FINC_CHICK Fibronectin (Fragments) OS=Gallus gallus OX=9031 GN=FN1 PE=2 SV=3
3738500	66474000	7568400	5351900	5400700	5664900	6364600	0	3585000	0	0	0	0	0				2	2	2	3.2	3.2	3.2	47.628	0.0088365	2.4	104150000	1	F1NV54	F1NV54	559	FOXN2	F1NV54_CHICK Uncharacterized protein OS=Gallus gallus OX=9031 GN=FOXN2 PE=4 SV=2
12244000	5237400	37830000	24421000	30651000	33029000	24406000	0	0	0	0	0	0	0				2	2	2	9.8	9.8	9.8	35.784	0	7.2509	167820000	19	F1NM70	F1NM70	526	FSTL1	F1NM70_CHICK Uncharacterized protein OS=Gallus gallus OX=9031 GN=FSTL1 PE=4 SV=2
2484800	0	69920000	9790000	67083000	52863000	29477000	0	0	0	0	0	0	0				8	8	8	16	16	16	89.23	0	26.177	231620000	14	A0A3Q2UFT0;A0A1D5PJN7;A0A1D5P0H9;A0A3Q2UFW1	A0A3Q2UFT0;A0A1D5PJN7;A0A1D5P0H9;A0A3Q2UFW1	54	FSTL5	A0A3Q2UFT0_CHICK Uncharacterized protein OS=Gallus gallus OX=9031 GN=FSTL5 PE=4 SV=1;A0A1D5PJN7_CHICK Uncharacterized protein OS=Gallus gallus OX=9031 GN=FSTL5 PE=4 SV=1;A0A1D5P0H9_CHICK Uncharacterized protein OS=Gallus gallus OX=9031 GN=FSTL5 PE=4 SV=2;A
76030000	73920000	284510016	187530000	132680000	98893000	204060000	0	0	0	0	1192800	0	0				5	5	5	26.7	26.7	26.7	21.092	0	13.624	1058800000	37	P08267	P08267	635	FTH	FRIH_CHICK Ferritin heavy chain OS=Gallus gallus OX=9031 GN=FTH PE=2 SV=2
10478000	5551300	8128800	47188000	30034000	30549000	20086000	0	0	0	0	0	0	0				5	5	5	15.1	15.1	15.1	51.344	0	14.765	152010000	12	F1P4X3;A0A1L1RT92	F1P4X3;A0A1L1RT92	596	FUCA1	F1P4X3_CHICK Alpha-L-fucosidase OS=Gallus gallus OX=9031 GN=FUCA1 PE=3 SV=2;A0A1L1RT92_CHICK Alpha-L-fucosidase OS=Gallus gallus OX=9031 GN=FUCA1 PE=3 SV=2
17856000	11510000	95528000	60082000	77116000	72125000	70460000	0	0	0	0	0	0	0				11	11	11	17	17	17	104.53	0	72.892	404680000	48	A0A1D5P2Y5	A0A1D5P2Y5	71	GAAGSD	A0A1D5P2Y5_CHICK Uncharacterized protein OS=Gallus gallus OX=9031 GN=GAAGSD PE=3 SV=2
7836500	0	18419000	7871500	19357000	16055000	7366900	3910800	0	0	0	0	0	0				5	5	5	11.4	11.4	11.4	64.072	0	9.2786	80816000	8	Q5ZJL1;A0A3Q2U9T8;E1C6M1;A0A1D5P308;A0A3Q2U1I3;A0A3Q3AWT6	Q5ZJL1	672	GALNT1	Q5ZJL1_CHICK Polypeptide N-acetylgalactosaminyltransferase OS=Gallus gallus OX=9031 GN=GALNT1 PE=2 SV=1
5050700	0	45133000	32891000	35790000	27454000	24945000	0	0	0	0	0	0	0				5	5	5	12.8	12.8	12.8	58.81	0	15.286	171260000	15	A0A3Q3A4Y1;A0A3Q2UB17;F1NDK8;F1NMD3	A0A3Q3A4Y1;A0A3Q2UB17;F1NDK8	315	GALNT2	A0A3Q3A4Y1_CHICK Polypeptide N-acetylgalactosaminyltransferase OS=Gallus gallus OX=9031 GN=GALNT2 PE=3 SV=1;A0A3Q2UB17_CHICK Polypeptide N-acetylgalactosaminyltransferase OS=Gallus gallus OX=9031 GN=GALNT2 PE=3 SV=1;F1NDK8_CHICK Polypeptide N-acetylgalacto
1041800	0	2885800	1385100	0	2487700	3035500	0	0	0	0	0	0	0				2	2	2	11.5	11.5	11.5	37.349	0	33.385	10836000	4	A0A1D5NTK5	A0A1D5NTK5	9	GAP43	A0A1D5NTK5_CHICK Neuromodulin OS=Gallus gallus OX=9031 GN=GAP43 PE=4 SV=2
8572500	7603400	3505200	8893400	4229400	4464900	3832400	11054000	3412700	5619600	9777300	7964300	8214700	25387000				5	5	5	25.2	25.2	25.2	35.704	0	12.798	112530000	16	P00356;F1NH87	P00356;F1NH87	500	GAPDH	G3P_CHICK Glyceraldehyde-3-phosphate dehydrogenase OS=Gallus gallus OX=9031 GN=GAPDH PE=2 SV=3;F1NH87_CHICK Glyceraldehyde-3-phosphate dehydrogenase OS=Gallus gallus OX=9031 GN=GAPDH PE=3 SV=2
1084000	0	4593300	0	17982000	9560000	8190300	0	0	0	0	0	2820700	0				3	3	3	6.6	6.6	6.6	74.68	0	89.667	44230000	8	A0A1D5NVK3	A0A1D5NVK3	23	GAS6	A0A1D5NVK3_CHICK Uncharacterized protein OS=Gallus gallus OX=9031 GN=GAS6 PE=4 SV=2
1108800000	652649984	9235000320	6725799936	6678400000	7373000192	6184699904	8635100160	9353499648	10138000384	10168999936	10412999680	9931100160	10296999936				16	16	16	26	26	26	53.716	0	323.31	106900000000	326	F1NVF3	F1NVF3	560	GC	F1NVF3_CHICK Uncharacterized protein OS=Gallus gallus OX=9031 GN=GC PE=4 SV=1
52221000	10698000	178380000	135570000	139360000	180310000	145400000	0	0	0	0	0	0	5380100				12	12	12	28.2	28.2	28.2	70.788	0	87.671	847320000	69	F1NCZ2	F1NCZ2	486	GDI2	F1NCZ2_CHICK Rab GDP dissociation inhibitor OS=Gallus gallus OX=9031 GN=GDI2 PE=3 SV=3
21201000	10415000	46978000	23664000	38273000	33333000	40174000	6136100	22864000	7578000	0	2216600	7283300	24875000				3	3	3	8.7	8.7	8.7	48.209	0	8.7947	284990000	22	A0A1D5P167	A0A1D5P167	58	GGH	A0A1D5P167_CHICK Folate gamma-glutamyl hydrolase OS=Gallus gallus OX=9031 GN=GGH PE=4 SV=1
16656000	25554000	34720000	30392000	13938000	17979000	0	0	159420000	35420000	67502000	128250000	31490000	108300000				2	2	2	13.6	13.6	13.6	32.298	0	76.914	669620000	25	A0A1D5PEA7	A0A1D5PEA7	115	GIF	A0A1D5PEA7_CHICK Uncharacterized protein OS=Gallus gallus OX=9031 GN=GIF PE=4 SV=3
44960000	16154000	109810000	60169000	124400000	86705000	69930000	0	0	15902000	13742000	7694200	9454700	0				9	9	9	18.3	18.3	18.3	73.445	0	33.786	558930000	35	A0A1D5PXL0;Q5ZLM4	A0A1D5PXL0	196	GLB1	A0A1D5PXL0_CHICK Beta-galactosidase OS=Gallus gallus OX=9031 GN=GLB1 PE=3 SV=1
4291900	3239100	25781000	6293900	7698300	15832000	17781000	0	0	0	0	0	0	0				3	3	3	9	9	9	70.212	0	20.113	80918000	10	F1NW93	F1NW93	564	GLB1L	F1NW93_CHICK Uncharacterized protein OS=Gallus gallus OX=9031 GN=GLB1L PE=3 SV=3
2294400	784840	6128400	4136300	4365400	0	4874000	0	0	0	0	0	0	0				2	2	2	15.6	15.6	15.6	20.553	0	9.949	22583000	9	A0A1L1RZK1	A0A1L1RZK1	235	GLO1	A0A1L1RZK1_CHICK Lactoylglutathione lyase OS=Gallus gallus OX=9031 GN=GLO1 PE=3 SV=2
14846000	2247700	21701000	30689000	17724000	17399000	25172000	0	0	0	0	0	0	0				3	3	3	10	10	10	60.635	0	7.4894	129780000	8	F1NI04	F1NI04	505	GNS	F1NI04_CHICK N-acetylglucosamine-6-sulfatase OS=Gallus gallus OX=9031 GN=GNS PE=3 SV=2
2876200	1191900	25766000	7932100	25287000	25542000	23656000	0	0	0	0	0	0	0				4	4	4	11.4	11.4	11.4	43.042	0	15.259	112250000	13	E1C3N9	E1C3N9	445	GOLM1	E1C3N9_CHICK Uncharacterized protein OS=Gallus gallus OX=9031 GN=GOLM1 PE=4 SV=4
81491000	56194000	629510016	487230016	613340032	608729984	555139968	26764000	14579000	7151400	8587300	4982800	6018500	48798000				18	18	18	44.9	44.9	44.9	45.935	0	158.65	3148500000	95	P00504;F1NTM7	P00504;F1NTM7	612	GOT1	AATC_CHICK Aspartate aminotransferase, cytoplasmic OS=Gallus gallus OX=9031 GN=GOT1 PE=1 SV=3;F1NTM7_CHICK Aspartate aminotransferase OS=Gallus gallus OX=9031 GN=GOT1 PE=4 SV=2
0	0	9638200	9610400	6599900	11493000	13630000	0	0	0	0	0	0	0				2	2	2	8.9	8.9	8.9	61.058	0	7.2788	50971000	4	F1P150;P50593	F1P150;P50593	584	GPC1	F1P150_CHICK Glypican-1 OS=Gallus gallus OX=9031 GN=GPC1 PE=2 SV=2;GPC1_CHICK Glypican-1 OS=Gallus gallus OX=9031 GN=GPC1 PE=2 SV=1
9215300	2786600	34666000	46229000	21498000	24065000	65951000	38553000	14917000	15812000	1831200	22682000	28331000	28871000				11	11	11	24.4	24.4	24.4	59.226	0	39.045	355410000	28	F1NIJ6;A0A1L1RQ91;A0A1L1RPE8;A0A1D5PRS4	F1NIJ6;A0A1L1RQ91;A0A1L1RPE8;A0A1D5PRS4	220	GPI	F1NIJ6_CHICK Glucose-6-phosphate isomerase OS=Gallus gallus OX=9031 GN=GPI PE=3 SV=2;A0A1L1RQ91_CHICK Glucose-6-phosphate isomerase OS=Gallus gallus OX=9031 GN=GPI PE=3 SV=2;A0A1L1RPE8_CHICK Glucose-6-phosphate isomerase OS=Gallus gallus OX=9031 GN=GPI PE=
3923700	514040	61340000	54254000	49718000	24073000	59459000	259370000	208200000	60048000	96076000	76147000	51806000	385830016				14	14	14	28.3	28.3	28.3	92.794	0	165.54	1390800000	94	A0A1D5PHH6;A0A3Q2ULQ6	A0A1D5PHH6;A0A3Q2ULQ6	128	GPLD1	A0A1D5PHH6_CHICK Uncharacterized protein OS=Gallus gallus OX=9031 GN=GPLD1 PE=4 SV=2;A0A3Q2ULQ6_CHICK Uncharacterized protein OS=Gallus gallus OX=9031 GN=GPLD1 PE=4 SV=1
80979000	113720000	452230016	143090000	571000000	226880000	549070016	0	0	0	0	0	0	0				2	2	2	4.7	4.7	4.7	66.23	0	15.429	2137000000	19	F1NJ18	F1NJ18	511	GPR37L1	F1NJ18_CHICK Uncharacterized protein OS=Gallus gallus OX=9031 GN=GPR37L1 PE=4 SV=3
40815000	3364300	64929000	63829000	151590000	101410000	73146000	4617099776	2917100032	2974200064	1255800064	1626200064	2155300096	4015600128				8	8	8	38.5	38.5	38.5	23.324	0	103.92	20060000000	101	F1NPJ8	F1NPJ8	532	GPX3	F1NPJ8_CHICK Uncharacterized protein OS=Gallus gallus OX=9031 GN=GPX3 PE=4 SV=3
11305000	9890900	48140000	24168000	29457000	42163000	31812000	0	0	0	0	0	0	0				2	2	2	5.2	5.2	5.2	30.264	0	4.6688	196940000	10	A0A1D5PNX5	A0A1D5PNX5	163	GRN	A0A1D5PNX5_CHICK Uncharacterized protein OS=Gallus gallus OX=9031 PE=4 SV=2
3893800	914680	23451000	2059000	20929000	2884300	26566000	0	0	0	0	0	0	0				2	2	2	21.9	21.9	21.9	16.473	0	8.5843	80699000	5	A0A1D5PXC4;A0A3Q2U7K9	A0A1D5PXC4;A0A3Q2U7K9	195	GRP	A0A1D5PXC4_CHICK Gastrin-releasing peptide OS=Gallus gallus OX=9031 GN=GRP PE=4 SV=1;A0A3Q2U7K9_CHICK Gastrin-releasing peptide OS=Gallus gallus OX=9031 GN=GRP PE=4 SV=1
48109000	1551400	1307600000	230230000	3118000128	1717900032	480230016	1235900032	4034200064	1301400064	1886000000	1153799936	1433299968	3952600064				30	30	30	41.9	41.9	41.9	85.831	0	323.31	21901000000	363	O93510;A0A1D5PH32;A0A1L1RYW9;F1NKF3;A0A1D5PNS4;CON__Q3SX14	O93510;A0A1D5PH32;A0A1L1RYW9;F1NKF3;A0A1D5PNS4	610	GSN	GELS_CHICK Gelsolin OS=Gallus gallus OX=9031 GN=GSN PE=2 SV=1;A0A1D5PH32_CHICK Gelsolin OS=Gallus gallus OX=9031 GN=GSN PE=4 SV=2;A0A1L1RYW9_CHICK Gelsolin OS=Gallus gallus OX=9031 GN=GSN PE=4 SV=2;F1NKF3_CHICK Gelsolin OS=Gallus gallus OX=9031 GN=GSN PE=4
18036000	6308400	56368000	38676000	56799000	54813000	75805000	0	0	0	2618100	0	0	16294000				5	4	4	27.4	23.3	23.3	25.449	0	21.257	325720000	21	A0A1D5P470	A0A1D5P470	74	GST2L	A0A1D5P470_CHICK Glutathione S-transferase OS=Gallus gallus OX=9031 GN=GST2L PE=3 SV=2
633300	138370	4869700	1747200	7327300	0	3331200	0	0	0	0	0	0	0				3	2	2	12.7	8.6	8.6	25.298	0	7.0339	18047000	7	Q08392;A0A1D5NT70;A0A0A0MQ61	Q08392;A0A1D5NT70;A0A0A0MQ61	0	GSTA1	GSTA1_CHICK Glutathione S-transferase OS=Gallus gallus OX=9031 PE=2 SV=1;A0A1D5NT70_CHICK Uncharacterized protein OS=Gallus gallus OX=9031 GN=GSTAL1 PE=3 SV=1;A0A0A0MQ61_CHICK Uncharacterized protein OS=Gallus gallus OX=9031 GN=GSTAL2 PE=4 SV=1
584430	0	2117400	0	10919000	0	5966400	0	0	0	0	0	0	2184000				2	2	2	14.9	14.9	14.9	25.413	0	9.0667	21771000	3	Q08393;A0A1D5PYL6	Q08393;A0A1D5PYL6	666	GSTA2	GSTA2_CHICK Glutathione S-transferase OS=Gallus gallus OX=9031 PE=2 SV=2;A0A1D5PYL6_CHICK Uncharacterized protein OS=Gallus gallus OX=9031 GN=GSTA2 PE=3 SV=1
4559500	0	26591000	13826000	46394000	10457000	20913000	0	0	0	0	0	0	9135900				4	4	3	19.7	19.7	15.7	26.326	0	9.9275	131880000	9	P26697;F1NQS2	P26697;F1NQS2	540	GSTAL3	GSTA3_CHICK Glutathione S-transferase 3 OS=Gallus gallus OX=9031 PE=1 SV=2;F1NQS2_CHICK Uncharacterized protein OS=Gallus gallus OX=9031 GN=GSTAL3 PE=3 SV=1
18777000	11193000	18636000	9343800	28626000	19496000	43356000	0	0	1523100	0	0	1506500	17925000				7	7	6	40.9	40.9	36.8	25.893	0	18.58	170380000	19	P20136;A0A1D5P833	P20136;A0A1D5P833	97	GSTM2	GSTM2_CHICK Glutathione S-transferase 2 OS=Gallus gallus OX=9031 GN=GSTM2 PE=1 SV=4;A0A1D5P833_CHICK Glutathione S-transferase OS=Gallus gallus OX=9031 GN=GSTM2 PE=3 SV=1
17706000	10551000	3692500	10232000	13362000	10671000	22699000	0	0	0	0	758380	3634900	16485000				2	2	2	12.7	12.7	12.7	13.507	0.0017391	4.0366	109790000	8	R4GJP9;Q5ZMD6;P02272;P70082;P35062;P02263;A0A1L1RNY8	R4GJP9;Q5ZMD6;P02272;P70082;P35062;P02263;A0A1L1RNY8	624	H2A2BL	R4GJP9_CHICK Histone H2A OS=Gallus gallus OX=9031 GN=H2A2BL PE=3 SV=2;H2AZ_CHICK Histone H2A.Z OS=Gallus gallus OX=9031 GN=H2AFZ PE=1 SV=3;H2AV_CHICK Histone H2A.V OS=Gallus gallus OX=9031 GN=H2AFV PE=1 SV=2;H2AJ_CHICK Histone H2A.J OS=Gallus gallus OX=903
43527000	16824000	19925000	22640000	23453000	51197000	39956000	0	0	0	0	0	0	0				4	4	4	35.7	35.7	35.7	13.964	0	9.3473	217520000	10	Q9PSW9;P0C1H4;P0C1H3;A0A3Q2UDI2;P0C1H5;A0A1D5PY49	Q9PSW9;P0C1H4;P0C1H3;A0A3Q2UDI2;P0C1H5;A0A1D5PY49	327	H2B-VIII;H2B-V;H2B-I	H2B8_CHICK Histone H2B 8 OS=Gallus gallus OX=9031 GN=H2B-VIII PE=1 SV=3;H2B5_CHICK Histone H2B 5 OS=Gallus gallus OX=9031 GN=H2B-V PE=1 SV=2;H2B1_CHICK Histone H2B 1/2/3/4/6 OS=Gallus gallus OX=9031 GN=H2B-I PE=1 SV=2;A0A3Q2UDI2_CHICK Histone H2B OS=Gallus
20378000	6064000	4142500	0	9756800	0	11688000	0	5423800	6356900	0	0	0	10960000				2	2	2	19.4	19.4	19.4	11.439	0.0017271	3.9727	74770000	8	P70081;P62801	P70081;P62801	657	H4-VIII;H4-I	H48_CHICK Histone H4 type VIII OS=Gallus gallus OX=9031 GN=H4-VIII PE=3 SV=3;H4_CHICK Histone H4 OS=Gallus gallus OX=9031 GN=H4-I PE=1 SV=2
1476300	0	14136000	0	13397000	23204000	57123000	109750000	123880000	53793000	42805000	17903000	46119000	103080000				5	5	5	10.8	10.8	10.8	61.584	0	61.272	606670000	23	A0A3Q2TRS9;F1NEB3	A0A3Q2TRS9;F1NEB3	240	HABP2	A0A3Q2TRS9_CHICK Uncharacterized protein OS=Gallus gallus OX=9031 GN=HABP2 PE=3 SV=1;F1NEB3_CHICK Uncharacterized protein OS=Gallus gallus OX=9031 GN=HABP2 PE=3 SV=2
733450	0	3441900	1750800	1644100	0	0	0	0	0	0	0	0	0				2	2	2	8.1	8.1	8.1	41.247	0.0017036	3.7612	7570300	3	A0A1D5PYM2	A0A1D5PYM2	200	HAPLN4	A0A1D5PYM2_CHICK Uncharacterized protein OS=Gallus gallus OX=9031 GN=HAPLN4 PE=4 SV=1
7022700032	64829000	4840099840	41797000	2534000128	36084998144	7347800064	1612800000	4122400000	1965500032	1801500032	1977799936	844620032	25884000256				17	17	16	69.7	69.7	69.7	15.429	0	281.15	96145000000	349	P01994;CON__P01966;P02007	P01994	619	HBAA	HBA_CHICK Hemoglobin subunit alpha-A OS=Gallus gallus OX=9031 GN=HBAA PE=1 SV=2
4215399936	19661000	4505399808	17272000	2216300032	20832000000	7152099840	1226099968	4465600000	1258099968	818480000	1194700032	640220032	16565000192				17	16	16	85.8	80.9	80.9	15.695	0	232.72	65127000000	293	P02001	P02001	620	HBAD	HBAD_CHICK Hemoglobin subunit alpha-D OS=Gallus gallus OX=9031 GN=HBAD PE=1 SV=1
11324999680	78915000	8933799936	168450000	6334700032	53176999936	13344000000	2737499904	8658599936	3536000000	2569200128	3885400064	1415299968	37060001792				14	14	13	69.4	69.4	63.3	16.466	0	151.48	153220000000	281	P02112;Q90864;P02128;P02127;A0A1D5P4A2	P02112	621	HBB	HBB_CHICK Hemoglobin subunit beta OS=Gallus gallus OX=9031 GN=HBB PE=1 SV=2
4267900	5087500	14918000	10078000	24117000	14277000	20454000	3434900	12751000	5794300	5401500	5295600	2062000	18779000				2	2	2	1.7	1.7	1.7	177.55	0	82.663	146720000	20	F1NLQ0;A0A3Q2U714;A0A3Q2U2R3	F1NLQ0;A0A3Q2U714;A0A3Q2U2R3	298	HEG1	F1NLQ0_CHICK Uncharacterized protein OS=Gallus gallus OX=9031 GN=HEG1 PE=4 SV=4;A0A3Q2U714_CHICK Uncharacterized protein OS=Gallus gallus OX=9031 GN=HEG1 PE=4 SV=1;A0A3Q2U2R3_CHICK Uncharacterized protein OS=Gallus gallus OX=9031 GN=HEG1 PE=4 SV=1
450210	490550	9237300	2142300	8348600	0	4995100	0	0	0	3560900	0	0	2591200				3	3	3	4.5	4.5	4.5	131.03	0	21.994	31816000	7	A0A1D5PB38;A0A1D5P5X4	A0A1D5PB38;A0A1D5P5X4	82	HEPH	A0A1D5PB38_CHICK Uncharacterized protein OS=Gallus gallus OX=9031 GN=HEPH PE=3 SV=2;A0A1D5P5X4_CHICK Uncharacterized protein OS=Gallus gallus OX=9031 GN=HEPH PE=3 SV=1
1381300	0	137360000	42211000	76864000	150190000	17207000	295390016	264210000	310080000	329100000	218180000	310220000	298209984				6	6	6	14.7	14.7	14.7	57.771	0	33.216	2450600000	53	E1BZN8	E1BZN8	438	HGFAC	E1BZN8_CHICK Uncharacterized protein OS=Gallus gallus OX=9031 GN=HGFAC PE=3 SV=3
217470000	173040000	642809984	415390016	775000000	665820032	2180699904	9277899776	6134499840	3277499904	2543600128	1684199936	2976000000	4287399936				15	15	15	16.6	16.6	16.6	123.03	0	184.5	35252000000	258	F1NL38;A0A1L1RKA9	F1NL38;A0A1L1RKA9	517	HRG	F1NL38_CHICK Uncharacterized protein OS=Gallus gallus OX=9031 GN=HRG PE=4 SV=4;A0A1L1RKA9_CHICK Uncharacterized protein OS=Gallus gallus OX=9031 GN=HRG PE=4 SV=2
936330	0	334460	0	0	1039800	578300	0	0	0	0	0	0	0				8	3	3	17	7.7	7.7	69.75	0	19.52	2888900	5	P08106	P08106	633	HSP70	HSP70_CHICK Heat shock 70 kDa protein OS=Gallus gallus OX=9031 PE=1 SV=1
25187000	522170	18869000	0	13815000	18744000	21037000	0	0	0	0	0	0	1212700				9	9	9	16.8	16.8	16.8	84.058	0	27.54	99387000	12	P11501;A0A1D5PUL6;A0A1D5P5R0;A0A1L1RND0;A0A1D5PHC5;Q04619;F1NC33	P11501;A0A1D5PUL6;A0A1D5P5R0;A0A1L1RND0	183	HSP90AA1	HS90A_CHICK Heat shock protein HSP 90-alpha OS=Gallus gallus OX=9031 GN=HSP90AA1 PE=3 SV=3;A0A1D5PUL6_CHICK Heat shock protein HSP 90-alpha OS=Gallus gallus OX=9031 GN=HSP90AA1 PE=3 SV=1;A0A1D5P5R0_CHICK Heat shock protein HSP 90-alpha OS=Gallus gallus OX=
62427000	2561100	41784000	14088000	34324000	69264000	50496000	439410	204190	2994500	862090	371770	2011000	5966000				9	9	4	19.1	19.1	9.6	69.114	0	73.143	287790000	41	A0A1D5PYK0;A0A1D5PFJ6;F1NWP3;O73885;A0A1L1RPG0	A0A1D5PYK0;A0A1D5PFJ6;F1NWP3;O73885;A0A1L1RPG0	121	HSPA8	A0A1D5PYK0_CHICK Heat shock cognate 71 kDa protein OS=Gallus gallus OX=9031 GN=HSPA8 PE=3 SV=2;A0A1D5PFJ6_CHICK Heat shock cognate 71 kDa protein OS=Gallus gallus OX=9031 GN=HSPA8 PE=3 SV=2;F1NWP3_CHICK Heat shock cognate 71 kDa protein OS=Gallus gallus OX
9186400	0	88914000	56826000	68197000	46394000	57368000	465990	0	0	0	0	396560	0				8	8	8	3.7	3.7	3.7	395.04	0	18.394	327750000	21	A0A1L1RJ69;A0A3Q2UIW4;A0A3Q2TRR9;A0A3Q2UCG1;A0A1D5P806;A0A1D5PF99	A0A1L1RJ69;A0A3Q2UIW4;A0A3Q2TRR9;A0A3Q2UCG1;A0A1D5P806;A0A1D5PF99	96	HSPG2	A0A1L1RJ69_CHICK Uncharacterized protein OS=Gallus gallus OX=9031 GN=HSPG2 PE=4 SV=2;A0A3Q2UIW4_CHICK Uncharacterized protein OS=Gallus gallus OX=9031 GN=HSPG2 PE=4 SV=1;A0A3Q2TRR9_CHICK Uncharacterized protein OS=Gallus gallus OX=9031 GN=HSPG2 PE=4 SV=1;A
0	0	61662000	8551900	22287000	10952000	11978000	0	0	0	0	0	0	0				3	3	3	9.7	9.7	9.7	38.847	0	5.9149	115430000	9	A0A3Q2TTB1;A0A1D5PSR5;A0A3Q2TRT2	A0A3Q2TTB1;A0A1D5PSR5;A0A3Q2TRT2	176	HTRA1	A0A3Q2TTB1_CHICK Uncharacterized protein OS=Gallus gallus OX=9031 GN=HTRA1 PE=4 SV=1;A0A1D5PSR5_CHICK Uncharacterized protein OS=Gallus gallus OX=9031 GN=HTRA1 PE=4 SV=2;A0A3Q2TRT2_CHICK Uncharacterized protein OS=Gallus gallus OX=9031 GN=HTRA1 PE=4 SV=1
1518900	3599500	32424000	0	4103000	15635000	18938000	0	0	0	0	0	0	0				2	2	2	10.7	10.7	10.7	20.837	0	26.073	76219000	7	P33717	P33717	649	IGF2	IGF2_CHICK Insulin-like growth factor II OS=Gallus gallus OX=9031 GN=IGF2 PE=1 SV=2
38317000	7601200	165620000	117840000	127280000	105960000	142260000	800979968	1081900032	599379968	602480000	387889984	411340000	1360700032				18	18	18	41.1	41.1	41.1	66.794	0	248.95	5949600000	178	F1NI07	F1NI07	506	IGFALS	F1NI07_CHICK Insulin like growth factor binding protein acid labile subunit OS=Gallus gallus OX=9031 PE=4 SV=4
642170	172400	61517000	3318300	55424000	27003000	59359000	0	0	0	0	0	0	0				3	3	3	15.8	15.8	15.8	33.543	0	10.242	207440000	13	F1P1I0;P49705	F1P1I0	585	IGFBP2	F1P1I0_CHICK Insulin-like growth factor-binding protein 2 OS=Gallus gallus OX=9031 GN=IGFBP2 PE=4 SV=3
10715000	2801600	639489984	215550000	609820032	533950016	302070016	0	6064000	4068800	4829700	4200900	3558500	4074800				5	5	5	13.8	13.8	13.8	33.074	0	81.937	2341200000	42	A0A1D5PCF5;A0A1D5NUQ7;A0A3Q2U3Q8	A0A1D5PCF5;A0A1D5NUQ7;A0A3Q2U3Q8	16	IGFBP7	A0A1D5PCF5_CHICK Uncharacterized protein OS=Gallus gallus OX=9031 GN=IGFBP7 PE=4 SV=2;A0A1D5NUQ7_CHICK Uncharacterized protein OS=Gallus gallus OX=9031 GN=IGFBP7 PE=4 SV=2;A0A3Q2U3Q8_CHICK Uncharacterized protein OS=Gallus gallus OX=9031 GN=IGFBP7 PE=4 SV=
294169984	123480000	1076099968	1556000000	901550016	1009200000	1454899968	9832099840	15816999936	7164299776	13710000128	9051899904	6267599872	10513999872				13	13	10	35.2	35.2	31.2	48.173	0	138.85	78772000000	214	P01875;A0A3Q2UMU2	P01875	618	IGHM	IGHM_CHICK Ig mu chain C region OS=Gallus gallus OX=9031 PE=2 SV=2
20871000	20538000	101720000	91712000	59176000	90390000	54667000	123950000	186720000	101480000	129030000	140100000	105670000	216710000				8	8	8	23.6	23.6	23.6	38.396	0	21.793	1442700000	68	A0A3Q2UN71;A0A3Q2UN49;A0A3Q3AQZ8;A0A1D5P4S3;E1C117;A0A3Q2UNW5	A0A3Q2UN71;A0A3Q2UN49;A0A3Q3AQZ8;A0A1D5P4S3;E1C117;A0A3Q2UNW5	76	IL1RAP	A0A3Q2UN71_CHICK Uncharacterized protein OS=Gallus gallus OX=9031 GN=IL1RAP PE=4 SV=1;A0A3Q2UN49_CHICK Uncharacterized protein OS=Gallus gallus OX=9031 GN=IL1RAP PE=4 SV=1;A0A3Q3AQZ8_CHICK Uncharacterized protein OS=Gallus gallus OX=9031 GN=IL1RAP PE=4 SV=
37323000	32553000	98609000	106990000	80511000	90596000	69264000	20923000	593120000	30601000	94909000	54996000	40415000	539600000				8	8	8	14.5	14.5	14.5	98.72	0	110.41	1890400000	60	A0A1D5PMY8;Q9W6U9	A0A1D5PMY8;Q9W6U9	159	IL6ST	ALPHA-1B GLYCOPROTEIN PRECURSOR
18681000	5527000	86302000	67350000	99025000	69826000	88563000	0	0	0	0	0	0	0				7	7	7	26.4	26.4	26.4	38.736	0	71.17	435270000	26	A0A1D5NV81	A0A1D5NV81	21	IMPAD1	A0A1D5NV81_CHICK Uncharacterized protein OS=Gallus gallus OX=9031 GN=IMPAD1 PE=4 SV=2
1942100	0	11503000	2653000	13846000	5810900	2991700	0	0	0	0	0	0	0				2	2	2	10.2	10.2	10.2	45.354	0	4.2956	38747000	7	F1NVG0	F1NVG0	561	ISLR	F1NVG0_CHICK Uncharacterized protein OS=Gallus gallus OX=9031 GN=ISLR PE=4 SV=4
329190016	152100000	1624099968	1573600000	1419900032	1937799936	1877799936	7009099776	6095200256	5594500096	4646099968	4082800128	4968900096	5440699904				33	33	33	43.2	43.2	43.2	106.51	0	323.31	46752000000	566	F1NIU3	F1NIU3	508	ITIH2	F1NIU3_CHICK Uncharacterized protein OS=Gallus gallus OX=9031 GN=ITIH2 PE=4 SV=4
130200000	49293000	242990000	232360000	131190000	242290000	99015000	1059200000	2341600000	1451600000	1739100032	1415800064	1167800064	2636800000				20	20	20	43.1	43.1	43.1	72.5	0	302.03	12939000000	230	A0A1D5NXA6;A0A1D5P4L6	A0A1D5NXA6;A0A1D5P4L6	35	ITIH3	A0A1D5NXA6_CHICK Uncharacterized protein OS=Gallus gallus OX=9031 GN=ITIH3 PE=4 SV=2;A0A1D5P4L6_CHICK Uncharacterized protein OS=Gallus gallus OX=9031 GN=ITIH3 PE=4 SV=2
710790	0	0	0	0	4375600	0	5877600	41225000	7103100	11827000	23014000	15651000	33393000				2	2	2	15.9	15.9	15.9	29.418	0	10.201	143180000	14	A0A1D5PBU0	A0A1D5PBU0	105	ITIH3	A0A1D5PBU0_CHICK Uncharacterized protein OS=Gallus gallus OX=9031 PE=4 SV=2
26899000	13022000	19977000	31704000	22237000	20161000	42196000	639180032	573580032	99138000	106800000	88163000	176700000	551420032				2	2	2	9.5	9.5	9.5	17.946	0	6.8222	2411200000	23	E1BY93	E1BY93	436	JCHAIN	E1BY93_CHICK Uncharacterized protein OS=Gallus gallus OX=9031 GN=JCHAIN PE=4 SV=1
41367000	14159000	212300000	106210000	140510000	168490000	282129984	1611200000	1640600064	1008099968	1142400000	1052099968	1150400000	2014899968				6	6	6	21.1	21.1	21.1	62.02	0	75.172	10585000000	70	A0A1L1RNR4	A0A1L1RNR4	218	KNG1	A0A1L1RNR4_CHICK Uncharacterized protein OS=Gallus gallus OX=9031 GN=KNG1 PE=4 SV=2
1906700	1506400	16423000	12978000	16251000	4990400	14609000	0	0	0	0	0	0	0				3	3	3	3	3	3	175.3	0	17.847	68665000	12	A0A3Q2UAJ4;F1NI05	A0A3Q2UAJ4;F1NI05	313	LAMC1	A0A3Q2UAJ4_CHICK Uncharacterized protein OS=Gallus gallus OX=9031 GN=LAMC1 PE=4 SV=1;F1NI05_CHICK Uncharacterized protein OS=Gallus gallus OX=9031 GN=LAMC1 PE=4 SV=3
8814900	10996000	20979000	26785000	19503000	21970000	20600000	0	0	0	0	0	0	0				2	2	2	2.4	2.4	2.4	46.715	0.0032	3.236	129650000	1	Q90617;A0A3Q3A434;A0A452J7X9;A0A452J807;A0A3Q2U0K1	Q90617;A0A3Q3A434;A0A452J7X9;A0A452J807;A0A3Q2U0K1	278	LAMP2	LAMP2_CHICK Lysosome-associated membrane glycoprotein 2 OS=Gallus gallus OX=9031 GN=LAMP2 PE=2 SV=1;A0A3Q3A434_CHICK Lysosome-associated membrane glycoprotein 2 OS=Gallus gallus OX=9031 GN=LAMP2 PE=3 SV=1;A0A452J7X9_CHICK Lysosome-associated membrane glyco
102960000	3436000	1724499968	938259968	1305900032	1071299968	893329984	1117699968	226680000	141380000	17209000	25420000	101100000	331900000				14	14	14	39.7	39.7	39.7	47.804	0	188.37	8001100000	168	P53760;R4GM71	P53760;R4GM71	655	LCAT	LCAT_CHICK Phosphatidylcholine-sterol acyltransferase (Fragment) OS=Gallus gallus OX=9031 GN=LCAT PE=1 SV=1;R4GM71_CHICK Phosphatidylcholine-sterol acyltransferase OS=Gallus gallus OX=9031 GN=LCAT PE=4 SV=3
2640800	431180	41625000	17585000	46884000	28552000	15565000	37431000	44388000	15571000	6554800	7489600	3180900	21465000				8	8	8	18.8	18.8	18.8	69.748	0	22.926	289360000	32	Q5ZLW0;A0A3Q2U676;Q5ZI39;P19179;A0A1D5PE96	Q5ZLW0;A0A3Q2U676	297	LCP1	Q5ZLW0_CHICK Uncharacterized protein OS=Gallus gallus OX=9031 GN=LCP1 PE=2 SV=1;A0A3Q2U676_CHICK Uncharacterized protein OS=Gallus gallus OX=9031 GN=LCP1 PE=4 SV=1
0	890450	34392000	34272000	18234000	51929000	38178000	755870	0	1700900	1580400	0	3115600	11703000				7	7	7	22.9	22.9	22.9	36.502	0	34.424	196750000	26	E1BTT8;P00340;A0A1D5NZ01	E1BTT8;P00340	427	LDHA	E1BTT8_CHICK L-lactate dehydrogenase OS=Gallus gallus OX=9031 GN=LDHA PE=3 SV=2;LDHA_CHICK L-lactate dehydrogenase A chain OS=Gallus gallus OX=9031 GN=LDHA PE=1 SV=3
15585000	68961000	802630016	757649984	820870016	840470016	833430016	22575000	6632800	2199500	9700900	7438600	8862300	20744000				11	11	11	31.8	31.8	31.8	36.318	0	72.35	4217700000	82	P00337;A0A1D5P9N7	P00337;A0A1D5P9N7	611	LDHB	LDHB_CHICK L-lactate dehydrogenase B chain OS=Gallus gallus OX=9031 GN=LDHB PE=1 SV=3;A0A1D5P9N7_CHICK L-lactate dehydrogenase OS=Gallus gallus OX=9031 GN=LDHB PE=3 SV=1
19139000	30648000	62155000	75816000	79477000	62178000	87052000	7001500	27069000	11113000	5395500	0	0	19299000				3	3	3	15.9	15.9	15.9	33.155	0	57.773	486340000	31	O42404	O42404	607	LICOS	O42404_CHICK ICOS ligand OS=Gallus gallus OX=9031 GN=LICOS PE=2 SV=1
23852000	3930400	38250000	10876000	29847000	17730000	29598000	0	0	0	0	0	0	0				5	5	5	21.5	21.5	21.5	56.518	0	74.245	154080000	10	A0A1L1RN08;A0A1D5NT90	A0A1L1RN08;A0A1D5NT90	7	LMAN1	A0A1L1RN08_CHICK Uncharacterized protein OS=Gallus gallus OX=9031 GN=LMAN1 PE=4 SV=1;A0A1D5NT90_CHICK Uncharacterized protein OS=Gallus gallus OX=9031 GN=LMAN1 PE=4 SV=1
11477000	13532000	48556000	22423000	45367000	12107000	43847000	0	0	0	0	0	0	0				5	5	5	22.3	22.3	22.3	37.538	0	12.256	197310000	10	A0A1D5PW25	A0A1D5PW25	190	LMAN2	A0A1D5PW25_CHICK Uncharacterized protein OS=Gallus gallus OX=9031 GN=LMAN2 PE=4 SV=1
16087000	9948900	14802000	45064000	23537000	15399000	56152000	123420000	101770000	68129000	72246000	54710000	66879000	126600000				4	4	4	29.2	29.2	29.2	23.87	0	69.942	794740000	44	A0A3Q3APB3	A0A3Q3APB3	370	LOC101748084	A0A3Q3APB3_CHICK Uncharacterized protein OS=Gallus gallus OX=9031 GN=LOC101748084 PE=4 SV=1
40242000	37146000	33441000	20325000	20429000	22517000	65785000	322380000	810360000	105000000	214500000	167030000	158950000	796720000				5	5	5	9.4	9.4	9.4	76.937	0	49.896	2814800000	36	A0A3Q2U3X0	A0A3Q2U3X0	288	LOC101750889	A0A3Q2U3X0_CHICK Uncharacterized protein OS=Gallus gallus OX=9031 GN=LOC101750889 PE=4 SV=1
16222000128	10680000512	34333999104	32925999104	26224001024	27597000704	32255000576	28303998976	31818999808	25973000192	26069000192	23829999616	17364000768	31222999040				6	6	6	69.8	69.8	69.8	12.905	0	47.352	364820000000	265	A0A3Q2UAA5	A0A3Q2UAA5	311	LOC107051274	A0A3Q2UAA5_CHICK Uncharacterized protein OS=Gallus gallus OX=9031 GN=LOC107051274 PE=4 SV=1
19987000	4853900	10719000	8191700	22443000	11837000	17992000	0	0	0	0	0	0	0				4	4	4	10.7	10.7	10.7	67.913	0	12.498	96024000	20	E1BU50	E1BU50	428	LOC419409	E1BU50_CHICK Uncharacterized protein OS=Gallus gallus OX=9031 GN=LOC419409 PE=4 SV=4
3427700	0	0	0	0	12201000	0	1655299968	847740032	661640000	472840000	398040000	550070016	654019968				11	11	11	11.1	11.1	11.1	79.429	0	34.91	5255300000	65	F1P2M6	F1P2M6	589	LOC419851	F1P2M6_CHICK Uncharacterized protein OS=Gallus gallus OX=9031 GN=LOC419851 PE=4 SV=1
18399000	8576800	75965000	69338000	49865000	56274000	74467000	2163500	7892600	0	1940700	3147400	2913700	7284600				2	2	2	16.3	16.3	16.3	10.181	0	4.4504	378230000	12	E1BRC3;R9PXR0	E1BRC3;R9PXR0	420	LOC422894	CD048_CHICK Neuropeptide-like protein C4orf48 homolog OS=Gallus gallus OX=9031 PE=3 SV=1;R9PXR0_CHICK Uncharacterized protein OS=Gallus gallus OX=9031 GN=LOC422894 PE=4 SV=2
10824000	10141000	26113000	34551000	13157000	20678000	23036000	0	0	0	0	0	0	0				2	2	2	19.1	19.1	19.1	10.587	0	6.7455	138500000	10	A0A1D5NYM3	A0A1D5NYM3	48	LOC422895	A0A1D5NYM3_CHICK Uncharacterized protein OS=Gallus gallus OX=9031 GN=LOC422895 PE=4 SV=1
92143000	104130000	290750016	169860000	124760000	200200000	187360000	358140000	1216199936	332420000	392089984	98183000	324750016	1354400000				2	2	2	9	9	9	24.487	0	34.059	5245400000	27	A0A3Q2UGF7	A0A3Q2UGF7	341	LOC423629	A0A3Q2UGF7_CHICK Uncharacterized protein OS=Gallus gallus OX=9031 GN=LOC423629 PE=4 SV=1
0	0	25588000	21285000	12896000	10471000	0	28127000	0	74444000	68570000	34248000	68519000	0				2	2	2	21.4	21.4	21.4	18.339	0	114.85	344150000	22	A0A3Q2UD25	A0A3Q2UD25	324	LOC426220	A0A3Q2UD25_CHICK Uncharacterized protein OS=Gallus gallus OX=9031 GN=LOC426220 PE=4 SV=1
19567000	18454000	113280000	72618000	94743000	57245000	71482000	0	0	0	0	0	0	0				4	4	4	18	18	18	32.49	0	39.821	447390000	13	A0A1D5P8R0	A0A1D5P8R0	100	LOC769726	A0A1D5P8R0_CHICK Uncharacterized protein OS=Gallus gallus OX=9031 GN=LOC769726 PE=4 SV=2
14018000	9242600	20901000	43248000	13630000	30957000	154050000	1105699968	928950016	431020000	440569984	312169984	328420000	803790016				9	9	9	29.4	29.4	29.4	34.987	0	38.281	4636600000	82	A0A1D5PW77;Q2EJU6	A0A1D5PW77	191	LOC776376	A0A1D5PW77_CHICK Uncharacterized protein OS=Gallus gallus OX=9031 GN=LOC776376 PE=4 SV=1
39050000	14026000	141990000	95844000	170690000	108980000	96538000	24368000	57021000	32856000	15933000	17901000	20250000	47353000				6	6	6	16.2	16.2	16.2	47.143	0	96.998	882800000	46	A0A3Q2UCY6;A0A3Q2UET8;A0A1D5PT08	A0A3Q2UCY6;A0A3Q2UET8;A0A1D5PT08	323	LOC776594	A0A3Q2UCY6_CHICK Uncharacterized protein OS=Gallus gallus OX=9031 GN=LOC776594 PE=4 SV=1;A0A3Q2UET8_CHICK Uncharacterized protein OS=Gallus gallus OX=9031 GN=LOC776594 PE=4 SV=1;A0A1D5PT08_CHICK Uncharacterized protein OS=Gallus gallus OX=9031 GN=LOC776594
8567400	2856400	10872000	17763000	12381000	7261100	6722700	0	0	0	0	0	0	1499200				6	6	6	2.2	2.2	2.2	502.98	0	22.617	67922000	14	A0A3Q3AGA3;A0A3Q2TUU7;P98157;A0A1D5P0G1;A0A1D5PUA3	A0A3Q3AGA3;A0A3Q2TUU7;P98157;A0A1D5P0G1;A0A1D5PUA3	53	LRP1	A0A3Q3AGA3_CHICK Low-density lipoprotein receptor-related protein 1 OS=Gallus gallus OX=9031 GN=LRP1 PE=4 SV=1;A0A3Q2TUU7_CHICK Low-density lipoprotein receptor-related protein 1 OS=Gallus gallus OX=9031 GN=LRP1 PE=4 SV=1;LRP1_CHICK Low-density lipoprotein
345600000	278260000	1045800000	950680000	1289400064	1273699968	988360000	137670000	738329984	104350000	212000000	85527000	236200000	802630016				6	6	6	27.4	27.4	27.4	38.642	0	184.15	8488500000	108	P51890	P51890	653	LUM	LUM_CHICK Lumican OS=Gallus gallus OX=9031 GN=LUM PE=1 SV=1
15248000	0	96030000	77544000	139160000	102580000	74656000	0	0	0	0	0	0	0				10	10	10	22.5	22.5	22.5	73.301	0	31.522	505220000	36	A0A1D5PW86;F1N9D0;A0A1D5PZT0	A0A1D5PW86;F1N9D0	192	MAN1A1	A0A1D5PW86_CHICK alpha-1,2-Mannosidase OS=Gallus gallus OX=9031 GN=MAN1A1 PE=3 SV=1;F1N9D0_CHICK alpha-1,2-Mannosidase OS=Gallus gallus OX=9031 GN=MAN1A1 PE=3 SV=3
3339400	0	39407000	8263800	36222000	29314000	27547000	0	0	0	0	0	0	0				7	7	7	16	16	16	73.961	0	23.858	144090000	15	A0A1D5PBZ7;A0A3Q3AYF7	A0A1D5PBZ7;A0A3Q3AYF7	106	MAN1B1	A0A1D5PBZ7_CHICK alpha-1,2-Mannosidase OS=Gallus gallus OX=9031 GN=MAN1B1 PE=3 SV=2;A0A3Q3AYF7_CHICK alpha-1,2-Mannosidase OS=Gallus gallus OX=9031 GN=MAN1B1 PE=3 SV=1
0	0	16428000	8877800	14964000	13397000	18243000	0	0	0	0	0	0	0				4	4	4	8.1	8.1	8.1	129.77	0	17.21	71909000	16	A0A1D5PJD4;A0A1D5PZZ8	A0A1D5PJD4;A0A1D5PZZ8	137	MAN2A2	A0A1D5PJD4_CHICK Alpha-mannosidase OS=Gallus gallus OX=9031 GN=MAN2A2 PE=3 SV=1;A0A1D5PZZ8_CHICK Alpha-mannosidase OS=Gallus gallus OX=9031 GN=MAN2A2 PE=3 SV=2
18190000	7292500	20583000	17816000	27119000	8263900	16339000	3796300	34845000	7368500	0	0	1426600	45052000				6	6	6	7.6	7.6	7.6	118.7	0	14.229	208090000	22	F1NQF6	F1NQF6	535	MAN2B2	F1NQF6_CHICK Alpha-mannosidase OS=Gallus gallus OX=9031 GN=MAN2B2 PE=3 SV=3
1948000	0	28968000	10286000	41356000	27015000	32247000	0	0	0	0	0	0	0				5	5	5	15.3	15.3	15.3	52.809	0	16.891	141820000	12	F1NWI5	F1NWI5	565	MANEA	F1NWI5_CHICK Uncharacterized protein OS=Gallus gallus OX=9031 GN=MANEA PE=4 SV=3
3373900	963090	4306200	9764600	25579000	13317000	19488000	1137700	0	0	0	0	0	0				6	6	6	48.4	48.4	48.4	27.643	0	289.45	77930000	20	A0A1D5PDE6;P16527	A0A1D5PDE6;P16527	110	MARCKS	A0A1D5PDE6_CHICK Myristoylated alanine-rich C-kinase substrate OS=Gallus gallus OX=9031 GN=MARCKS PE=4 SV=1;MARCS_CHICK Myristoylated alanine-rich C-kinase substrate OS=Gallus gallus OX=9031 GN=MARCKS PE=1 SV=2
0	0	0	0	0	0	0	0	5209200	4087800	4697700	4186200	5618000	0				2	2	2	4.1	4.1	4.1	76.42	0	6.2188	23799000	5	F1NAP7;A0A3Q2U556;Q6Q1Q7	F1NAP7;A0A3Q2U556;Q6Q1Q7	292	MASP2	F1NAP7_CHICK Uncharacterized protein OS=Gallus gallus OX=9031 GN=MASP2 PE=3 SV=3;A0A3Q2U556_CHICK Uncharacterized protein OS=Gallus gallus OX=9031 GN=MASP2 PE=3 SV=1;Q6Q1Q7_CHICK MAp19 OS=Gallus gallus OX=9031 GN=MASP2 PE=2 SV=1
47247000	26856000	127010000	91061000	98600000	47490000	26370000	0	0	0	0	0	0	0				6	6	6	25.4	25.4	25.4	49.622	0	39.819	464640000	33	O42401	O42401	606	MATN3	MATN3_CHICK Matrilin-3 OS=Gallus gallus OX=9031 GN=MATN3 PE=2 SV=1
0	0	0	4222400	0	0	0	66836000	8170600	17066000	79508000	62381000	44987000	241690000				8	8	8	63.6	63.6	63.6	17.422	0	105.48	524860000	37	P02197	P02197	622	MB	MYG_CHICK Myoglobin OS=Gallus gallus OX=9031 GN=MB PE=1 SV=4
396970	0	0	0	0	0	0	58005000	25198000	59648000	53245000	46649000	60491000	30630000				4	4	4	12.6	12.6	12.6	27.396	0	9.4876	334260000	20	Q98TA4	Q98TA4	694	MBL	MBL_CHICK Mannose-binding protein OS=Gallus gallus OX=9031 GN=MBL PE=2 SV=2
4801600	4692300	27827000	21121000	25813000	18834000	28349000	0	0	0	0	0	0	0				6	6	6	10.4	10.4	10.4	69.001	0	13.599	131440000	13	A0A1D5PL70	A0A1D5PL70	147	MCAM	A0A1D5PL70_CHICK Uncharacterized protein OS=Gallus gallus OX=9031 GN=MCAM PE=4 SV=2
82780000	13325000	743100032	326200000	370600000	268800000	254690000	0	0	0	0	0	0	0				5	5	5	44.1	44.1	44.1	16.037	0	58.242	2059500000	42	Q5ZJB5	Q5ZJB5	670	MCFD2	Q5ZJB5_CHICK Uncharacterized protein OS=Gallus gallus OX=9031 GN=MCFD2 PE=2 SV=1
12322000	0	48669000	21501000	43977000	28073000	22098000	0	0	0	0	0	0	0				11	11	11	20	20	20	104.75	0	50.098	176640000	14	F1NIA0;A0A3Q2UJ07	F1NIA0;A0A3Q2UJ07	352	MDGA2	F1NIA0_CHICK Uncharacterized protein OS=Gallus gallus OX=9031 GN=MDGA2 PE=4 SV=4;A0A3Q2UJ07_CHICK Uncharacterized protein OS=Gallus gallus OX=9031 GN=MDGA2 PE=4 SV=1
35643000	10647000	112650000	71815000	25981000	84409000	73972000	6226800	3070000	0	0	1696600	5333000	33080000				7	7	7	31.1	31.1	31.1	36.543	0	24.095	464530000	31	Q5ZME2;A0A452J7S4;A0A1D5PE17	Q5ZME2;A0A452J7S4	378	MDH1	MDHC_CHICK Malate dehydrogenase, cytoplasmic OS=Gallus gallus OX=9031 GN=MDH1 PE=2 SV=1;A0A452J7S4_CHICK Malate dehydrogenase, cytoplasmic OS=Gallus gallus OX=9031 GN=MDH1 PE=3 SV=1
9136700	0	3706600	3610600	6714600	0	5145000	0	0	0	0	0	0	2673800				2	2	2	10.7	10.7	10.7	35.655	0	8.4352	30987000	3	E1BVT3	E1BVT3	431	MDH2	E1BVT3_CHICK Malate dehydrogenase OS=Gallus gallus OX=9031 GN=MDH2 PE=3 SV=3
2011000	0	39734000	30095000	28288000	48474000	39671000	0	0	0	0	0	0	0				2	2	2	12.2	12.2	12.2	31.784	0	15.312	188270000	6	A0A3Q3AL89;R4GHN2	A0A3Q3AL89;R4GHN2	367	METRNL	A0A3Q3AL89_CHICK Uncharacterized protein OS=Gallus gallus OX=9031 GN=METRNL PE=4 SV=1;R4GHN2_CHICK Uncharacterized protein OS=Gallus gallus OX=9031 GN=METRNL PE=4 SV=2
6066400	452980	40567000	48140000	51850000	73506000	39200000	10444000	0	22196000	28647000	9814100	23960000	21387000				2	2	2	2.7	2.7	2.7	127.19	0.0073746	2.4283	376230000	2	E1C2G3	E1C2G3	443	MIB1	E1C2G3_CHICK Uncharacterized protein OS=Gallus gallus OX=9031 GN=MIB1 PE=4 SV=2
22769000	7573600	126880000	84150000	103120000	96868000	103550000	0	2667300	0	0	0	0	0				6	6	6	18.3	18.3	18.3	50.199	0	33.064	547570000	24	F1NPQ2;A0A1C7CYU2	F1NPQ2;A0A1C7CYU2	5	MINPP1	MINP1_CHICK Multiple inositol polyphosphate phosphatase 1 OS=Gallus gallus OX=9031 GN=MINPP1 PE=1 SV=3;A0A1C7CYU2_CHICK Multiple inositol polyphosphate phosphatase 1 OS=Gallus gallus OX=9031 GN=MINPP1 PE=3 SV=2
2330700	0	12157000	9951500	11776000	14340000	12415000	0	0	0	0	0	0	0				2	2	2	10	10	10	27.708	0.0017699	4.1731	62970000	3	A0A3Q2UJM6;F1N872	A0A3Q2UJM6;F1N872	354	MLEC	A0A3Q2UJM6_CHICK Uncharacterized protein OS=Gallus gallus OX=9031 GN=MLEC PE=4 SV=1;F1N872_CHICK Uncharacterized protein OS=Gallus gallus OX=9031 GN=MLEC PE=4 SV=3
301040000	69129000	1236700032	838710016	975529984	1088499968	841520000	0	5918300	5917600	5793700	5043400	6985300	15072000				18	18	18	31.2	31.2	31.2	74.94	0	264.59	5395900000	132	Q90611	Q90611	686	MMP2	MMP2_CHICK 72 kDa type IV collagenase OS=Gallus gallus OX=9031 GN=MMP2 PE=1 SV=1
1338000	0	18630000	0	23254000	12966000	12981000	0	0	0	0	0	0	0				3	3	3	24	24	24	23.363	0	11.049	69169000	8	A0A1D5PZU5	A0A1D5PZU5	204	MMRN2	A0A1D5PZU5_CHICK Uncharacterized protein OS=Gallus gallus OX=9031 GN=MMRN2 PE=4 SV=1
2403500	2970700	33010000	11725000	24235000	17880000	21198000	3052000	0	0	0	0	0	0				2	2	2	11.5	11.5	11.5	21.046	0	4.9548	116470000	8	A0A1D5PQ29	A0A1D5PQ29	166	MPZL1	A0A1D5PQ29_CHICK Myelin protein zero like 1 OS=Gallus gallus OX=9031 PE=4 SV=2
241520	0	43059000	11688000	4144100	3546000	12146000	30909000	18873000	24205000	9517500	9501700	11493000	27996000				6	6	6	10.5	10.5	10.5	79.379	0	19.981	207320000	19	E1C8A1	E1C8A1	466	MST1	E1C8A1_CHICK Uncharacterized protein OS=Gallus gallus OX=9031 GN=MST1 PE=3 SV=4
14543000	13759000	0	759010	0	0	2577700	2074900	0	0	0	0	8937500	1250700				7	7	2	4.4	4.4	1.5	223.01	0	14.078	43901000	10	A0A1D5P603;R4GIG1;P02565;P13538;A0A1D5PUR6;A0A1D5NYC2;F1P3X1;A0A1D5P525;A0A1D5NVW6	A0A1D5P603;R4GIG1;P02565;P13538;A0A1D5PUR6;A0A1D5NYC2;F1P3X1;A0A1D5P525;A0A1D5NVW6	85	MYH1F	A0A1D5P603_CHICK Uncharacterized protein OS=Gallus gallus OX=9031 GN=MYH1F PE=3 SV=1;R4GIG1_CHICK Uncharacterized protein OS=Gallus gallus OX=9031 GN=MYH1D PE=3 SV=3;MYH1B_CHICK Myosin-1B OS=Gallus gallus OX=9031 GN=MYH1B PE=2 SV=3;MYSS_CHICK Myosin heavy
14696000	0	36989000	15771000	54944000	40933000	23338000	2703300	7316600	1329300	1495900	0	1134200	8027400				8	8	8	18.2	18.2	18.2	51.057	0	23.245	208680000	21	F1NJM9	F1NJM9	512	MYOC	F1NJM9_CHICK Uncharacterized protein OS=Gallus gallus OX=9031 GN=MYOC PE=4 SV=5
677710016	279480000	2276800000	1786200064	1647800064	1812400000	1950700032	11369000	104760000	11999000	12738000	13681000	47008000	35495000				21	21	2	27.9	27.9	3.3	108.78	0	323.31	10668000000	197	A0A1D5NVQ7;A0A1D5PQ40;P13590;A0A1D5PYU2	A0A1D5NVQ7;A0A1D5PQ40;P13590;A0A1D5PYU2	26	NCAM1	A0A1D5NVQ7_CHICK Neural cell adhesion molecule 1 OS=Gallus gallus OX=9031 GN=NCAM1 PE=4 SV=2;A0A1D5PQ40_CHICK Neural cell adhesion molecule 1 OS=Gallus gallus OX=9031 GN=NCAM1 PE=4 SV=1;NCAM1_CHICK Neural cell adhesion molecule 1 OS=Gallus gallus OX=9031 G
3314400	0	19459000	10209000	23891000	15660000	12456000	467020	0	0	0	0	0	0				5	5	5	6	6	6	105.72	0	17.716	85456000	13	F1NDT3	F1NDT3	490	NCAM2	F1NDT3_CHICK Uncharacterized protein OS=Gallus gallus OX=9031 GN=NCAM2 PE=4 SV=4
10009000	11144000	55379000	18846000	40487000	16533000	24901000	0	0	0	0	0	0	0				6	6	6	5.2	5.2	5.2	138.91	0	18.419	177300000	23	A0A1D5P4J8;A0A3Q3AHH7	A0A1D5P4J8;A0A3Q3AHH7	75	NCAN	A0A1D5P4J8_CHICK Uncharacterized protein OS=Gallus gallus OX=9031 GN=NCAN PE=4 SV=1;A0A3Q3AHH7_CHICK Uncharacterized protein OS=Gallus gallus OX=9031 GN=NCAN PE=4 SV=1
176820000	133360000	810289984	554240000	451520000	499300000	631870016	0	0	6264500	0	0	0	0				8	8	8	25.6	25.6	25.6	37.944	0	69.506	3263700000	67	Q9W6V2;F1NVN5;A0A1L1RNA7;A0A3Q2TYI1;A0A3Q2U5C3	Q9W6V2;F1NVN5;A0A1L1RNA7;A0A3Q2TYI1;A0A3Q2U5C3	215	NEGR1	NEGR1_CHICK Neuronal growth regulator 1 OS=Gallus gallus OX=9031 GN=NEGR1 PE=1 SV=1;F1NVN5_CHICK Neuronal growth regulator 1 OS=Gallus gallus OX=9031 GN=NEGR1 PE=4 SV=3;A0A1L1RNA7_CHICK Neuronal growth regulator 1 OS=Gallus gallus OX=9031 GN=NEGR1 PE=4 SV=
276060000	172930000	1901400064	1328000000	900830016	1162800000	1583699968	70749000	52599000	50985000	39601000	13685000	47175000	72636000				12	12	12	15.4	15.4	15.4	89.326	0	66.95	7673100000	107	A0A1D5PMA3;Q90827;F1NWY6	A0A1D5PMA3;Q90827;F1NWY6	155	NELL2	A0A1D5PMA3_CHICK Uncharacterized protein OS=Gallus gallus OX=9031 GN=NELL2 PE=4 SV=1;NEL_CHICK Protein NEL OS=Gallus gallus OX=9031 GN=NEL PE=2 SV=1;F1NWY6_CHICK Uncharacterized protein OS=Gallus gallus OX=9031 GN=NELL2 PE=4 SV=3
119160000	31751000	364110016	286820000	353600000	300809984	322230016	0	0	0	0	0	0	0				20	20	20	20	20	20	158.05	0	263.33	1778500000	98	Q90610;A0A3Q2UG48;F1NW32;A0A1D5PBD3;A0A3Q2U5E4;A0A3Q3ALL3	Q90610;A0A3Q2UG48;F1NW32;A0A1D5PBD3;A0A3Q2U5E4;A0A3Q3ALL3	337	NEO1	NEO1_CHICK Neogenin (Fragment) OS=Gallus gallus OX=9031 PE=2 SV=1;A0A3Q2UG48_CHICK Uncharacterized protein OS=Gallus gallus OX=9031 GN=NEO1 PE=4 SV=1;F1NW32_CHICK Uncharacterized protein OS=Gallus gallus OX=9031 GN=NEO1 PE=4 SV=3;A0A1D5PBD3_CHICK Uncharact
72127000	4599500	261600000	163490000	220710000	185870000	167270000	0	10530000	0	21007000	0	0	0				15	15	15	20.8	20.8	20.8	119.91	0	174.45	1107200000	83	A0A1D5NY88;A0A1D5NWR0;A0A1D5NYU8;A0A3Q2U092;O42414;A0A1D5PN99;A0A1D5P601	A0A1D5NY88;A0A1D5NWR0;A0A1D5NYU8;A0A3Q2U092;O42414;A0A1D5PN99;A0A1D5P601	43	NFASC	A0A1D5NY88_CHICK Neurofascin OS=Gallus gallus OX=9031 GN=NFASC PE=4 SV=3;A0A1D5NWR0_CHICK Neurofascin OS=Gallus gallus OX=9031 GN=NFASC PE=4 SV=3;A0A1D5NYU8_CHICK Neurofascin OS=Gallus gallus OX=9031 GN=NFASC PE=4 SV=2;A0A3Q2U092_CHICK Neurofascin OS=Gallu
123350000	29059000	464840000	199250000	319889984	342600000	308969984	425790016	737260032	340990016	385120000	231210000	292169984	831779968				16	16	16	20.9	20.9	20.9	136.57	0	112.28	5032300000	185	Q03696	Q03696	662	NGCA	NGCA_CHICK Neuronal-glial cell adhesion molecule OS=Gallus gallus OX=9031 PE=1 SV=2
26818000	16833000	48842000	22364000	30364000	27119000	32273000	0	0	0	0	0	0	0				6	6	6	12	12	12	126.52	0	81.988	204610000	18	A0A1D5PJ08	A0A1D5PJ08	135	NID1	A0A1D5PJ08_CHICK Uncharacterized protein OS=Gallus gallus OX=9031 GN=NID1 PE=4 SV=3
3825400	3873400	30735000	6415100	18298000	13945000	11740000	0	0	0	0	0	0	0				3	3	3	3.7	3.7	3.7	120.57	0	7.7558	88832000	7	F1NDL4;A0A3Q2TSW8	F1NDL4;A0A3Q2TSW8	244	NID2	F1NDL4_CHICK Uncharacterized protein OS=Gallus gallus OX=9031 GN=NID2 PE=4 SV=4;A0A3Q2TSW8_CHICK Uncharacterized protein OS=Gallus gallus OX=9031 GN=NID2 PE=4 SV=1
25934000	23022000	98152000	128650000	115750000	101130000	98166000	0	0	0	0	0	0	0				8	8	4	15	15	9.1	91.865	0	42.286	590810000	37	A0A3Q2UGW3;D3WGL4;D3WGL6;D3WGL3;D3WGL2;E9KFA0;A0A3Q2TWB5	A0A3Q2UGW3;D3WGL4;D3WGL6	344	NLGN4X	A0A3Q2UGW3_CHICK Uncharacterized protein OS=Gallus gallus OX=9031 GN=NLGN4X PE=4 SV=1;D3WGL4_CHICK Neuroligin 4 isoform A2 OS=Gallus gallus OX=9031 GN=NLGN4 PE=2 SV=1;D3WGL6_CHICK Neuroligin 4 isoform x3 OS=Gallus gallus OX=9031 GN=NLGN4 PE=2 SV=1
25294000	2517700	58407000	17772000	47203000	62338000	39081000	0	0	1683200	116930000	0	0	3365400				7	7	7	62.1	62.1	62.1	17.288	0	28.634	374590000	28	O57535;A0A1I7Q438;F1N910;R4GM98;A0A3Q2U5Z0	O57535;A0A1I7Q438	608	NME2	NDK_CHICK Nucleoside diphosphate kinase OS=Gallus gallus OX=9031 PE=2 SV=1;A0A1I7Q438_CHICK Nucleoside diphosphate kinase OS=Gallus gallus OX=9031 GN=NME2 PE=3 SV=1
25233000	25215000	235810000	84604000	136870000	129850000	136940000	0	0	0	0	0	0	0				2	2	2	10.8	10.8	10.8	16.206	0	5.7448	774520000	19	F1N9N4	F1N9N4	473	NPC2	F1N9N4_CHICK Uncharacterized protein OS=Gallus gallus OX=9031 GN=NPC2 PE=4 SV=1
0	2294200	8663800	21337000	23007000	22230000	12662000	0	0	0	0	0	0	0				6	6	6	9.4	9.4	9.4	114.12	0	11.55	90195000	12	A0A1D5PKA9;A0A3Q2UDT6	A0A1D5PKA9;A0A3Q2UDT6	145	NPEPPS	A0A1D5PKA9_CHICK Uncharacterized protein OS=Gallus gallus OX=9031 GN=NPEPPS PE=4 SV=2;A0A3Q2UDT6_CHICK Uncharacterized protein OS=Gallus gallus OX=9031 GN=NPEPPS PE=4 SV=1
19906000	1266600	150610000	74299000	129800000	113940000	61301000	0	0	2756800	0	0	0	0				5	5	3	9	9	6	62.327	0	74.409	553880000	23	A0A3Q2U2X1	A0A3Q2U2X1	285	NPTX1	A0A3Q2U2X1_CHICK Uncharacterized protein OS=Gallus gallus OX=9031 GN=NPTX1 PE=4 SV=1
65778000	33388000	409120000	298630016	338270016	405889984	556540032	0	0	0	0	0	0	0				9	9	9	24	24	24	47.849	0	126.67	2107600000	71	E1C7S1;A0A1D5P7U3	E1C7S1;A0A1D5P7U3	463	NPTX2	E1C7S1_CHICK Uncharacterized protein OS=Gallus gallus OX=9031 GN=NPTX2 PE=4 SV=3;A0A1D5P7U3_CHICK Uncharacterized protein OS=Gallus gallus OX=9031 GN=NPTX2 PE=4 SV=2
220600000	85746000	1377500032	948110016	1246300032	1139800064	1413100032	0	0	0	0	0	0	0				11	11	11	28.8	28.8	28.8	50.736	0	110.02	6431100000	82	A0A1D5NVP6	A0A1D5NVP6	25	NPTXR	A0A1D5NVP6_CHICK Uncharacterized protein OS=Gallus gallus OX=9031 GN=NPTXR PE=4 SV=2
210130000	64210000	696600000	586929984	546209984	592929984	578460032	0	4618900	0	0	0	0	0				29	29	2	21.2	21.2	1.3	201.75	0	182.13	3280100000	150	A0A3Q3AFE5;F1P5C5;A0A3Q2TW76;A0A1D5PBZ8;A0A1D5PF31;A0A1D5PYD0;A0A1D5PM47;A0A1D5P1K2;A0A1D5P382	A0A3Q3AFE5;F1P5C5;A0A3Q2TW76;A0A1D5PBZ8;A0A1D5PF31;A0A1D5PYD0;A0A1D5PM47;A0A1D5P1K2;A0A1D5P382	259	NRCAM	A0A3Q3AFE5_CHICK Uncharacterized protein OS=Gallus gallus OX=9031 GN=NRCAM PE=4 SV=1;F1P5C5_CHICK Uncharacterized protein OS=Gallus gallus OX=9031 GN=NRCAM PE=4 SV=4;A0A3Q2TW76_CHICK Uncharacterized protein OS=Gallus gallus OX=9031 GN=NRCAM PE=4 SV=1;A0A1D
2809300	832890	8785200	1302800	0	2109400	0	16880000	42108000	9766600	11843000	0	2564600	16274000				6	6	6	9.7	9.7	9.7	102.48	0	12.437	115280000	10	P79795;A0A1L1RW02	P79795;A0A1L1RW02	231	NRP1	NRP1_CHICK Neuropilin-1 OS=Gallus gallus OX=9031 GN=NRP1 PE=2 SV=1;A0A1L1RW02_CHICK Neuropilin OS=Gallus gallus OX=9031 GN=NRP1 PE=3 SV=1
67305000	10676000	295310016	213110000	253040000	230630000	250720000	0	0	0	0	0	0	0				20	20	17	18.8	18.8	16.6	150.07	0	169.28	1320800000	74	Q9DDD0;A0A3Q2TZ14;A0A1D5PR67;A0A1D5P215;F1NFR0;A0A1D5PHD8;A0A1D5PVR2;A0A1D5P3H1;A0A3Q2UGW5;D0PRN2	Q9DDD0;A0A3Q2TZ14;A0A1D5PR67;A0A1D5P215;F1NFR0;A0A1D5PHD8;A0A1D5PVR2;A0A1D5P3H1;A0A3Q2UGW5	62	NRXN1	NRX1A_CHICK Neurexin-1 (Fragment) OS=Gallus gallus OX=9031 GN=NRXN1 PE=2 SV=1;A0A3Q2TZ14_CHICK Neurexin-1 OS=Gallus gallus OX=9031 GN=NRXN1 PE=4 SV=1;A0A1D5PR67_CHICK Neurexin-1 OS=Gallus gallus OX=9031 GN=NRXN1 PE=4 SV=1;A0A1D5P215_CHICK Neurexin-1 OS=Gal
34034000	3671500	137850000	105750000	118960000	136820000	114200000	2521700	0	0	0	0	0	0				19	16	16	16.5	14.7	14.7	186.63	0	103.99	653800000	68	D0PRN3;A0A1L1S0P5;D0PRN4;A0A1D5PIX4	D0PRN3;A0A1L1S0P5	239	NRXN3	NRX3A_CHICK Neurexin-3 OS=Gallus gallus OX=9031 PE=1 SV=1;A0A1L1S0P5_CHICK Neurexin-3-beta OS=Gallus gallus OX=9031 GN=NRXN3 PE=4 SV=2
80045000	48250000	293529984	200530000	275660000	265770000	290840000	0	0	0	0	0	0	0				7	7	6	22.7	22.7	20.2	36.263	0	26.617	1454600000	46	F1N9Q5;A0A3Q2U5S9;O93242;F1NIV5;Q90773;E1BSB7;A0A3S5ZPG3;A0A3Q2TZR6	F1N9Q5;A0A3Q2U5S9;O93242;F1NIV5;Q90773;E1BSB7;A0A3S5ZPG3	294	NTM	F1N9Q5_CHICK Uncharacterized protein OS=Gallus gallus OX=9031 GN=NTM PE=4 SV=3;A0A3Q2U5S9_CHICK Uncharacterized protein OS=Gallus gallus OX=9031 GN=NTM PE=4 SV=1;O93242_CHICK CEPU-1 OS=Gallus gallus OX=9031 GN=NTM PE=2 SV=1;F1NIV5_CHICK Uncharacterized pro
28751000	23968000	85299000	48175000	48341000	41367000	48662000	0	0	0	0	0	0	0				4	4	4	6	6	6	91.736	0	10.056	324560000	16	Q91987	Q91987	692	NTRK2	NTRK2_CHICK BDNF/NT-3 growth factors receptor OS=Gallus gallus OX=9031 GN=NTRK2 PE=1 SV=1
13889000	4947600	20818000	2838200	15201000	9025300	3911400	0	0	0	0	0	0	0				5	5	5	12.3	12.3	12.3	53.837	0	20.66	70631000	13	F1NGB1	F1NGB1	497	NUCB2	F1NGB1_CHICK Uncharacterized protein OS=Gallus gallus OX=9031 GN=NUCB2 PE=4 SV=1
909830	0	15868000	2450900	4773300	3350900	6654200	0	0	0	0	0	0	0				2	2	2	5.6	5.6	5.6	40.085	0	5.2297	34007000	3	F1NSM1	F1NSM1	547	NUDT9	F1NSM1_CHICK Uncharacterized protein OS=Gallus gallus OX=9031 GN=NUDT9 PE=4 SV=4
19762000	13760000	80722000	37763000	60004000	65528000	63790000	0	0	0	0	0	0	0				2	2	2	32.3	32.3	32.3	14.403	0	23.697	341330000	20	F1NLL4;A0A1L1RN46	F1NLL4;A0A1L1RN46	214	NUTF2	F1NLL4_CHICK Uncharacterized protein OS=Gallus gallus OX=9031 GN=NUTF2 PE=4 SV=3;A0A1L1RN46_CHICK Uncharacterized protein OS=Gallus gallus OX=9031 GN=NUTF2 PE=4 SV=2
5052700	1326000	22213000	17710000	42103000	27339000	43270000	0	0	0	0	0	0	0				2	2	2	8.9	8.9	8.9	31.036	0	11.907	159010000	13	F1NQI7	F1NQI7	537	NXPH1	F1NQI7_CHICK Neurexophilin OS=Gallus gallus OX=9031 GN=NXPH1 PE=3 SV=2
325740000	238920000	907209984	993640000	1175100032	1006400000	1084800000	1848999936	1714800000	1922800000	1636899968	1113200000	1908300032	1908999936				2	2	2	2.9	2.9	2.9	87.255	0.0031104	2.9159	17786000000	10	A0A1D5PK76;Q5ZKK5;E1BSP2	A0A1D5PK76;Q5ZKK5;E1BSP2	143	ODF2	A0A1D5PK76_CHICK Outer dense fiber protein 2 OS=Gallus gallus OX=9031 GN=ODF2 PE=4 SV=2;ODFP2_CHICK Outer dense fiber protein 2 OS=Gallus gallus OX=9031 GN=ODF2 PE=2 SV=1;E1BSP2_CHICK Outer dense fiber protein 2 OS=Gallus gallus OX=9031 GN=ODF2 PE=4 SV=3
671059968	813219968	2976900096	1945299968	1996400000	1854400000	3619500032	7956100096	5118199808	5420199936	3777200128	4996700160	4433399808	6637799936				5	5	5	29.6	29.6	29.6	22.321	0	77.819	52216000000	160	Q8JIG5	Q8JIG5	684	OGCHI	Q8JIG5_CHICK Alpha-1-acid glycoprotein OS=Gallus gallus OX=9031 GN=ogchi PE=2 SV=1
242870000	54887000	1142599936	626289984	772430016	689670016	633369984	0	36107000	0	4954700	7746900	0	32699000				9	9	9	34	34	34	33.179	0	139.62	4243700000	68	Q9W6H0	Q9W6H0	698	OGN	MIME_CHICK Mimecan OS=Gallus gallus OX=9031 GN=OGN PE=2 SV=1
3576300	0	16769000	9210200	15806000	21155000	19495000	0	2500300	0	0	0	0	2552200				2	2	2	5.4	5.4	5.4	55.529	0	7.1394	91064000	8	Q9IAK4	Q9IAK4	696	OLFM1	NOE1_CHICK Noelin OS=Gallus gallus OX=9031 GN=OLFM1 PE=1 SV=1
34004000	5584800	160870000	139720000	110820000	123420000	101420000	0	0	0	0	0	0	0				7	7	7	14.5	14.5	14.5	71.755	0	26.924	675840000	38	F1P0X8	F1P0X8	583	OLFML2A	F1P0X8_CHICK Uncharacterized protein OS=Gallus gallus OX=9031 GN=OLFML2A PE=4 SV=4
16557000	5875000	133140000	20960000	158970000	88276000	78994000	0	28813000	0	0	0	0	0				5	5	5	16.1	16.1	16.1	44.846	0	32.325	531590000	22	Q25C36	Q25C36	667	OLFML3	OLFL3_CHICK Olfactomedin-like protein 3 OS=Gallus gallus OX=9031 GN=OLFML3 PE=2 SV=1
5408600	2500700	71819000	79674000	136590000	81985000	103040000	0	0	0	0	0	0	0				3	3	3	8.3	8.3	8.3	48.421	0	20.001	481010000	11	E1C1K8	E1C1K8	439	OMG	E1C1K8_CHICK Uncharacterized protein OS=Gallus gallus OX=9031 GN=OMG PE=4 SV=1
73947000	69455000	154490000	133340000	126190000	107110000	151170000	0	0	0	0	0	0	0				7	6	6	22	19.6	19.6	36.886	0	16.792	815700000	23	Q98892;A0A1L1RMQ1;F1NUK2	Q98892;A0A1L1RMQ1;F1NUK2	213	OPCML	OBCAM_CHICK Opioid-binding protein/cell adhesion molecule homolog OS=Gallus gallus OX=9031 GN=OPCML PE=1 SV=2;A0A1L1RMQ1_CHICK Opioid-binding protein/cell adhesion molecule homolog OS=Gallus gallus OX=9031 GN=OPCML PE=4 SV=1;F1NUK2_CHICK Opioid-binding pro
3085499904	1851000064	10339000320	11399999488	8772200448	8540100096	11559999488	13475999744	15418999808	11692999680	10142999552	8958799872	6429799936	13772999680				4	4	4	37.9	37.9	37.9	11.361	0	29.509	135440000000	155	P20763;R9PXM5	P20763;R9PXM5	643	P20763	LAC_CHICK Ig lambda chain C region OS=Gallus gallus OX=9031 PE=4 SV=1;R9PXM5_CHICK Uncharacterized protein OS=Gallus gallus OX=9031 PE=4 SV=3
74882000	42492000	444840000	272849984	461720000	269630016	539729984	0	0	0	0	0	0	0				14	14	14	19.1	19.1	19.1	108.35	0	75.295	2106100000	88	F1NQN1;A0A3Q3ANX6	F1NQN1;A0A3Q3ANX6	538	PAM	F1NQN1_CHICK Uncharacterized protein OS=Gallus gallus OX=9031 GN=PAM PE=4 SV=4;A0A3Q3ANX6_CHICK Uncharacterized protein OS=Gallus gallus OX=9031 GN=PAM PE=4 SV=1
5157600	5438200	35979000	17943000	19861000	24631000	24035000	0	3325200	0	0	0	0	0				5	5	5	15.8	15.8	15.8	52.147	0	14.818	136370000	8	A0A3Q2U7X1;A0A1L1RL38;A0A3Q2U4K9;A0A3Q2U0H8;A0A3Q2TY85;A0A1L1RK73;A0A3Q2TVS2;A0A3Q2UDM6;A0A3Q2U0C2;A0A1L1RVY3;A0A3Q2U7M4;A0A3Q2U6M7	A0A3Q2U7X1;A0A1L1RL38;A0A3Q2U4K9;A0A3Q2U0H8;A0A3Q2TY85;A0A1L1RK73;A0A3Q2TVS2;A0A3Q2UDM6;A0A3Q2U0C2;A0A1L1RVY3;A0A3Q2U7M4	211	PCDB1	A0A3Q2U7X1_CHICK Uncharacterized protein OS=Gallus gallus OX=9031 PE=4 SV=1;A0A1L1RL38_CHICK Uncharacterized protein OS=Gallus gallus OX=9031 PE=4 SV=2;A0A3Q2U4K9_CHICK Uncharacterized protein OS=Gallus gallus OX=9031 PE=4 SV=1;A0A3Q2U0H8_CHICK Uncharacter
14535000	7831400	0	19879000	36181000	14990000	65650000	0	0	0	0	0	0	45765000				6	6	6	9.2	9.2	9.2	121.31	0	16.445	204830000	10	A0A3Q2UB31;F6V7J1	A0A3Q2UB31;F6V7J1	316	PCDH1	A0A3Q2UB31_CHICK Uncharacterized protein OS=Gallus gallus OX=9031 GN=PCDH1 PE=4 SV=1;F6V7J1_CHICK Uncharacterized protein OS=Gallus gallus OX=9031 GN=PCDH1 PE=4 SV=3
4403800	4326900	17624000	24412000	24024000	33040000	32416000	0	0	0	0	0	0	0				6	6	6	9.6	9.6	9.6	127.29	0	17.009	140250000	15	A0A3Q2UIE4;F1NXI0	A0A3Q2UIE4;F1NXI0	350	PCDH17	A0A3Q2UIE4_CHICK Uncharacterized protein OS=Gallus gallus OX=9031 GN=PCDH17 PE=4 SV=1;F1NXI0_CHICK Uncharacterized protein OS=Gallus gallus OX=9031 GN=PCDH17 PE=4 SV=3
42890000	41227000	486310016	405849984	366689984	444689984	550449984	0	0	0	0	0	0	0				15	15	15	26.7	26.7	26.7	100.2	0	134.69	2338100000	107	A0A1D5PZ50	A0A1D5PZ50	203	PCDHGC3	A0A1D5PZ50_CHICK Uncharacterized protein OS=Gallus gallus OX=9031 GN=PCDHGC3 PE=4 SV=1
1967200	0	7763400	2984500	6958700	7762500	10191000	0	0	0	0	0	0	0				4	4	4	5.7	5.7	5.7	100.48	0	8.006	37627000	7	R4GLV8	R4GLV8	705	PCDHGC3	R4GLV8_CHICK Uncharacterized protein OS=Gallus gallus OX=9031 GN=PCDHGC3 PE=4 SV=3
19591000	0	223640000	51618000	498110016	87320000	120440000	0	0	0	0	0	0	0				11	11	11	63.7	63.7	63.7	26.768	0	94.29	1000700000	35	A0A1D5PTS6;A0A1D5PIN1	A0A1D5PTS6;A0A1D5PIN1	133	PCMT1L	A0A1D5PTS6_CHICK Protein-L-isoaspartate O-methyltransferase OS=Gallus gallus OX=9031 GN=PCMT1L PE=3 SV=2;A0A1D5PIN1_CHICK Protein-L-isoaspartate O-methyltransferase OS=Gallus gallus OX=9031 GN=PCMT1L PE=3 SV=1
780930	666750	2168200	2368400	2251100	1489200	2271500	0	0	0	0	0	0	0				3	3	3	6.2	6.2	6.2	71.099	0	7.7326	11996000	8	A0A3Q2TYP3;F1NUG0;A0A1D5PKN7	A0A3Q2TYP3;F1NUG0;A0A1D5PKN7	270	PCSK2	A0A3Q2TYP3_CHICK Uncharacterized protein OS=Gallus gallus OX=9031 GN=PCSK2 PE=3 SV=1;F1NUG0_CHICK Uncharacterized protein OS=Gallus gallus OX=9031 GN=PCSK2 PE=3 SV=4;A0A1D5PKN7_CHICK Uncharacterized protein OS=Gallus gallus OX=9031 GN=PCSK2 PE=3 SV=1
3085000	0	2677200	11813000	0	2702000	13423000	3895200	6579400	0	25908000	19442000	19401000	23945000				3	3	3	5	5	5	120.22	0	4.5251	132870000	4	A0A1D5NU66	A0A1D5NU66	13	PDGFRB	A0A1D5NU66_CHICK Uncharacterized protein OS=Gallus gallus OX=9031 GN=PDGFRB PE=3 SV=2
1199200	300080	12118000	17271000	23171000	29195000	10903000	0	0	0	0	0	0	0				4	4	4	11.7	11.7	11.7	56.181	0	9.1395	94157000	7	Q8JG64	Q8JG64	682	PDIA3	PDIA3_CHICK Protein disulfide-isomerase A3 OS=Gallus gallus OX=9031 GN=PDIA3 PE=2 SV=1
70345000	13958000	205280000	95399000	105490000	54300000	241270000	0	0	0	0	0	0	2466500				5	5	5	41.1	41.1	41.1	20.729	0	43.326	788510000	22	A0A1L1S091	A0A1L1S091	236	PEBP1	A0A1L1S091_CHICK Uncharacterized protein OS=Gallus gallus OX=9031 GN=PEBP1 PE=4 SV=2
109180000	155780000	389350016	171940000	395870016	193750000	384580000	0	0	0	0	0	0	0				5	5	5	19.5	19.5	19.5	30.047	0	97.643	1800500000	38	E1C652	E1C652	452	PENK	E1C652_CHICK Uncharacterized protein OS=Gallus gallus OX=9031 GN=PENK PE=4 SV=2
905470	2122300	4770800	9719100	3260900	3399900	10584000	5707500	4762800	0	10342000	2570100	0	3750900				2	2	2	7	7	7	55.121	0	8.3597	61896000	6	A0A1D5PX97;F1NIQ9	A0A1D5PX97;F1NIQ9	194	PEPD	A0A1D5PX97_CHICK Uncharacterized protein OS=Gallus gallus OX=9031 GN=PEPD PE=3 SV=2;F1NIQ9_CHICK Uncharacterized protein OS=Gallus gallus OX=9031 GN=PEPD PE=3 SV=4
17503000	2263100	79134000	53832000	34000000	36451000	54722000	11019000	0	1057200	7267700	12957000	14972000	32312000				5	5	5	34.3	34.3	34.3	28.898	0	18.163	357490000	24	Q5ZLN1;F1NHM9	Q5ZLN1;F1NHM9	503	PGAM1	PGAM1_CHICK Phosphoglycerate mutase 1 OS=Gallus gallus OX=9031 GN=PGAM1 PE=1 SV=3;F1NHM9_CHICK Phosphoglycerate mutase OS=Gallus gallus OX=9031 GN=PGAM1 PE=3 SV=3
17083000	14577000	73526000	101150000	61576000	50747000	36873000	110520000	284400000	169160000	136210000	186980000	142010000	328950016				5	5	5	17.3	17.3	17.3	49.978	0	29.334	1713800000	76	A0A1L1RRT4;A0A1D5NY41	A0A1L1RRT4;A0A1D5NY41	42	PGLYRP2	A0A1L1RRT4_CHICK Uncharacterized protein OS=Gallus gallus OX=9031 GN=PGLYRP2 PE=4 SV=1;A0A1D5NY41_CHICK Uncharacterized protein OS=Gallus gallus OX=9031 GN=PGLYRP2 PE=4 SV=1
69055000	47768000	69555000	76973000	96750000	2216600	77828000	11583000	123900000	12242000	26052000	94139000	104180000	54530000				2	2	2	3.7	3.7	3.7	140.16	0.0016474	3.4762	866780000	14	E1C7W8;A0A3Q3AND3;A0A3Q2UE54;A0A3Q2U5W9;A0A3Q2U6L4;A0A3Q3AYE3	E1C7W8;A0A3Q3AND3;A0A3Q2UE54;A0A3Q2U5W9;A0A3Q2U6L4;A0A3Q3AYE3	296	PHLDB2	E1C7W8_CHICK Uncharacterized protein OS=Gallus gallus OX=9031 GN=PHLDB2 PE=4 SV=4;A0A3Q3AND3_CHICK Uncharacterized protein OS=Gallus gallus OX=9031 GN=PHLDB2 PE=4 SV=1;A0A3Q2UE54_CHICK Uncharacterized protein OS=Gallus gallus OX=9031 GN=PHLDB2 PE=4 SV=1;A0
35920000	10255000	0	0	0	8422100	113600000	1257299968	0	316649984	61401000	85201000	152520000	0				6	6	6	14.5	14.5	14.5	70.57	0	131.52	2041300000	40	A0A140T8F5	A0A140T8F5	2	PIGR	A0A140T8F5_CHICK Uncharacterized protein OS=Gallus gallus OX=9031 GN=PIGR PE=4 SV=1
155600000	123430000	228410000	341600000	249700000	286150016	281769984	268280000	450340000	416889984	419209984	426870016	330209984	428070016				3	3	3	6.2	6.2	6.2	50.847	0	5.9594	4406500000	29	A0A1L1S0P1	A0A1L1S0P1	238	PIT54	A0A1L1S0P1_CHICK Uncharacterized protein OS=Gallus gallus OX=9031 GN=PIT54 PE=4 SV=2
12216000	0	126520000	43440000	66300000	78718000	114900000	8390300	0	13381000	14825000	7215500	65300000	60479000				9	9	9	22.9	22.9	22.9	60.378	0	23.664	611690000	25	A0A1D5P9V0;P00548;F1NW43	A0A1D5P9V0;P00548;F1NW43	102	PKM	A0A1D5P9V0_CHICK Pyruvate kinase OS=Gallus gallus OX=9031 GN=PKM PE=3 SV=2;KPYM_CHICK Pyruvate kinase PKM OS=Gallus gallus OX=9031 GN=PKM PE=2 SV=2;F1NW43_CHICK Pyruvate kinase OS=Gallus gallus OX=9031 GN=PKM PE=3 SV=2
323310016	57157000	1354200064	1169500032	1300700032	1404099968	1904400000	4696699904	3675800064	2820199936	2374099968	1822000000	2247800064	3842500096				15	15	15	18.3	18.3	18.3	90.763	0	78.779	28992000000	259	F1NWX6	F1NWX6	568	PLG	F1NWX6_CHICK Plasminogen OS=Gallus gallus OX=9031 GN=PLG PE=3 SV=2
2169900	331710	16205000	15063000	16035000	11462000	18526000	64627000	87142000	41984000	37361000	25965000	30424000	68978000				6	6	6	7.8	7.8	7.8	93.294	0	33.322	436270000	43	R4GMH5	R4GMH5	707	PLGL	R4GMH5_CHICK Plasminogen OS=Gallus gallus OX=9031 GN=PLGL PE=3 SV=1
7033700	487350	16495000	36906000	42867000	44018000	35703000	0	0	0	0	0	0	0				6	6	6	10.3	10.3	10.3	84.317	0	17.303	183510000	20	P24802;F1NMF6	P24802;F1NMF6	527	PLOD1	PLOD1_CHICK Procollagen-lysine,2-oxoglutarate 5-dioxygenase 1 OS=Gallus gallus OX=9031 GN=PLOD1 PE=1 SV=1;F1NMF6_CHICK Procollagen-lysine,2-oxoglutarate 5-dioxygenase 1 OS=Gallus gallus OX=9031 GN=PLOD1 PE=4 SV=1
16801000	5715800	24925000	24625000	32487000	15517000	20738000	0	3663300	0	0	0	1248400	6995500				7	7	7	19.1	19.1	19.1	59.346	0	27.386	152720000	19	E1C486	E1C486	447	PLXDC2	E1C486_CHICK Uncharacterized protein OS=Gallus gallus OX=9031 GN=PLXDC2 PE=4 SV=2
0	0	2908300	0	2077300	0	2934700	2377100	8292700	3228300	0	1059400	2885700	9134300				2	2	2	1.7	1.7	1.7	212.39	0	5.6871	34898000	3	F1NZB0	F1NZB0	579	PLXNA4	F1NZB0_CHICK Plexin A4 OS=Gallus gallus OX=9031 PE=4 SV=4
34052000	24633000	117390000	97973000	94900000	112960000	102990000	9228900	1668200	5313900	17256000	15829000	2776900	8278900				9	9	9	8.5	8.5	8.5	171.53	0	27.995	645250000	37	A0A1D5NYA7;A0A3Q2U4J3	A0A1D5NYA7;A0A3Q2U4J3	45	PLXNB2	A0A1D5NYA7_CHICK Uncharacterized protein OS=Gallus gallus OX=9031 GN=PLXNB2 PE=4 SV=2;A0A3Q2U4J3_CHICK Uncharacterized protein OS=Gallus gallus OX=9031 GN=PLXNB2 PE=4 SV=1
7432500	3917900	32123000	54166000	15962000	88987000	27580000	0	0	11555000	0	0	0	27300000				7	7	7	5.7	5.7	5.7	214.93	0	15.526	269020000	19	E1BWU6;A0A3Q2TW45	E1BWU6;A0A3Q2TW45	258	PLXNB3	E1BWU6_CHICK Uncharacterized protein OS=Gallus gallus OX=9031 GN=PLXNB3 PE=4 SV=3;A0A3Q2TW45_CHICK Uncharacterized protein OS=Gallus gallus OX=9031 GN=PLXNB3 PE=4 SV=1
0	590800	22003000	1805100	28671000	5511400	24665000	0	0	0	0	0	0	0				2	2	2	18.6	18.6	18.6	21.406	0	29.532	83247000	8	E1BRK8	E1BRK8	421	PNOC	E1BRK8_CHICK Uncharacterized protein OS=Gallus gallus OX=9031 GN=PNOC PE=4 SV=2
10068000	0	57700000	42199000	80193000	36208000	53699000	0	0	0	0	0	0	0				5	5	5	12.9	12.9	12.9	75.656	0	16.9	280070000	21	E1C532	E1C532	448	POMGNT1	E1C532_CHICK Uncharacterized protein OS=Gallus gallus OX=9031 GN=POMGNT1 PE=4 SV=2
54385000	4711700	183610000	42118000	88703000	37074000	240230000	0	0	0	0	0	1588800	65492000				6	6	6	27.3	27.3	27.3	17.81	0	18.22	717910000	27	D0EKR3;A0A3Q3AT29	D0EKR3;A0A3Q3AT29	415	PPIA	D0EKR3_CHICK Peptidyl-prolyl cis-trans isomerase OS=Gallus gallus OX=9031 GN=PPIA PE=2 SV=1;A0A3Q3AT29_CHICK Uncharacterized protein OS=Gallus gallus OX=9031 GN=PPIA PE=4 SV=1
1605200	0	15525000	5701900	5599100	31155000	7820200	0	0	0	0	0	0	0				2	2	2	8.6	8.6	8.6	38.074	0	5.7765	67407000	4	F1NZW7	F1NZW7	580	PPIC	F1NZW7_CHICK Uncharacterized protein OS=Gallus gallus OX=9031 GN=PPIC PE=4 SV=4
6511900	1396200	23982000	0	0	0	17198000	0	0	0	0	0	0	0				2	2	2	17.7	17.7	17.7	33.857	0	15.679	49088000	3	F1NYK1	F1NYK1	576	PPT1	F1NYK1_CHICK Uncharacterized protein OS=Gallus gallus OX=9031 GN=PPT1 PE=4 SV=1
5960500	0	21087000	6149700	33662000	156800000	53781000	0	0	0	0	0	0	53812000				3	3	3	18.1	18.1	18.1	22.314	0	7.448	331250000	11	P0CB50;A0A1D5P719	P0CB50;A0A1D5P719	637	PRDX1	PRDX1_CHICK Peroxiredoxin-1 OS=Gallus gallus OX=9031 GN=PRDX1 PE=1 SV=1;A0A1D5P719_CHICK Peroxiredoxin-1 OS=Gallus gallus OX=9031 GN=PRDX1 PE=4 SV=1
21996000	24422000	72708000	108310000	81600000	43296000	77693000	89718000	67390000	48151000	87238000	84098000	60018000	0				2	2	2	4.4	4.4	4.4	62.84	0.0016667	3.5411	866640000	13	F1NXL4;A0A1L1RXN3;A0A1D5PYS9	F1NXL4;A0A1L1RXN3;A0A1D5PYS9	573	PRKAG2	F1NXL4_CHICK Uncharacterized protein OS=Gallus gallus OX=9031 GN=PRKAG2 PE=4 SV=3;A0A1L1RXN3_CHICK Uncharacterized protein OS=Gallus gallus OX=9031 GN=PRKAG2 PE=4 SV=2;A0A1D5PYS9_CHICK Uncharacterized protein OS=Gallus gallus OX=9031 GN=PRKAG2 PE=4 SV=1
4286000	4263700	8404900	6045000	4595800	6616400	6557500	0	679970	0	0	0	0	0				3	3	3	8.1	8.1	8.1	39.914	0	14.605	41449000	18	A0A3Q2U374;A0A3Q2U289	A0A3Q2U374;A0A3Q2U289	284	PRKCSH	A0A3Q2U374_CHICK Uncharacterized protein OS=Gallus gallus OX=9031 GN=PRKCSH PE=4 SV=1;A0A3Q2U289_CHICK Uncharacterized protein OS=Gallus gallus OX=9031 GN=PRKCSH PE=4 SV=1
102240000	79136000	608920000	350900000	553449984	481740000	474580000	0	0	0	0	0	0	0				4	4	4	23.8	23.8	23.8	29.908	0	88.12	2651000000	50	P27177	P27177	646	PRNP	PRIO_CHICK Major prion protein homolog OS=Gallus gallus OX=9031 GN=PRNP PE=1 SV=2
1034000	0	0	0	0	0	0	33814000	22179000	18683000	10927000	20829000	17555000	34392000				3	3	3	8.8	8.8	8.8	48.619	0	11.133	159410000	16	F1NGY6	F1NGY6	499	PROC	F1NGY6_CHICK Uncharacterized protein OS=Gallus gallus OX=9031 GN=PROC PE=3 SV=1
142060000	25325000	324390016	295529984	370840000	338840000	253630000	71567000	141000000	113590000	116790000	35908000	47619000	74814000				9	9	9	15	15	15	74.1	0	97.104	2351900000	61	A0A3Q2U504;E1C6L4	A0A3Q2U504;E1C6L4	290	PROS1	A0A3Q2U504_CHICK Uncharacterized protein OS=Gallus gallus OX=9031 GN=PROS1 PE=4 SV=1;E1C6L4_CHICK Uncharacterized protein OS=Gallus gallus OX=9031 GN=PROS1 PE=4 SV=2
586210	0	0	0	0	0	0	9466100	9104800	0	0	4455000	0	5657200				2	2	2	6.7	6.7	6.7	39.668	0	4.3567	29269000	3	A0A3Q2U8U2;E1BT71	A0A3Q2U8U2;E1BT71	306	PROZ	A0A3Q2U8U2_CHICK Uncharacterized protein OS=Gallus gallus OX=9031 GN=PROZ PE=3 SV=1;E1BT71_CHICK Uncharacterized protein OS=Gallus gallus OX=9031 GN=PROZ PE=3 SV=2
12113000448	16113000448	127800000512	51479998464	79512002560	62048002048	75485003776	1946899968	203080000	239580000	354070016	259740000	494180000	168870000				21	21	21	73.5	73.5	73.5	20.873	0	323.31	428220000000	867	A0A1D5PIT4	A0A1D5PIT4	134	PTGDS	A0A1D5PIT4_CHICK Uncharacterized protein OS=Gallus gallus OX=9031 GN=PTGDS PE=3 SV=1
11611000	2653400	155200000	48090000	115100000	54339000	95957000	0	0	0	0	0	0	797420				14	14	12	11.9	11.9	10.6	205.93	0	84.059	483750000	28	A0A1D5P2W7;A0A3Q2TZZ7;A0A1D5PTH8;A0A1D5P2D6;F1N897;A0A1D5PX53;A0A1D5NWI8	A0A1D5P2W7;A0A3Q2TZZ7;A0A1D5PTH8;A0A1D5P2D6;F1N897;A0A1D5PX53;A0A1D5NWI8	70	PTPRF	A0A1D5P2W7_CHICK Uncharacterized protein OS=Gallus gallus OX=9031 GN=PTPRF PE=4 SV=2;A0A3Q2TZZ7_CHICK Uncharacterized protein OS=Gallus gallus OX=9031 GN=PTPRF PE=4 SV=1;A0A1D5PTH8_CHICK Uncharacterized protein OS=Gallus gallus OX=9031 GN=PTPRF PE=4 SV=2;A
58112000	34797000	112650000	75690000	74073000	138940000	146720000	0	8149300	0	0	0	0	11319000				9	9	9	12.3	12.3	12.3	154.68	0	55.647	660460000	47	F1NA27;A0A1D5NTM8;Q98936	F1NA27;A0A1D5NTM8;Q98936	10	PTPRG	F1NA27_CHICK Receptor-type tyrosine-protein phosphatase gamma OS=Gallus gallus OX=9031 GN=PTPRG PE=4 SV=4;A0A1D5NTM8_CHICK Receptor-type tyrosine-protein phosphatase gamma OS=Gallus gallus OX=9031 GN=PTPRG PE=4 SV=2;PTPRG_CHICK Receptor-type tyrosine-prote
45764000	34526000	383689984	164390000	418280000	184230000	397740000	0	0	0	0	0	0	0				10	10	10	15	15	15	115.3	0	323.31	1628600000	56	A0A1D5P1H3	A0A1D5P1H3	60	PTPRN2	A0A1D5P1H3_CHICK Uncharacterized protein OS=Gallus gallus OX=9031 GN=PTPRN2 PE=4 SV=1
14563000	4149800	62296000	45097000	55916000	59800000	51923000	0	0	0	0	0	0	0				6	6	6	7.9	7.9	7.9	168.3	0	51.902	293740000	21	A0A1D5PQ87;A0A3Q2UDW7;A0A3Q2TZR5;F1NWE3;A0A452J7R1;A0A1D5PW29;A0A1D5NV24;A0A1D5PT51;A0A1D5PPA5	A0A1D5PQ87;A0A3Q2UDW7;A0A3Q2TZR5;F1NWE3;A0A452J7R1;A0A1D5PW29;A0A1D5NV24;A0A1D5PT51;A0A1D5PPA5	20	PTPRS	A0A1D5PQ87_CHICK Receptor-type tyrosine-protein phosphatase S OS=Gallus gallus OX=9031 GN=PTPRS PE=4 SV=2;A0A3Q2UDW7_CHICK Receptor-type tyrosine-protein phosphatase S OS=Gallus gallus OX=9031 GN=PTPRS PE=4 SV=1;A0A3Q2TZR5_CHICK Receptor-type tyrosine-prot
40973000	20852000	89197000	78162000	45677000	39920000	57683000	0	0	0	0	0	0	0				5	5	5	3.2	3.2	3.2	254.82	0	155.39	372460000	29	A0A1D5P273;A0A1D5PMB2;A0A1D5PQY0	A0A1D5P273;A0A1D5PMB2;A0A1D5PQY0	64	PTPRZ1	A0A1D5P273_CHICK Uncharacterized protein OS=Gallus gallus OX=9031 GN=PTPRZ1 PE=4 SV=2;A0A1D5PMB2_CHICK Protein-tyrosine-phosphatase OS=Gallus gallus OX=9031 GN=PTPRZ1 PE=4 SV=1;A0A1D5PQY0_CHICK Protein-tyrosine-phosphatase OS=Gallus gallus OX=9031 GN=PTPRZ
23582000	13372000	121640000	21191000	32217000	9421900	75895000	3936200	0	0	0	22888000	2953900	68791000				5	5	5	44	44	44	11.941	0	51.465	395890000	28	P80026;C1L370;A0A1D5P544	P80026;C1L370;A0A1D5P544	382	PVALB	PRVM_CHICK Parvalbumin, muscle OS=Gallus gallus OX=9031 PE=1 SV=1;C1L370_CHICK Parvalbumin OS=Gallus gallus OX=9031 GN=pvalb1 PE=2 SV=1;A0A1D5P544_CHICK Uncharacterized protein OS=Gallus gallus OX=9031 GN=PVALB PE=3 SV=2
1049800000	391220000	3306899968	2809400064	3234899968	2906500096	2591300096	0	0	716540	0	0	1074400	0				21	21	21	34.7	34.7	34.7	83.078	0	323.31	16292000000	182	Q8JGM4;F1NYK2	Q8JGM4;F1NYK2	683	QSOX1	QSOX1_CHICK Sulfhydryl oxidase 1 OS=Gallus gallus OX=9031 GN=QSOX1 PE=1 SV=1;F1NYK2_CHICK Sulfhydryl oxidase OS=Gallus gallus OX=9031 GN=QSOX1 PE=4 SV=4
0	0	0	0	4274500	0	0	13108000	10259000	3710500	0	0	2678700	4641200				3	3	3	16.7	16.7	16.7	18.231	0	7.4145	38672000	8	A0A0K0PUH6	A0A0K0PUH6	1	RARRES2	A0A0K0PUH6_CHICK Chemerin OS=Gallus gallus OX=9031 GN=RARRES2 PE=2 SV=1
0	0	38610000	18326000	25357000	23493000	0	0	0	151760000	216910000	98990000	77380000	0				2	2	2	8.4	8.4	8.4	27.211	0	25.214	650830000	12	P02752;A0A140T8H8	P02752;A0A140T8H8	4	RBP	RBP_CHICK Riboflavin-binding protein OS=Gallus gallus OX=9031 PE=1 SV=2;A0A140T8H8_CHICK Uncharacterized protein OS=Gallus gallus OX=9031 GN=RBP PE=4 SV=1
65682000	40971000	305700000	163290000	298580000	193040000	474129984	872419968	388620000	238110000	467950016	178830000	449230016	825350016				4	4	4	26	26	26	22.515	0	13.745	4961900000	46	P41263;A0A1D5PVW1	P41263;A0A1D5PVW1	189	RBP4	RET4_CHICK Retinol-binding protein 4 OS=Gallus gallus OX=9031 GN=RBP4 PE=1 SV=1;A0A1D5PVW1_CHICK Uncharacterized protein OS=Gallus gallus OX=9031 GN=RBP4A PE=3 SV=1
7792800	2293500	102680000	2932400	41780000	11631000	104390000	0	0	0	0	0	0	0				4	4	4	23.4	23.4	23.4	23.565	0	13.9	273500000	16	Q5ZJE4	Q5ZJE4	671	RCJMB04	CL049_CHICK UPF0454 protein C12orf49 homolog OS=Gallus gallus OX=9031 GN=RCJMB04_18o22 PE=2 SV=1
9155200	6866600	78268000	46085000	91005000	65050000	53578000	21470000	87661000	32812000	34351000	28920000	38056000	77532000				2	2	2	29.7	29.7	29.7	12.77	0	8.5579	670810000	3	Q5ZK02	Q5ZK02	673	RCJMB04	Q5ZK02_CHICK GM2 ganglioside activator OS=Gallus gallus OX=9031 GN=RCJMB04_14a17 PE=2 SV=1
1587000	0	1490300	0	2040600	2022600	0	0	0	0	0	0	0	0				2	2	2	3.4	3.4	3.4	68.37	0.0032841	3.4309	7140600	3	A0A1D5NYK7;Q9PU45;F1NQD9;Q9YGW6	A0A1D5NYK7;Q9PU45;F1NQD9;Q9YGW6	47	RDX;EZR	A0A1D5NYK7_CHICK Moesin OS=Gallus gallus OX=9031 PE=4 SV=1;RADI_CHICK Radixin OS=Gallus gallus OX=9031 GN=RDX PE=2 SV=1;F1NQD9_CHICK Radixin OS=Gallus gallus OX=9031 GN=RDX PE=4 SV=3;Q9YGW6_CHICK Ezrin OS=Gallus gallus OX=9031 GN=EZR PE=2 SV=1
470889984	317920000	1829100032	891729984	1313100032	1487699968	1393699968	0	0	0	0	0	0	0				27	27	27	11.9	11.9	11.9	361.18	0	323.31	7704200000	200	O93574;F1NE63	O93574;F1NE63	491	RELN	RELN_CHICK Reelin (Fragment) OS=Gallus gallus OX=9031 GN=RELN PE=2 SV=1;F1NE63_CHICK Reelin OS=Gallus gallus OX=9031 GN=RELN PE=4 SV=4
2285200	0	10676000	710250	7908500	0	5713700	0	0	0	0	0	0	0				2	2	2	10.5	10.5	10.5	46.352	0	12.822	27294000	8	A0A1D5PQS8;Q8JG54;A0A1D5PLP5	A0A1D5PQS8;Q8JG54;A0A1D5PLP5	152	RGMA	A0A1D5PQS8_CHICK Repulsive guidance molecule A OS=Gallus gallus OX=9031 GN=RGMA PE=4 SV=2;RGMA_CHICK Repulsive guidance molecule A OS=Gallus gallus OX=9031 GN=RGMA PE=1 SV=1;A0A1D5PLP5_CHICK Repulsive guidance molecule A OS=Gallus gallus OX=9031 GN=RGMA PE
2206700	0	8147000	3519300	10743000	9593900	8048700	0	0	0	0	0	0	0				4	4	4	3.8	3.8	3.8	177.05	0	11.123	42258000	9	A0A3Q3A4U3;A0A1D5NT57;A0A1D5NTT9;A0A3Q2TUY5;A0A3Q2U471;F1NR30;A0A3Q2U772	A0A3Q3A4U3;A0A1D5NT57;A0A1D5NTT9;A0A3Q2TUY5;A0A3Q2U471;F1NR30	6	ROBO1	A0A3Q3A4U3_CHICK Uncharacterized protein OS=Gallus gallus OX=9031 GN=ROBO1 PE=4 SV=1;A0A1D5NT57_CHICK Uncharacterized protein OS=Gallus gallus OX=9031 GN=ROBO1 PE=4 SV=2;A0A1D5NTT9_CHICK Uncharacterized protein OS=Gallus gallus OX=9031 GN=ROBO1 PE=4 SV=2;A
77460000	28989000	549980032	182500000	315300000	287449984	445040000	0	0	3562300	0	0	0	0				4	4	4	30.1	30.1	30.1	17.979	0	68.264	1890300000	28	P79781;A0A1D5P546;P0CG62;O42388;P62985;A0A1L1RTM7	P79781;A0A1D5P546;P0CG62;O42388	77	RPS27A	RS27A_CHICK Ubiquitin-40S ribosomal protein S27a OS=Gallus gallus OX=9031 GN=RPS27A PE=2 SV=3;A0A1D5P546_CHICK Uncharacterized protein OS=Gallus gallus OX=9031 GN=UBC PE=4 SV=1;UBB_CHICK Polyubiquitin-B OS=Gallus gallus OX=9031 GN=UBB PE=2 SV=1;O42388_CHIC
98028000	56092000	256230000	0	153630000	221210000	214620000	232470000	279049984	248270000	115960000	125270000	200210000	248190000				2	2	2	22.8	22.8	22.8	10.526	0	4.5682	2449200000	2	E1C251	E1C251	442	S100B	E1C251_CHICK Uncharacterized protein OS=Gallus gallus OX=9031 GN=S100B PE=3 SV=3
370760000	229410000	1628000000	707630016	1399399936	907569984	1362499968	0	0	0	0	0	0	0				19	19	19	39.3	39.3	39.3	72.934	0	323.31	6605200000	112	A0A1D5NUV0	A0A1D5NUV0	17	SCG2	A0A1D5NUV0_CHICK Uncharacterized protein OS=Gallus gallus OX=9031 GN=SCG2 PE=4 SV=1
470009984	142070000	2490299904	1199800064	2115399936	1527200000	1941299968	0	1279400	0	0	0	0	0				26	26	26	54.2	54.2	54.2	53.725	0	323.31	9887400000	186	A0A1D5NXP2	A0A1D5NXP2	37	SCG3	A0A1D5NXP2_CHICK Uncharacterized protein OS=Gallus gallus OX=9031 GN=SCG3 PE=4 SV=3
20954000	54947000	155590000	19075000	201990000	84717000	160440000	0	0	0	0	0	0	0				3	3	3	20.7	20.7	20.7	23.049	0	25.322	697720000	24	F1NWI7;A0A1L1RK33	F1NWI7	566	SCG5	F1NWI7_CHICK Uncharacterized protein OS=Gallus gallus OX=9031 GN=SCG5 PE=4 SV=2
422190	0	0	2789900	7230300	7261200	2377400	0	0	0	0	0	0	0				2	2	2	6.1	6.1	6.1	49.977	0	5.4165	20081000	7	Q5F3W4	Q5F3W4	668	SCPEP1	Q5F3W4_CHICK Carboxypeptidase OS=Gallus gallus OX=9031 GN=SCPEP1 PE=2 SV=1
2450700	1051400	30049000	8978800	18751000	3506800	9585600	0	48648000	0	0	0	0	2879800				3	3	3	30.8	30.8	30.8	27.639	0	11.789	125900000	5	A0A3Q2UGB8	A0A3Q2UGB8	340	SELENOP1	A0A3Q2UGB8_CHICK Uncharacterized protein OS=Gallus gallus OX=9031 GN=SELENOP1 PE=4 SV=1
16663000	7982600	55131000	39945000	49129000	56462000	58950000	0	0	0	0	0	0	0				6	6	6	8.1	8.1	8.1	113.46	0	22.408	284260000	31	A0A3Q2UI51;A0A3Q2UDM0;A0A3Q2UBU0;A0A1D5PMF8	A0A3Q2UI51;A0A3Q2UDM0;A0A3Q2UBU0;A0A1D5PMF8	157	SEMA6D	A0A3Q2UI51_CHICK Uncharacterized protein OS=Gallus gallus OX=9031 GN=SEMA6D PE=3 SV=1;A0A3Q2UDM0_CHICK Uncharacterized protein OS=Gallus gallus OX=9031 GN=SEMA6D PE=3 SV=1;A0A3Q2UBU0_CHICK Uncharacterized protein OS=Gallus gallus OX=9031 GN=SEMA6D PE=3 SV=
38918000	14632000	151220000	117570000	82253000	115020000	83174000	0	0	0	0	0	0	0				13	13	13	25.8	25.8	25.8	71.95	0	44.222	602800000	57	F1NIZ9	F1NIZ9	509	SEMA7A	F1NIZ9_CHICK Uncharacterized protein OS=Gallus gallus OX=9031 GN=SEMA7A PE=3 SV=2
2013300	2899500	2832100	3238300	2329100	3414200	0	21196000	25855000	40092000	39647000	23475000	28773000	22289000				6	6	6	16.6	16.6	16.6	51.261	0	35.869	218050000	22	F1NPN3	F1NPN3	533	SERPINA10	F1NPN3_CHICK Uncharacterized protein OS=Gallus gallus OX=9031 GN=SERPINA10 PE=3 SV=3
0	0	1408999936	448169984	56866000	138290000	0	0	0	132850000	3361700096	820910016	236820000	0				10	10	10	38.6	38.6	38.6	42.881	0	180.02	6604700000	106	P01012	P01012	616	SERPINB14	OVAL_CHICK Ovalbumin OS=Gallus gallus OX=9031 GN=SERPINB14 PE=1 SV=2
355200000	282670016	903849984	1535000064	856110016	1420800000	1065500032	5203999744	5063399936	3297499904	2619099904	2683899904	3558700032	2838799872				26	26	26	54.7	54.7	54.7	51.709	0	276.55	31684000000	378	F1NLP7	F1NLP7	522	SERPINC1	F1NLP7_CHICK Antithrombin-III OS=Gallus gallus OX=9031 GN=SERPINC1 PE=3 SV=2
102300000	2837700	305600000	253070000	210980000	278220000	197040000	2285600000	1920700032	1506200064	1592400000	1395299968	1505900032	2245700096				17	17	17	40	40	40	55.814	0	214.6	13802000000	227	A0A1D5PLZ2;CON__ENSEMBL:ENSBTAP00000018574	A0A1D5PLZ2	154	SERPIND1	A0A1D5PLZ2_CHICK Uncharacterized protein OS=Gallus gallus OX=9031 GN=SERPIND1 PE=3 SV=1
529940	0	201510000	0	1337500032	251890000	58163000	72511000	201350000	99627000	55939000	64685000	67921000	216790000				14	14	14	44	44	44	46.505	0	323.31	2628400000	75	E1C7H6;CON__Q95121	E1C7H6	459	SERPINF1	E1C7H6_CHICK Uncharacterized protein OS=Gallus gallus OX=9031 GN=SERPINF1 PE=3 SV=2
265300000	168370000	668200000	718209984	664129984	801640000	1023299968	1791299968	1416999936	1115600000	1227299968	1092999936	1151200000	1666099968				13	13	13	36.2	36.2	36.2	56.973	0	323.31	13771000000	239	F1NAR5	F1NAR5	478	SERPINF2	F1NAR5_CHICK Uncharacterized protein OS=Gallus gallus OX=9031 GN=SERPINF2 PE=3 SV=3
24855000	13712000	6809400	1906300	1954800	4433700	13134000	0	0	0	0	0	0	0				5	5	5	16.6	16.6	16.6	46.529	0	23.273	66805000	14	Q90935	Q90935	688	SERPINI1	NEUS_CHICK Neuroserpin OS=Gallus gallus OX=9031 GN=SERPINI1 PE=1 SV=1
32077000	8379400	135810000	92660000	124500000	107950000	140880000	0	0	0	0	0	0	0				8	8	8	14.1	14.1	14.1	86.659	0	26.343	642260000	36	R4GGA4;A0A3Q2UEE2	R4GGA4;A0A3Q2UEE2	329	SEZ6	R4GGA4_CHICK Uncharacterized protein OS=Gallus gallus OX=9031 GN=SEZ6 PE=4 SV=2;A0A3Q2UEE2_CHICK Uncharacterized protein OS=Gallus gallus OX=9031 GN=SEZ6 PE=4 SV=1
114500000	40382000	1066899968	569680000	784809984	741400000	879790016	6197900	0	0	0	1494000	0	0				9	9	9	11.8	11.8	11.8	107.48	0	161.76	4205200000	58	A0A1D5PLR0	A0A1D5PLR0	153	SEZ6L	A0A1D5PLR0_CHICK Uncharacterized protein OS=Gallus gallus OX=9031 GN=SEZ6L PE=4 SV=2
0	1180700	10814000	27615000	24856000	21244000	34876000	0	0	0	0	0	0	0				4	4	4	11.8	11.8	11.8	41.348	0	17.996	120590000	13	A0A1L1RYL6;E1BTT1	A0A1L1RYL6;E1BTT1	234	SIRPA	A0A1L1RYL6_CHICK Uncharacterized protein OS=Gallus gallus OX=9031 GN=SIRPA PE=4 SV=2;E1BTT1_CHICK Uncharacterized protein OS=Gallus gallus OX=9031 GN=TPPNR1L PE=4 SV=4
5368900	5073100	21244000	3437600	15139000	7706300	3944200	0	0	0	0	0	0	0				3	3	3	4.6	4.6	4.6	96.645	0	5.0285	61913000	4	A0A1D5PLJ7	A0A1D5PLJ7	151	SLITRK3	A0A1D5PLJ7_CHICK Uncharacterized protein OS=Gallus gallus OX=9031 GN=LOC107054133 PE=4 SV=2
50001000	57160000	185420000	91525000	176290000	131680000	195860000	0	1283300	0	0	600660	0	13488000				2	2	2	20.1	20.1	20.1	15.689	0	249.63	903310000	14	A0A1L1RRA5;P80566;F1N8Q1	A0A1L1RRA5;P80566;F1N8Q1	223	SOD1	A0A1L1RRA5_CHICK Superoxide dismutase [Cu-Zn] OS=Gallus gallus OX=9031 GN=SOD1 PE=3 SV=2;SODC_CHICK Superoxide dismutase [Cu-Zn] OS=Gallus gallus OX=9031 GN=SOD1 PE=1 SV=3;F1N8Q1_CHICK Superoxide dismutase [Cu-Zn] OS=Gallus gallus OX=9031 GN=SOD1 PE=3 SV=3
23516000	2466000	92925000	38921000	81615000	35910000	86866000	16436000	8752800	0	0	0	0	0				3	3	3	16.5	16.5	16.5	24.859	0	16.754	387410000	15	F1NT19	F1NT19	550	SOD2	F1NT19_CHICK Superoxide dismutase OS=Gallus gallus OX=9031 GN=SOD2 PE=3 SV=1
678409984	344190016	1989699968	1610899968	1646899968	1957299968	1508700032	389430016	1791500032	238120000	287180000	213530000	183980000	1651000064				5	5	5	18.9	18.9	18.9	34.133	0	27.387	14491000000	128	F1NHI4	F1NHI4	502	SOD3	F1NHI4_CHICK Uncharacterized protein OS=Gallus gallus OX=9031 GN=SOD3 PE=4 SV=4
3497600	1435200	6984500	5578000	6408200	7501900	16011000	0	0	0	0	0	5075000	4403200				7	7	7	7.5	7.5	7.5	134.89	0	19.252	56895000	9	A0A1D5PLA2;F1P2Z2	A0A1D5PLA2;F1P2Z2	148	SORCS1	A0A1D5PLA2_CHICK Uncharacterized protein OS=Gallus gallus OX=9031 GN=SORCS1 PE=4 SV=2;F1P2Z2_CHICK Uncharacterized protein OS=Gallus gallus OX=9031 GN=SORCS1 PE=4 SV=4
1545200	2423700	17728000	10281000	14202000	24171000	19832000	0	0	0	3305500	0	0	0				5	5	5	7.1	7.1	7.1	83.553	0	9.2142	93488000	10	A0A1D5PNT8;A0A3Q2UA88;A0A3Q2U5H6	A0A1D5PNT8;A0A3Q2UA88;A0A3Q2U5H6	161	SORT1	A0A1D5PNT8_CHICK Sortilin OS=Gallus gallus OX=9031 GN=SORT1 PE=4 SV=2;A0A3Q2UA88_CHICK Sortilin OS=Gallus gallus OX=9031 GN=SORT1 PE=4 SV=1;A0A3Q2U5H6_CHICK Sortilin OS=Gallus gallus OX=9031 GN=SORT1 PE=4 SV=1
152010000	122530000	751260032	439369984	398980000	461409984	481710016	0	0	0	0	0	0	0				7	7	7	25.8	25.8	25.8	34.06	0	34.65	2807300000	58	P36377;F1P291	P36377;F1P291	587	SPARC	SPRC_CHICK SPARC OS=Gallus gallus OX=9031 GN=SPARC PE=2 SV=1;F1P291_CHICK SPARC OS=Gallus gallus OX=9031 GN=SPARC PE=4 SV=1
574590016	197440000	661689984	417710016	431310016	618899968	489680000	845030016	3843699968	913569984	916150016	661760000	910670016	4157400064				20	20	20	52	52	52	48.714	0	261.79	15640000000	297	E1C7T1	E1C7T1	464	SPIA1	E1C7T1_CHICK Uncharacterized protein OS=Gallus gallus OX=9031 GN=SPIA1 PE=3 SV=1
389080000	191540000	553680000	793520000	284800000	492360000	293420000	539000000	2336900096	1522599936	1209699968	1006300032	900569984	2619800064				18	18	18	53.5	53.5	53.5	47.58	0	294.18	13133000000	254	F1NPN5	F1NPN5	534	SPIA3	F1NPN5_CHICK Uncharacterized protein OS=Gallus gallus OX=9031 GN=SPIA3 PE=3 SV=4
89632000	35983000	342120000	230810000	142400000	248850000	211950000	435760000	1134499968	249070000	550430016	397700000	390160000	998689984				13	13	13	37.6	37.6	37.6	47.736	0	242.33	5458100000	154	E1BS56	E1BS56	422	SPIA4	E1BS56_CHICK Uncharacterized protein OS=Gallus gallus OX=9031 GN=SPIA4 PE=3 SV=1
4405300	400030	9971800	0	1602900	14975000	0	0	87768000	2367100	14580000	0	12934000	100610000				4	4	4	9	9	9	48.139	0	10.012	249620000	10	E1C206	E1C206	441	SPIA5	E1C206_CHICK Uncharacterized protein OS=Gallus gallus OX=9031 GN=SPIA5 PE=3 SV=4
0	0	0	0	0	0	0	7655800	8979100	928200	1324000	643650	5087600	7670900				2	2	2	5.1	5.1	5.1	49.197	0	4.4845	32289000	5	A0A1L1RRQ8	A0A1L1RRQ8	226	SPIA9	A0A1L1RRQ8_CHICK Uncharacterized protein OS=Gallus gallus OX=9031 GN=SPIA9 PE=3 SV=1
1730200	0	37202000	0	1629500	35500000	0	0	0	0	0	0	0	0				2	2	2	7.4	7.4	7.4	44.173	0	13.775	76062000	3	A0A3Q2UG79	A0A3Q2UG79	339	SPOCK2	A0A3Q2UG79_CHICK Uncharacterized protein OS=Gallus gallus OX=9031 GN=SPOCK2 PE=4 SV=1
13719000	734540	76993000	30261000	92478000	80133000	92110000	0	0	0	0	0	0	0				7	7	7	13.6	13.6	13.6	90.509	0	18.288	386430000	18	Q9W770;A0A3Q2UII1;A0A1D5PMF7	Q9W770;A0A3Q2UII1;A0A1D5PMF7	351	SPON1	SPON1_CHICK Spondin-1 OS=Gallus gallus OX=9031 GN=SPON1 PE=2 SV=1;A0A3Q2UII1_CHICK Spondin-1 OS=Gallus gallus OX=9031 GN=SPON1 PE=4 SV=1;A0A1D5PMF7_CHICK Spondin-1 OS=Gallus gallus OX=9031 GN=SPON1 PE=4 SV=2
126920000	79056000	112960000	67892000	46156000	63268000	81704000	111720000	87440000	0	0	93527000	95992000	85154000				2	2	2	1.5	1.5	1.5	257.14	0.0030864	2.8549	1051800000	4	A0A1D5NUY5;A0A1D5P797;A0A1D5PJY1	A0A1D5NUY5;A0A1D5P797;A0A1D5PJY1	19	SPTBN1	A0A1D5NUY5_CHICK Spectrin beta chain OS=Gallus gallus OX=9031 GN=SPTBN1 PE=3 SV=2;A0A1D5P797_CHICK Spectrin beta chain OS=Gallus gallus OX=9031 GN=SPTBN1 PE=3 SV=2;A0A1D5PJY1_CHICK Spectrin beta chain OS=Gallus gallus OX=9031 GN=SPTBN1 PE=3 SV=1
19433000	6076600	121390000	21643000	79494000	56363000	80852000	0	0	0	0	0	0	0				2	2	2	32.7	32.7	32.7	11.33	0	26.307	385250000	13	A0MAR6	A0MAR6	379	SS2	A0MAR6_CHICK Somatostatin II OS=Gallus gallus OX=9031 GN=SS2 PE=2 SV=1
2955400	2684500	15763000	9904900	5053800	11934000	6915200	0	0	0	0	0	0	0				2	2	2	0.4	0.4	0.4	798.37	0.0031898	3.2164	55210000	1	A0A1D5P2P4;E1BZI5	A0A1D5P2P4;E1BZI5	69	SYNE2	A0A1D5P2P4_CHICK Uncharacterized protein OS=Gallus gallus OX=9031 GN=SYNE2 PE=4 SV=1;E1BZI5_CHICK Uncharacterized protein OS=Gallus gallus OX=9031 GN=SYNE2 PE=4 SV=4
105120000	92053000	926969984	509200000	744729984	1083699968	839960000	17969999872	3671200000	8239099904	5816999936	4877499904	2838200064	4807799808				19	19	19	81.2	81.2	81.2	29.883	0	323.31	52522000000	288	A0A1D5PV66	A0A1D5PV66	187	TECTA	A0A1D5PV66_CHICK Uncharacterized protein OS=Gallus gallus OX=9031 GN=LOC100857892 PE=4 SV=1
10652000256	9056499712	19345000448	17004000256	13404999680	16568999936	13244000256	5168699904	7650699776	6678199808	7142300160	6794200064	6723100160	6830799872				53	4	4	46	6.7	6.7	83.489	0	212.93	146260000000	285	E1BQC2	E1BQC2	418	TF	E1BQC2_CHICK Ovotransferrin OS=Gallus gallus OX=9031 GN=TF PE=3 SV=4
6228100	14685000	105020000	62169000	40864000	81576000	52136000	299350016	240560000	527969984	1049800000	577070016	378180000	338969984				18	18	2	30.7	30.7	3.2	85.701	0	166.95	3774600000	119	F1NTM6	F1NTM6	551	TFR2	F1NTM6_CHICK Uncharacterized protein OS=Gallus gallus OX=9031 GN=TFR2 PE=4 SV=4
8272900	0	53007000	32529000	82836000	65355000	36342000	553920	980100	12232000	1049600	0	4835200	15750000				8	8	8	19.9	19.9	19.9	74.476	0	36.265	313740000	31	A0A1D5PXP9	A0A1D5PXP9	197	TGFBI	A0A1D5PXP9_CHICK Uncharacterized protein OS=Gallus gallus OX=9031 GN=TGFBI PE=4 SV=2
2221200	0	0	14899000	12240000	11443000	14130000	0	0	0	0	0	0	0				2	2	2	3.7	3.7	3.7	91.689	0	4.6808	54933000	4	A0A1D5NU81;Q90998	A0A1D5NU81;Q90998	14	TGFBR3	A0A1D5NU81_CHICK Uncharacterized protein OS=Gallus gallus OX=9031 GN=TGFBR3 PE=4 SV=1;Q90998_CHICK Transforming growth factor-beta type III receptor OS=Gallus gallus OX=9031 GN=TGFBR3 PE=2 SV=1
295940000	143970000	444289984	493729984	336830016	1590700032	446070016	0	0	0	0	0	0	0				4	4	4	24.8	24.8	24.8	18.173	0	245.32	3751600000	56	E1C6J9;Q07212	E1C6J9;Q07212	454	THY1	E1C6J9_CHICK Thy-1 membrane glycoprotein OS=Gallus gallus OX=9031 GN=THY1 PE=4 SV=2;THY1_CHICK Thy-1 membrane glycoprotein OS=Gallus gallus OX=9031 GN=THY1 PE=1 SV=1
31733000	4274200	88426000	64641000	81684000	84120000	69482000	0	0	0	0	0	0	0				4	4	4	13.6	13.6	13.6	24.184	0	41.426	424360000	24	R4GIL5;O42146	R4GIL5;O42146	604	TIMP2	R4GIL5_CHICK Metalloproteinase inhibitor 2 OS=Gallus gallus OX=9031 GN=TIMP2 PE=4 SV=1;TIMP2_CHICK Metalloproteinase inhibitor 2 OS=Gallus gallus OX=9031 GN=TIMP2 PE=2 SV=1
34747000	31272000	175820000	70633000	129870000	88160000	158280000	8795200	10360000	5322900	7283600	1167700	5674200	19162000				2	2	2	31.8	31.8	31.8	5.0526	0	7.8642	746550000	20	R4GF71	R4GF71	699	TMSB4X	R4GF71_CHICK Thymosin beta OS=Gallus gallus OX=9031 GN=TMSB4X PE=3 SV=3
5054800	144740	29828000	22818000	39678000	24220000	23635000	0	8730800	0	392460	0	3675500	450060				6	6	6	6.4	6.4	6.4	168.95	0	24.862	158630000	15	A0A1D5NZY0;A0A3Q2U5M0;P10039;A0A1D5PJ88;A0A3Q2UL32;A0A1D5PZ80	A0A1D5NZY0;A0A3Q2U5M0;P10039;A0A1D5PJ88;A0A3Q2UL32;A0A1D5PZ80	50	TNC	A0A1D5NZY0_CHICK Tenascin OS=Gallus gallus OX=9031 GN=TNC PE=4 SV=1;A0A3Q2U5M0_CHICK Tenascin OS=Gallus gallus OX=9031 GN=TNC PE=4 SV=1;TENA_CHICK Tenascin OS=Gallus gallus OX=9031 GN=TNC PE=1 SV=2;A0A1D5PJ88_CHICK Tenascin OS=Gallus gallus OX=9031 GN=TNC
1006900	0	12903000	0	0	12510000	12916000	0	0	0	0	0	0	0				3	3	3	3.8	3.8	3.8	148.23	0	4.506	39337000	3	A0A1L1RV09;Q00546;F1NPJ1	A0A1L1RV09;Q00546;F1NPJ1	230	TNR	A0A1L1RV09_CHICK Tenascin-R OS=Gallus gallus OX=9031 GN=TNR PE=4 SV=1;TENR_CHICK Tenascin-R OS=Gallus gallus OX=9031 GN=TNR PE=1 SV=1;F1NPJ1_CHICK Tenascin-R OS=Gallus gallus OX=9031 GN=TNR PE=4 SV=4
152540000	61354000	554710016	395820000	430409984	386940000	571230016	12032000	9744100	5057900	19492000	18017000	27538000	152740000				9	9	9	50.4	50.4	50.4	26.62	0	81.429	2797600000	84	P00940	P00940	615	TPI1	TPIS_CHICK Triosephosphate isomerase OS=Gallus gallus OX=9031 GN=TPI1 PE=1 SV=2
39227998208	31342999552	163709992960	143219998720	119259996160	146979995648	112259997696	53010001920	41741000704	66759999488	79531999232	72570003456	71861002240	42233999360				54	54	5	47.7	47.7	8.2	77.776	0	323.31	1183700000000	3236	P02789	P02789	628	TRFE	TRFE_CHICK Ovotransferrin OS=Gallus gallus OX=9031 PE=1 SV=2
2170800	0	4668200	0	0	29775000	4545800	0	0	0	0	0	0	0				3	3	3	9.2	9.2	9.2	52.415	0	10.453	41160000	4	A0A1D5PV36;A0A1D5PQF3;A0A1D5P2V1	A0A1D5PV36;A0A1D5PQF3;A0A1D5P2V1	186	TTC38	A0A1D5PV36_CHICK Uncharacterized protein OS=Gallus gallus OX=9031 GN=TTC38 PE=4 SV=2;A0A1D5PQF3_CHICK Uncharacterized protein OS=Gallus gallus OX=9031 GN=TTC38L PE=4 SV=1;A0A1D5P2V1_CHICK Uncharacterized protein OS=Gallus gallus OX=9031 GN=TTC38L PE=4 SV=2
50274000896	58878001152	118740000768	73593004032	97864998912	94121000960	111800000512	22876000256	30339999744	12268999680	11559000064	12003000320	13066000384	29820999680				12	12	12	70.7	70.7	70.7	16.309	0	323.31	737200000000	1235	P27731;A0A1I7Q422	P27731;A0A1I7Q422	207	TTR	TTHY_CHICK Transthyretin OS=Gallus gallus OX=9031 GN=TTR PE=1 SV=1;A0A1I7Q422_CHICK Transthyretin OS=Gallus gallus OX=9031 GN=TTR PE=3 SV=1
4344300	4475100	1873900032	780390016	977550016	1025600000	510720000	772350016	10352000	1596199936	2094899968	1931200000	1869299968	15823000				7	7	7	60.5	60.5	60.5	16.083	0	124.01	13467000000	95	A0A1L1RWR0	A0A1L1RWR0	232	TTR	A0A1L1RWR0_CHICK Transthyretin OS=Gallus gallus OX=9031 GN=LOC112531842 PE=3 SV=2
16124000	3859000	76918000	3068800	20623000	21552000	17571000	0	0	2114900	0	1485000	0	92310000				6	6	6	19.5	19.5	19.5	51.693	0	25.293	255630000	19	A0A1D5P198;A0A1D5NW27;P02552;A0A1D5NXV1;A0A1L1RJP8;P09644;F1NWX0;A0A1D5PAR5;F1NW97;A0A1D5P5Z0;A0A1D5PA34;P09645;P09643;P09642;F1NMP3;F1NMP5;P08070;F1P5B0;A0A1D5NXC9	A0A1D5P198;A0A1D5NW27;P02552;A0A1D5NXV1;A0A1L1RJP8;P09644;F1NWX0;A0A1D5PAR5;F1NW97;A0A1D5P5Z0;A0A1D5PA34;P09645;P09643	59	TUBA1A1	A0A1D5P198_CHICK Tubulin alpha chain OS=Gallus gallus OX=9031 GN=TUBA1A1 PE=3 SV=2;A0A1D5NW27_CHICK Tubulin alpha chain OS=Gallus gallus OX=9031 GN=TUBA1A PE=3 SV=1;TBA1_CHICK Tubulin alpha-1 chain (Fragment) OS=Gallus gallus OX=9031 PE=1 SV=1;A0A1D5NXV1_C
27782000	2936500	27487000	5087600	16080000	29535000	30107000	0	0	0	0	0	0	22495000				2	2	2	20	20	20	11.7	0	5.214	161510000	11	P08629	P08629	636	TXN	THIO_CHICK Thioredoxin OS=Gallus gallus OX=9031 GN=TXN PE=3 SV=2
2443100	10870000	43301000	16353000	10274000	20786000	12048000	0	0	0	0	0	0	0				2	2	2	4.5	4.5	4.5	96.401	0	11.084	116080000	8	Q98949;F1NLR2	Q98949;F1NLR2	523	TYRO3	TYRO3_CHICK Tyrosine-protein kinase receptor TYRO3 OS=Gallus gallus OX=9031 GN=TYRO3 PE=1 SV=1;F1NLR2_CHICK Tyrosine-protein kinase receptor TYRO3 OS=Gallus gallus OX=9031 GN=TYRO3 PE=3 SV=3
3666300	0	58418000	3740600	6333400	0	28489000	0	0	0	0	0	0	0				2	2	2	13.4	13.4	13.4	25.11	0	6.0273	100650000	5	A1IMF0	A1IMF0	380	UCH-L1	A1IMF0_CHICK Ubiquitin carboxyl-terminal hydrolase OS=Gallus gallus OX=9031 GN=UCH-L1 PE=2 SV=1
0	0	0	0	0	0	0	139120000	11636000	13773000	0	0	5021500	0				7	7	7	19.3	19.3	19.3	56.834	0	26.981	169550000	8	A0A1D5P0A1;A0A1L1RP39	A0A1D5P0A1;A0A1L1RP39	52	UGP2	A0A1D5P0A1_CHICK UTP--glucose-1-phosphate uridylyltransferase OS=Gallus gallus OX=9031 GN=UGP2 PE=3 SV=1;A0A1L1RP39_CHICK UTP--glucose-1-phosphate uridylyltransferase OS=Gallus gallus OX=9031 GN=UGP2 PE=3 SV=1
7902000	7586400	61794000	41984000	36990000	34879000	46273000	114780000	139020000	120640000	151000000	111500000	114970000	124730000				8	8	8	14.2	14.2	14.2	59.889	0	38.321	1114000000	45	F1P201	F1P201	586	VCAM1	F1P201_CHICK Uncharacterized protein OS=Gallus gallus OX=9031 GN=VCAM1 PE=4 SV=2
10002000	5809500	11271000	9157700	7621300	13262000	9087500	0	0	0	0	0	0	0				3	3	3	1.3	1.3	1.3	356.33	0	8.6038	66211000	7	A0A3Q2UGN5;E1BZM6;Q90953	A0A3Q2UGN5;E1BZM6;Q90953	343	VCAN	A0A3Q2UGN5_CHICK Versican core protein OS=Gallus gallus OX=9031 GN=VCAN PE=4 SV=1;E1BZM6_CHICK Versican core protein OS=Gallus gallus OX=9031 GN=VCAN PE=4 SV=3;CSPG2_CHICK Versican core protein OS=Gallus gallus OX=9031 GN=VCAN PE=2 SV=1
731260	0	23360000	7632200	20135000	24202000	13653000	0	0	0	0	0	0	0				2	2	2	12.3	12.3	12.3	28.771	0	5.9094	89713000	6	A0A1L1RJT9;A0A1L1RNL9;F1NHR2;A0A1D5PSS5	A0A1L1RJT9;A0A1L1RNL9;F1NHR2;A0A1D5PSS5	177	VEGFD	A0A1L1RJT9_CHICK Uncharacterized protein OS=Gallus gallus OX=9031 GN=VEGFD PE=3 SV=2;A0A1L1RNL9_CHICK Uncharacterized protein OS=Gallus gallus OX=9031 GN=VEGFD PE=3 SV=2;F1NHR2_CHICK Uncharacterized protein OS=Gallus gallus OX=9031 GN=VEGFD PE=3 SV=2;A0A1D
24050000	1051300	45412000	15097000	11038000	7184700	0	59957000	13708000	17755000	930710	1330800	26913000	27654000				2	2	2	1.7	1.7	1.7	144.02	0.0087591	2.3699	252080000	2	A0A3Q2UH46;F1NKN2	A0A3Q2UH46;F1NKN2	346	VEGFRKDRL	A0A3Q2UH46_CHICK Uncharacterized protein OS=Gallus gallus OX=9031 GN=VEGFRKDRL PE=3 SV=1;F1NKN2_CHICK Uncharacterized protein OS=Gallus gallus OX=9031 GN=VEGFRKDRL PE=3 SV=2
2225900	0	8575200	0	1340000	11591000	8905700	0	0	0	0	0	0	2556900				2	2	2	5.7	5.7	5.7	53.215	0	5.4577	35194000	6	F1NJ08;P09654;A0A1L1RXL9	F1NJ08;P09654;A0A1L1RXL9	510	VIM	F1NJ08_CHICK Vimentin OS=Gallus gallus OX=9031 GN=VIM PE=3 SV=1;VIME_CHICK Vimentin OS=Gallus gallus OX=9031 GN=VIM PE=3 SV=2;A0A1L1RXL9_CHICK Vimentin OS=Gallus gallus OX=9031 GN=VIM PE=3 SV=2
15625000	15865000	132830000	150920000	90877000	166170000	104920000	164710000	135090000	228270000	149980000	168910000	233880000	150000000				11	2	2	26.1	4.7	4.7	54.664	0	5.9363	1908000000	20	A0A1D5PEU7	A0A1D5PEU7	118	VNN1	A0A1D5PEU7_CHICK Uncharacterized protein OS=Gallus gallus OX=9031 GN=VNN1 PE=4 SV=2
125060000	84988000	681270016	716489984	649950016	683459968	574369984	577289984	543190016	1145400064	556680000	793510016	606220032	473150016				12	12	6	28.5	28.5	14.5	55.314	0	101.14	8211000000	166	F1P4I7	F1P4I7	594	VNN1	F1P4I7_CHICK Uncharacterized protein OS=Gallus gallus OX=9031 GN=VNN1 PE=4 SV=4
43392000	32562000	252330000	146120000	182280000	216760000	176130000	0	0	0	0	0	0	0				3	3	3	18.8	18.8	18.8	25.436	0	187.31	1049600000	23	A0A1D5P2M4;A0A1D5P992	A0A1D5P2M4;A0A1D5P992	68	VSTM2A	A0A1D5P2M4_CHICK Uncharacterized protein OS=Gallus gallus OX=9031 GN=VSTM2A PE=4 SV=2;A0A1D5P992_CHICK Uncharacterized protein OS=Gallus gallus OX=9031 GN=VSTM2A PE=4 SV=2
0	0	69234000	14266000	38916000	63693000	60005000	0	0	0	0	0	0	0				2	2	2	12.9	12.9	12.9	29.128	0	38.179	246110000	9	A0A1D5PEF9	A0A1D5PEF9	116	VSTM2B	A0A1D5PEF9_CHICK Uncharacterized protein OS=Gallus gallus OX=9031 GN=VSTM2B PE=4 SV=2
796570	0	927049984	469129984	1449500032	926510016	8263900	152720000	20578000	23256999936	31154999296	18823999488	12853999616	17662000				76	76	2	47.2	47.2	1.6	210.68	0	323.31	90062000000	638	A0A1D5NUW2;REV__E1BUQ7	A0A1D5NUW2	18	VTG1	A0A1D5NUW2_CHICK Vitellogenin-1 OS=Gallus gallus OX=9031 GN=VTG1 PE=4 SV=1
0	6476300	4816500224	2283800064	9952700416	7922800128	48863000	39232000	26383000	140800000000	121750003712	76672999424	91178000384	45001000				113	113	4	53.6	53.6	2.2	205.15	0	323.31	455540000000	1390	F1NFL6	F1NFL6	495	VTG2	F1NFL6_CHICK Vitellogenin-2 OS=Gallus gallus OX=9031 GN=VTG2 PE=4 SV=1
11149000	616220	68655000	58884000	471169984	206310000	0	0	0	6908299776	6422300160	4191800064	4088699904	0				57	57	50	36.6	36.6	32.8	187	0	323.31	22428000000	352	A0A3Q2U347	A0A3Q2U347	287	VTG3	A0A3Q2U347_CHICK Vitellogenin-3 OS=Gallus gallus OX=9031 GN=VTG3 PE=4 SV=1
1466700032	843200000	4203200000	2962700032	3789600000	3735000064	4856099840	6140000256	9793300480	3689100032	3969200128	3149900032	3753700096	7239199744				11	11	11	29.8	29.8	29.8	51.65	0	72.672	59591000000	201	E1C7A7;CON__Q3ZBS7	E1C7A7	457	VTN	E1C7A7_CHICK Uncharacterized protein OS=Gallus gallus OX=9031 GN=VTN PE=4 SV=2
14515000	935630	13998000	5062700	6690500	7468800	14911000	0	29985000	0	0	594600	2067700	30949000				7	7	7	3.4	3.4	3.4	303.13	0	18.433	127180000	11	A0A1D5P722;A0A1D5PLV4;E1C6J4;E1C4Z6	A0A1D5P722;A0A1D5PLV4;E1C6J4;E1C4Z6	91	VWF	A0A1D5P722_CHICK Uncharacterized protein OS=Gallus gallus OX=9031 GN=VWF PE=4 SV=2;A0A1D5PLV4_CHICK Uncharacterized protein OS=Gallus gallus OX=9031 GN=VWF PE=4 SV=1;E1C6J4_CHICK Uncharacterized protein OS=Gallus gallus OX=9031 GN=VWF PE=4 SV=2;E1C4Z6_CHIC
47156000	4603900	52989000	19286000	31055000	52994000	65943000	4470200	5258300	0	0	0	0	20633000				8	8	6	40	40	32.9	29.174	0	115.87	304390000	29	Q5ZMT0;F1P2P9	Q5ZMT0;F1P2P9	590	YWHAE	1433E_CHICK 14-3-3 protein epsilon OS=Gallus gallus OX=9031 GN=YWHAE PE=1 SV=1;F1P2P9_CHICK 14-3-3 protein epsilon OS=Gallus gallus OX=9031 GN=YWHAE PE=3 SV=2
14079000	1797700	16825000	6099300	15247000	13796000	18388000	0	0	0	384690	0	0	905060				7	5	3	32	24.7	17.4	28.302	0	34.951	87522000	6	F1NMY1;Q5F3W6;A0A3Q2U4C6	F1NMY1;Q5F3W6;A0A3Q2U4C6	529	YWHAG	F1NMY1_CHICK 14-3-3 protein gamma OS=Gallus gallus OX=9031 GN=YWHAG PE=3 SV=3;1433G_CHICK 14-3-3 protein gamma OS=Gallus gallus OX=9031 GN=YWHAG PE=1 SV=1;A0A3Q2U4C6_CHICK 14-3-3 protein gamma OS=Gallus gallus OX=9031 GN=YWHAG PE=3 SV=1
12464000	2264800	26373000	16162000	11840000	8918300	31337000	0	0	0	0	0	0	2428800				7	5	4	40.2	32.1	28.1	25.298	0	103.95	111790000	24	A0A1L1RRT9;Q5ZKC9;A0A1L1RSI2;A0A1L1S0W4;A0A1D5P8V3;R4GF89	A0A1L1RRT9;Q5ZKC9;A0A1L1RSI2;A0A1L1S0W4	227	YWHAZ	A0A1L1RRT9_CHICK 14-3-3 protein zeta OS=Gallus gallus OX=9031 GN=YWHAZ PE=3 SV=1;1433Z_CHICK 14-3-3 protein zeta OS=Gallus gallus OX=9031 GN=YWHAZ PE=2 SV=1;A0A1L1RSI2_CHICK 14-3-3 protein zeta OS=Gallus gallus OX=9031 GN=YWHAZ PE=3 SV=2;A0A1L1S0W4_CHICK 1

## Sheet: GG_x_MU
												Supplementary Table S1. nLC-MS/MS output from different mapping approaches
GG1-CSF	GG2-CSF	GG3-CSF	GG4-CSF	GG5-CSF	GG6-CSF	GG7-CSF	GG8-PL	GG9-PL	GG10-PL	GG11-PL	GG12-PL	GG13-PL	GG14-PL	C: Only identified by site	C: Reverse	C: Potential contaminant	N: Peptides	N: Razor + unique peptides	N: Unique peptides	N: Sequence coverage [%]	N: Unique + razor sequence coverage [%]	N: Unique sequence coverage [%]	N: Mol. weight [kDa]	N: Q-value	N: Score	N: Intensity	N: MS/MS count	T: Majority protein IDs	T: Protein IDs	GENE NAMES	T: id	T: Fasta headers
95233000	49789000	138680000	128490000	93637000	248540000	163830000	5722999808	4606499840	4066500096	3443699968	2736300032	3699899904	4870799872				18	18	15	15	15	13.1	165.06	0	155.9	30065000000	108	gi|1756599212|ref|XP_030905795.1|	gi|1756599212|ref|XP_030905795.1|	A2M	222	gi|1756599212|ref|XP_030905795.1| alpha-2-macroglobulin [Melopsittacus undulatus]
22363000	13356000	100560000	91489000	77937000	155160000	88867000	1591200000	1451600000	1363600000	1327900032	921520000	27161000	1626300032				5	2	2	3.1	1.7	1.7	152.38	0	68.639	8859000000	21	gi|1756599942|ref|XP_030906052.1|	gi|1756599942|ref|XP_030906052.1|	A2M	229	gi|1756599942|ref|XP_030906052.1| alpha-2-macroglobulin [Melopsittacus undulatus]
30428000	15861000	103970000	125650000	88023000	148490000	234400000	678440000	539889984	513240000	632889984	387969984	571369984	500940000				3	3	3	1.9	1.9	1.9	172.49	0	51.227	4571600000	32	gi|884819012|ref|XP_012984779.1|	gi|884819012|ref|XP_012984779.1|	A2ML1	501	gi|884819012|ref|XP_012984779.1| alpha-2-macroglobulin-like protein 1 [Melopsittacus undulatus]
57094000	3047500	167490000	100900000	152470000	142190000	64078000	29024000	26446000	19306000	61277000	15802000	29118000	113090000				11	4	3	32.1	14.6	11.7	42.019	0	82.621	981330000	13	gi|527262211|ref|XP_005149344.1|;gi|527255508|ref|XP_005146036.1|;gi|527251570|ref|XP_005144089.1|;gi|527272833|ref|XP_005154237.1|	gi|527262211|ref|XP_005149344.1|;gi|527255508|ref|XP_005146036.1|;gi|527251570|ref|XP_005144089.1|;gi|527272833|ref|XP_005154237.1|;gi|527272836|ref|XP_005154238.1|	ACTC1	374	gi|527262211|ref|XP_005149344.1| actin, alpha cardiac muscle 1 [Melopsittacus undulatus];gi|527255508|ref|XP_005146036.1| actin, alpha skeletal muscle [Melopsittacus undulatus];gi|527251570|ref|XP_005144089.1| actin, aortic smooth muscle [Melopsittacus und
0	1211200	5936300	5505700	0	7248000	5675300	0	0	0	0	0	0	0				2	2	2	1.8	1.8	1.8	169.55	0	12.355	25576000	3	gi|1756595377|ref|XP_030904411.1|	gi|1756595377|ref|XP_030904411.1|	ADGRL3	188	gi|1756595377|ref|XP_030904411.1| adhesion G protein-coupled receptor L3 [Melopsittacus undulatus]
52680000	17760000	249960000	222900000	142030000	194100000	256500000	0	0	0	0	0	0	0				2	2	2	1.3	1.3	1.3	207.42	0	28.287	1135900000	11	gi|1756583598|ref|XP_030900099.1|	gi|1756583598|ref|XP_030900099.1|	AGRN	92	gi|1756583598|ref|XP_030900099.1| agrin [Melopsittacus undulatus]
26130999296	21127000064	55509999616	51952001024	53376000000	59292000256	54919999488	58881998848	60207001600	52070998016	48680001536	50033000448	61499998208	72318001152				20	20	5	26.6	26.6	4.9	67.085	0	323.31	726000000000	1153	gi|1756584851|ref|XP_030900575.1|;gi|527251786|ref|XP_005144193.1|;gi|1756584849|ref|XP_030900574.1|;gi|1756584846|ref|XP_030900572.1|;gi|1756584844|ref|XP_030900571.1|	gi|1756584851|ref|XP_030900575.1|;gi|527251786|ref|XP_005144193.1|;gi|1756584849|ref|XP_030900574.1|;gi|1756584846|ref|XP_030900572.1|;gi|1756584844|ref|XP_030900571.1|	ALB	95	gi|1756584851|ref|XP_030900575.1| serum albumin isoform X3 [Melopsittacus undulatus];gi|527251786|ref|XP_005144193.1| serum albumin isoform X2 [Melopsittacus undulatus];gi|1756584849|ref|XP_030900574.1| serum albumin isoform X2 [Melopsittacus undulatus];gi
106510000	102540000	542819968	429969984	392880000	556969984	670520000	629900032	762310016	735590016	542499968	538790016	626339968	830449984				17	2	2	24.4	1.8	1.8	63.939	0	22.561	7468100000	29	gi|1756584853|ref|XP_030900576.1|	gi|1756584853|ref|XP_030900576.1|	ALB	96	gi|1756584853|ref|XP_030900576.1| serum albumin isoform X4 [Melopsittacus undulatus]
2190200	1985100	4088000	12813000	12470000	9859700	9394000	124830000	61620000	21033000	39189000	59404000	45859000	61186000				4	4	4	9	9	9	86.621	0	55.792	465920000	21	gi|884754144|ref|XP_012984583.1|	gi|884754144|ref|XP_012984583.1|	ANPEP	484	gi|884754144|ref|XP_012984583.1| aminopeptidase N [Melopsittacus undulatus]
622560000	275960000	1934000000	920529984	1694300032	1453400064	1726099968	0	0	0	0	0	0	0				15	15	14	25.3	25.3	24.1	80.026	0	323.31	8627000000	151	gi|1756577560|ref|XP_030910825.1|	gi|1756577560|ref|XP_030910825.1|	APLP2	57	gi|1756577560|ref|XP_030910825.1| LOW QUALITY PROTEIN: amyloid-like protein 2 [Melopsittacus undulatus]
42476998656	22841999360	49073999872	59484999680	61895999488	65613000704	39976001536	46478999552	68147998720	13155999744	38394998784	33970999296	17465999360	57328001024				31	31	31	70.8	70.8	70.8	30.508	0	323.31	616310000000	624	gi|527250490|ref|XP_005143556.1|	gi|527250490|ref|XP_005143556.1|	APOA1	344	gi|527250490|ref|XP_005143556.1| apolipoprotein A-I [Melopsittacus undulatus]
3850100	183170000	285129984	392080000	313310016	224060000	383800000	1658099968	788320000	815910016	652240000	983840000	722060032	2218800128				2	2	2	8.4	8.4	8.4	40.609	0	115.89	9624700000	21	gi|1756583282|ref|XP_030899979.1|	gi|1756583282|ref|XP_030899979.1|	APOA4	90	gi|1756583282|ref|XP_030899979.1| apolipoprotein A-IV [Melopsittacus undulatus]
975740	0	6328800	2343900	972380	37103000	9060800	6592099840	720830016	10968999936	9400399872	4824099840	6174400000	859489984				42	42	42	8.7	8.7	8.7	522.3	0	323.31	39597000000	205	gi|1756590212|ref|XP_005146503.2|	gi|1756590212|ref|XP_005146503.2|	APOB	141	gi|1756590212|ref|XP_005146503.2| LOW QUALITY PROTEIN: apolipoprotein B-100 [Melopsittacus undulatus]
1110499968	558870016	2947699968	1716300032	2096700032	2165299968	2442700032	934690	0	0	0	471390	0	0				14	13	13	20.7	19.5	19.5	75.082	0	323.31	13040000000	125	gi|527267093|ref|XP_005151690.1|;gi|527267087|ref|XP_005151687.1|;gi|1756602995|ref|XP_030907194.1|	gi|527267093|ref|XP_005151690.1|;gi|527267087|ref|XP_005151687.1|;gi|1756602995|ref|XP_030907194.1|	APP	452	gi|527267093|ref|XP_005151690.1| amyloid-beta precursor protein isoform X3 [Melopsittacus undulatus];gi|527267087|ref|XP_005151687.1| amyloid-beta precursor protein isoform X2 [Melopsittacus undulatus];gi|1756602995|ref|XP_030907194.1| amyloid-beta precurs
31452000	25074000	52403000	56653000	33557000	50015000	36962000	0	15587000	7120200	0	4892000	3615900	0				3	3	3	2.8	2.8	2.8	137.04	0	66.95	317330000	13	gi|1756586084|ref|XP_030901013.1|	gi|1756586084|ref|XP_030901013.1|	ATRN	105	gi|1756586084|ref|XP_030901013.1| attractin [Melopsittacus undulatus]
76461000	57328000	242810000	185550000	229810000	216440000	215900000	0	0	0	0	0	0	0				4	4	4	6.9	6.9	6.9	55.389	0	22.888	1224300000	11	gi|1756611422|ref|XP_030906262.1|	gi|1756611422|ref|XP_030906262.1|	BCAN	299	gi|1756611422|ref|XP_030906262.1| brevican core protein [Melopsittacus undulatus]
5680100	1348700	34100000	25756000	30637000	46604000	5697500	0	1805100	0	1413300	0	0	23677000				3	3	3	4.8	4.8	4.8	68.221	0	19.457	176720000	13	gi|527262631|ref|XP_005149550.1|	gi|527262631|ref|XP_005149550.1|	BCHE	420	gi|527262631|ref|XP_005149550.1| cholinesterase [Melopsittacus undulatus]
785450	2293500	21148000	2932400	17284000	11631000	27730000	0	0	0	0	0	0	0				2	2	2	8.8	8.8	8.8	23.71	0	13.703	83805000	8	gi|527259264|ref|XP_005147888.1|;gi|1756593495|ref|XP_030903730.1|	gi|527259264|ref|XP_005147888.1|;gi|1756593495|ref|XP_030903730.1|	C15H12orf49	170	gi|527259264|ref|XP_005147888.1| UPF0454 protein C12orf49 homolog isoform X2 [Melopsittacus undulatus];gi|1756593495|ref|XP_030903730.1| UPF0454 protein C12orf49 homolog isoform X1 [Melopsittacus undulatus]
680390	0	47389000	24951000	14006000	7701900	5507800	75691000	101140000	7429200	37500000	41112000	8123200	83290000				2	2	2	3.6	3.6	3.6	77.362	0	20.986	454530000	15	gi|527256927|ref|XP_005146735.1|;gi|1756590772|ref|XP_030902748.1|;gi|1756590770|ref|XP_030902747.1|	gi|527256927|ref|XP_005146735.1|;gi|1756590772|ref|XP_030902748.1|;gi|1756590770|ref|XP_030902747.1|	C1S	146	gi|527256927|ref|XP_005146735.1| complement C1s subcomponent [Melopsittacus undulatus];gi|1756590772|ref|XP_030902748.1| complement C1s subcomponent [Melopsittacus undulatus];gi|1756590770|ref|XP_030902747.1| complement C1s subcomponent [Melopsittacus undu
80709000	30902000	606630016	491540000	359820000	605219968	619280000	2074400000	1697500032	1540400000	1751800064	1405699968	1316199936	1763100032				3	3	3	9.5	9.5	9.5	38.009	0	116.77	14343000000	27	gi|1756611648|ref|XP_005139631.2|	gi|1756611648|ref|XP_005139631.2|	C3	302	gi|1756611648|ref|XP_005139631.2| complement C3-like, partial [Melopsittacus undulatus]
49678000	5663200	504969984	349100000	550019968	422980000	599689984	1338700032	890089984	893539968	910790016	798000000	745009984	814000000				9	9	9	4.7	4.7	4.7	190.17	0	320.16	8872200000	73	gi|527258867|ref|XP_005147691.1|	gi|527258867|ref|XP_005147691.1|	C4	392	gi|527258867|ref|XP_005147691.1| complement C4 [Melopsittacus undulatus]
40905000	617010	87081000	84668000	95876000	108510000	125150000	776780032	469540000	508900000	378809984	233700000	343049984	527409984				10	10	10	6.7	6.7	6.7	188.29	0	113.89	3781000000	53	gi|884794030|ref|XP_012983808.1|	gi|884794030|ref|XP_012983808.1|	C5	497	gi|884794030|ref|XP_012983808.1| complement C5 [Melopsittacus undulatus]
3294400	0	9836700	8860400	6392600	19307000	7917100	62239000	127980000	45315000	37700000	22271000	18015000	103790000				2	2	2	2.8	2.8	2.8	105.6	0	17.44	472920000	10	gi|527268141|ref|XP_005152162.1|	gi|527268141|ref|XP_005152162.1|	C6	454	gi|527268141|ref|XP_005152162.1| complement component C6 [Melopsittacus undulatus]
0	0	0	0	0	0	0	302440000	189900000	165930000	113280000	163380000	118930000	199780000				2	2	2	3.9	3.9	3.9	67.352	0	31.48	1253600000	17	gi|1756601307|ref|XP_030906551.1|	gi|1756601307|ref|XP_030906551.1|	C8B	239	gi|1756601307|ref|XP_030906551.1| complement component C8 beta chain [Melopsittacus undulatus]
54882000	0	43886000	3390200	19485000	230470000	48976000	738940	21145000	5338000	3080900	7450700	3397700	82436000				4	4	4	20.4	20.4	20.4	28.989	0	57.373	524670000	17	gi|527265372|ref|XP_005150897.1|	gi|527265372|ref|XP_005150897.1|	CA2	441	gi|527265372|ref|XP_005150897.1| carbonic anhydrase 2 [Melopsittacus undulatus]
32950000	11339000	120250000	66765000	70163000	103960000	91582000	0	5724700	0	0	0	0	10172000				10	10	10	9.7	9.7	9.7	136.71	0	116.51	512900000	45	gi|1756601444|ref|XP_030906601.1|	gi|1756601444|ref|XP_030906601.1|	CACHD1	240	gi|1756601444|ref|XP_030906601.1| VWFA and cache domain-containing protein 1 [Melopsittacus undulatus]
296740000	187830000	681670016	632979968	450169984	607350016	750480000	0	9369700	0	0	0	0	0				21	21	19	22.5	22.5	21.8	122.56	0	323.31	3616600000	117	gi|527260374|ref|XP_005148437.1|;gi|884804849|ref|XP_012984322.1|;gi|884804845|ref|XP_012984321.1|;gi|1756594695|ref|XP_030904169.1|;gi|1756594691|ref|XP_030904167.1|	gi|527260374|ref|XP_005148437.1|;gi|884804849|ref|XP_012984322.1|;gi|884804845|ref|XP_012984321.1|;gi|1756594695|ref|XP_030904169.1|;gi|1756594691|ref|XP_030904167.1|	CACNA2D1	181	gi|527260374|ref|XP_005148437.1| voltage-dependent calcium channel subunit alpha-2/delta-1 isoform X5 [Melopsittacus undulatus];gi|884804849|ref|XP_012984322.1| voltage-dependent calcium channel subunit alpha-2/delta-1 isoform X2 [Melopsittacus undulatus];
6651800	4344400	40133000	13687000	21267000	7593900	18647000	0	0	0	0	0	0	0				6	4	4	7.3	5.5	5.5	122.15	0	23.213	112320000	5	gi|1756578484|ref|XP_030898198.1|;gi|1756578482|ref|XP_030898197.1|	gi|1756578484|ref|XP_030898198.1|;gi|1756578482|ref|XP_030898197.1|	CACNA2D2	66	gi|1756578484|ref|XP_030898198.1| voltage-dependent calcium channel subunit alpha-2/delta-2 isoform X2 [Melopsittacus undulatus];gi|1756578482|ref|XP_030898197.1| voltage-dependent calcium channel subunit alpha-2/delta-2 isoform X1 [Melopsittacus undulatus
1278900	1128100	7325300	12065000	0	6044800	3750000	0	0	0	0	0	0	0				2	2	2	4.1	4.1	4.1	123.75	0	14.088	31593000	3	gi|1756588655|ref|XP_030901930.1|	gi|1756588655|ref|XP_030901930.1|	CACNA2D3	129	gi|1756588655|ref|XP_030901930.1| LOW QUALITY PROTEIN: voltage-dependent calcium channel subunit alpha-2/delta-3 [Melopsittacus undulatus]
10019000	13163000	39878000	25536000	29144000	28760000	38308000	0	0	0	0	0	0	24835000				3	3	3	8.4	8.4	8.4	49.114	0	117.06	209640000	13	gi|1756583211|ref|XP_030899956.1|	gi|1756583211|ref|XP_030899956.1|	CADM1	87	gi|1756583211|ref|XP_030899956.1| cell adhesion molecule 1 [Melopsittacus undulatus]
6378900	5382800	35541000	30605000	26656000	40761000	32869000	0	0	0	0	0	0	0				2	2	2	9.4	9.4	9.4	44.39	0	49.598	178190000	9	gi|527252505|ref|XP_005144550.1|	gi|527252505|ref|XP_005144550.1|	CADM2	357	gi|527252505|ref|XP_005144550.1| cell adhesion molecule 2 [Melopsittacus undulatus]
20620000	6586500	31321000	10687000	24778000	15470000	36832000	0	0	0	389329984	5737700	0	13788000				4	4	4	42.3	42.3	42.3	16.837	0	127.74	555160000	12	gi|527262649|ref|XP_005149559.1|;gi|527252687|ref|XP_005144641.1|	gi|527262649|ref|XP_005149559.1|;gi|527252687|ref|XP_005144641.1|	CALM;CALM1;CALM2	359	gi|527262649|ref|XP_005149559.1| calmodulin-1 [Melopsittacus undulatus];gi|527252687|ref|XP_005144641.1| calmodulin-2 [Melopsittacus undulatus]
23596000	9606400	34919000	30712000	38057000	39796000	63647000	0	0	0	0	0	0	0				3	3	3	8.7	8.7	8.7	50.981	0	57.81	240330000	17	gi|1756591963|ref|XP_030903185.1|;gi|1756591961|ref|XP_030903184.1|;gi|527257991|ref|XP_005147259.1|;gi|527257989|ref|XP_005147258.1|;gi|1756591957|ref|XP_030903183.1|	gi|1756591963|ref|XP_030903185.1|;gi|1756591961|ref|XP_030903184.1|;gi|527257991|ref|XP_005147259.1|;gi|527257989|ref|XP_005147258.1|;gi|1756591957|ref|XP_030903183.1|	CAMK2A	160	gi|1756591963|ref|XP_030903185.1| calcium/calmodulin-dependent protein kinase type II subunit alpha isoform X5 [Melopsittacus undulatus];gi|1756591961|ref|XP_030903184.1| calcium/calmodulin-dependent protein kinase type II subunit alpha isoform X4 [Melopsi
13527000	10333000	79016000	46121000	27840000	60911000	49067000	0	0	0	0	0	0	0				6	6	6	12.6	12.6	12.6	87.616	0	183.27	286810000	25	gi|527268279|ref|XP_005152222.1|	gi|527268279|ref|XP_005152222.1|	CDH11	455	gi|527268279|ref|XP_005152222.1| cadherin-11 [Melopsittacus undulatus]
208310000	141380000	1147500032	794880000	935169984	865480000	1129600000	0	0	0	0	0	0	0				11	11	11	16.4	16.4	16.4	100.3	0	294.93	5222300000	68	gi|527271411|ref|XP_005153587.1|	gi|527271411|ref|XP_005153587.1|	CDH2	469	gi|527271411|ref|XP_005153587.1| cadherin-2 [Melopsittacus undulatus]
4513600	4273200	11496000	14673000	26036000	15031000	17440000	0	0	0	0	0	0	0				5	5	5	12.6	12.6	12.6	84.036	0	43.624	93462000	9	gi|1756592807|ref|XP_030903494.1|;gi|1756592805|ref|XP_030903493.1|	gi|1756592807|ref|XP_030903494.1|;gi|1756592805|ref|XP_030903493.1|	CDH4	166	gi|1756592807|ref|XP_030903494.1| cadherin-4 isoform X2 [Melopsittacus undulatus];gi|1756592805|ref|XP_030903493.1| cadherin-4 isoform X1 [Melopsittacus undulatus]
3501500	9417600	35660000	33531000	35245000	43395000	50522000	0	0	0	0	0	0	0				5	5	5	9	9	9	88.878	0	50.867	211270000	10	gi|527263546|ref|XP_005150002.1|	gi|527263546|ref|XP_005150002.1|;gi|1756598413|ref|XP_030905518.1|;gi|527263550|ref|XP_005150004.1|;gi|884815913|ref|XP_005150003.2|	CDH6	431	gi|527263546|ref|XP_005150002.1| cadherin-6 [Melopsittacus undulatus]
4212000	1386500	32910000	25637000	23420000	31603000	33588000	70114000	73340000	20873000	55850000	18139000	20903000	68923000				2	2	2	1.8	1.8	1.8	67.188	0	34.655	480900000	13	gi|527261002|ref|XP_005148749.1|	gi|527261002|ref|XP_005148749.1|	CFI	410	gi|527261002|ref|XP_005148749.1| complement factor I [Melopsittacus undulatus]
248310000	116540000	1096099968	679249984	1220499968	1100899968	959689984	3416500	2203100	5730200	12122000	6726700	4575000	0				3	3	3	6.9	6.9	6.9	53.095	0	323.31	5456100000	46	gi|527262675|ref|XP_005149572.1|	gi|527262675|ref|XP_005149572.1|;gi|1756597504|ref|XP_030905188.1|	CHGA	422	gi|527262675|ref|XP_005149572.1| chromogranin-A isoform X2 [Melopsittacus undulatus]
45283000	4853600	139610000	36275000	115760000	126190000	81210000	74115000	0	3985999872	3517499904	11512000	3615699968	88525000				5	5	5	6.2	6.2	6.2	136	0	29.699	11843000000	13	gi|1756597370|ref|XP_030905138.1|;gi|1756597368|ref|XP_030905137.1|;gi|1756597366|ref|XP_030905136.1|;gi|1756597364|ref|XP_030905135.1|	gi|1756597370|ref|XP_030905138.1|;gi|1756597368|ref|XP_030905137.1|;gi|1756597366|ref|XP_030905136.1|;gi|1756597364|ref|XP_030905135.1|	CHL1	200	gi|1756597370|ref|XP_030905138.1| neural cell adhesion molecule L1-like protein isoform X3 [Melopsittacus undulatus];gi|1756597368|ref|XP_030905137.1| neural cell adhesion molecule L1-like protein isoform X2 [Melopsittacus undulatus];gi|1756597366|ref|XP_0
2346800	0	91751000	15909000	73698000	54036000	54681000	48383000	104290000	30449000	39575000	23877000	34512000	70653000				2	2	2	13.9	13.9	13.9	22.287	0	230.69	644160000	20	gi|527244987|ref|XP_005140836.1|	gi|527244987|ref|XP_005140836.1|	CLEC3B	320	gi|527244987|ref|XP_005140836.1| tetranectin [Melopsittacus undulatus]
3192900	1403200	0	9510100	4190600	4518300	11396000	0	0	0	0	0	0	0				2	2	2	1.9	1.9	1.9	108.23	0	12.473	34211000	5	gi|527250934|ref|XP_005143774.1|	gi|527250934|ref|XP_005143774.1|	CLSTN1	346	gi|527250934|ref|XP_005143774.1| calsyntenin-1 [Melopsittacus undulatus]
2092100	1818300	14034000	8818000	10552000	10927000	14913000	0	0	0	0	0	0	0				2	2	2	2.8	2.8	2.8	102.88	0	21.365	63154000	6	gi|527256839|ref|XP_005146691.1|	gi|527256839|ref|XP_005146691.1|	CLSTN3	381	gi|527256839|ref|XP_005146691.1| calsyntenin-3 [Melopsittacus undulatus]
28222000	11006000	160530000	82680000	125210000	113240000	106240000	12111000	8778900	7341300	20685000	6028000	4549900	9513000				2	2	2	4.7	4.7	4.7	51.885	0	150.12	696120000	7	gi|527256319|ref|XP_005146432.1|	gi|527256319|ref|XP_005146432.1|	CLU	377	gi|527256319|ref|XP_005146432.1| clusterin [Melopsittacus undulatus]
36835000	20107000	98506000	71609000	60449000	49832000	66790000	0	240350	0	0	0	0	226670				4	4	4	17.3	17.3	17.3	34.246	0	174.72	404590000	34	gi|1756583116|ref|XP_030899914.1|	gi|1756583116|ref|XP_030899914.1|	CNTFR	84	gi|1756583116|ref|XP_030899914.1| ciliary neurotrophic factor receptor subunit alpha [Melopsittacus undulatus]
1120899968	243510000	2474800128	1523699968	1924899968	1942300032	1661600000	0	2087400	0	0	0	0	1162300				21	21	21	26.7	26.7	26.7	114.2	0	323.31	10895000000	177	gi|1756593975|ref|XP_005148144.3|	gi|1756593975|ref|XP_005148144.3|	CNTN1	174	gi|1756593975|ref|XP_005148144.3| contactin-1 [Melopsittacus undulatus]
404740000	209580000	935190016	788339968	752209984	861900032	864280000	0	0	0	827990	873000	0	1048500				13	13	13	17.5	17.5	17.5	112.86	0	323.31	4819000000	94	gi|1756576709|ref|XP_030910521.1|	gi|1756576709|ref|XP_030910521.1|	CNTN2	49	gi|1756576709|ref|XP_030910521.1| contactin-2 [Melopsittacus undulatus]
6390700	461280	28533000	16110000	16123000	9530900	14122000	0	0	0	0	0	0	0				2	2	2	1.9	1.9	1.9	113.18	0	11.875	91272000	3	gi|1756597254|ref|XP_030905099.1|	gi|1756597254|ref|XP_030905099.1|	CNTN4	199	gi|1756597254|ref|XP_030905099.1| contactin-4 [Melopsittacus undulatus]
40350000	12164000	76925000	73070000	72165000	74541000	39432000	0	0	0	0	0	0	0				3	3	3	7.8	7.8	7.8	45.357	0	27.234	388650000	19	gi|1756575085|ref|XP_030902182.1|	gi|1756575085|ref|XP_030902182.1|	COL1A1	34	gi|1756575085|ref|XP_030902182.1| collagen alpha-1(I) chain [Melopsittacus undulatus]
0	0	5223600	5424400	2661500	5062600	4892700	0	0	0	0	0	0	0				3	3	3	2.9	2.9	2.9	126.39	0	61.499	23265000	5	gi|1756606068|ref|XP_030908340.1|	gi|1756606068|ref|XP_030908340.1|;gi|1756574719|ref|XP_005140219.2|	COL1A2	261	gi|1756606068|ref|XP_030908340.1| collagen alpha-2(I) chain [Melopsittacus undulatus]
4905100	405550	36258000	31199000	56830000	22835000	41846000	224650000	128180000	246100000	117910000	170260000	86440000	145260000				6	6	6	7.2	7.2	7.2	123.08	0	134.8	1313100000	67	gi|527245786|ref|XP_005141229.1|	gi|527245786|ref|XP_005141229.1|;CON__ENSEMBL:ENSBTAP00000031900	CP	325	gi|527245786|ref|XP_005141229.1| ceruloplasmin [Melopsittacus undulatus]
8389600	2330800	28383000	30991000	30303000	38355000	16882000	0	0	0	0	0	25938000	0				5	5	5	14.3	14.3	14.3	40.841	0	31.902	181570000	14	gi|884788419|ref|XP_012983597.1|	gi|884788419|ref|XP_012983597.1|	CPE	494	gi|884788419|ref|XP_012983597.1| carboxypeptidase E [Melopsittacus undulatus]
0	0	0	0	0	0	0	373640000	181800000	179280000	126350000	87268000	111370000	137390000				2	2	2	2	2	2	78.239	0	11.941	1197100000	4	gi|527249946|ref|XP_005143287.1|	gi|527249946|ref|XP_005143287.1|	CR1L;C3AR1	342	gi|527249946|ref|XP_005143287.1| complement component receptor 1-like protein [Melopsittacus undulatus]
3395700	0	131450000	78461000	43538000	73136000	104360000	12670000	0	0	0	7033100	6917500	0				2	2	2	7.4	7.4	7.4	40.91	0	20.471	460960000	7	gi|527266242|ref|XP_005151297.1|	gi|527266242|ref|XP_005151297.1|	CTBS	448	gi|527266242|ref|XP_005151297.1| di-N-acetylchitobiase [Melopsittacus undulatus]
79294000	72969000	385190016	203880000	209000000	121310000	265440000	1174100	2006200	453480	4960700	4219200	2320800	2775700				5	5	5	23.2	23.2	23.2	37.652	0	115.92	1355000000	53	gi|527256381|ref|XP_005146463.1|	gi|527256381|ref|XP_005146463.1|	CTSB	379	gi|527256381|ref|XP_005146463.1| LOW QUALITY PROTEIN: cathepsin B [Melopsittacus undulatus]
42725000	21907000	73171000	61578000	62238000	59174000	50926000	0	1652300	0	0	0	709600	0				3	3	3	11.6	11.6	11.6	43.255	0	25.37	374080000	9	gi|527262049|ref|XP_005149264.1|	gi|527262049|ref|XP_005149264.1|	CTSD	419	gi|527262049|ref|XP_005149264.1| cathepsin D [Melopsittacus undulatus]
0	0	94341000	63850000	82754000	97172000	20616000	51827000	0	187960000	231040000	149440000	134150000	0				6	6	6	12.8	12.8	12.8	45.36	0	48.551	1113200000	30	gi|527248668|ref|XP_005142651.1|	gi|527248668|ref|XP_005142651.1|	CTSE	335	gi|527248668|ref|XP_005142651.1| cathepsin E-like [Melopsittacus undulatus]
13149000	7110800	79836000	43468000	70957000	51395000	48002000	0	0	0	0	0	0	0				5	5	5	7.8	7.8	7.8	98.184	0	78.068	313920000	15	gi|527246590|ref|XP_005141628.1|;gi|1756578474|ref|XP_030898195.1|	gi|527246590|ref|XP_005141628.1|;gi|1756578474|ref|XP_030898195.1|	DAG1	65	gi|527246590|ref|XP_005141628.1| dystroglycan [Melopsittacus undulatus];gi|1756578474|ref|XP_030898195.1| dystroglycan [Melopsittacus undulatus]
91616000	35156000	328540000	223240000	279360000	237230000	220380000	0	2347000	0	0	0	0	0				5	5	5	16.5	16.5	16.5	38.575	0	323.31	1417900000	60	gi|527264957|ref|XP_005150700.1|	gi|527264957|ref|XP_005150700.1|	DKK3	438	gi|527264957|ref|XP_005150700.1| dickkopf-related protein 3 [Melopsittacus undulatus]
114530000	27154000	610409984	254320000	466550016	349110016	273440000	2391800	3691600	0	0	0	62046000	2762000				6	6	6	18.7	18.7	18.7	50.567	0	114.08	2166400000	27	gi|527251524|ref|XP_005144066.1|	gi|527251524|ref|XP_005144066.1|	EFEMP1	349	gi|527251524|ref|XP_005144066.1| EGF-containing fibulin-like extracellular matrix protein 1 [Melopsittacus undulatus]
31528000	5582900	60021000	28674000	36143000	35328000	71600000	0	0	0	0	5297500	8010000	9468900				6	4	4	18.7	14.3	14.3	47.291	0	27.788	291650000	14	gi|527250004|ref|XP_005143316.1|	gi|527250004|ref|XP_005143316.1|	ENO1	343	gi|527250004|ref|XP_005143316.1| alpha-enolase [Melopsittacus undulatus]
60982000	777000	52220000	0	23238000	2974300	26228000	0	0	0	0	0	0	0				8	8	6	33.2	33.2	28	40.556	0	86.664	166420000	16	gi|1756590776|ref|XP_030902751.1|;gi|1756590778|ref|XP_030902752.1|	gi|1756590776|ref|XP_030902751.1|;gi|1756590778|ref|XP_030902752.1|	ENO2	148	gi|1756590776|ref|XP_030902751.1| gamma-enolase isoform X1 [Melopsittacus undulatus];gi|1756590778|ref|XP_030902752.1| gamma-enolase isoform X2 [Melopsittacus undulatus]
284070016	136270000	3394200064	2470700032	3056199936	2899099904	2553799936	10445000	21670000	0	0	0	0	11466000				17	17	17	25.1	25.1	25.1	103.59	0	323.31	14838000000	148	gi|1756600795|ref|XP_005150998.2|;gi|1756600793|ref|XP_030906374.1|;gi|1756600791|ref|XP_030906373.1|;gi|1756600797|ref|XP_030906375.1|;gi|1756600789|ref|XP_030906372.1|;gi|1756600787|ref|XP_030906371.1|;gi|1756600785|ref|XP_030906370.1|	gi|1756600795|ref|XP_005150998.2|;gi|1756600793|ref|XP_030906374.1|;gi|1756600791|ref|XP_030906373.1|;gi|1756600797|ref|XP_030906375.1|;gi|1756600789|ref|XP_030906372.1|;gi|1756600787|ref|XP_030906371.1|;gi|1756600785|ref|XP_030906370.1|	ENPP2	234	gi|1756600795|ref|XP_005150998.2| ectonucleotide pyrophosphatase/phosphodiesterase family member 2 isoform X6 [Melopsittacus undulatus];gi|1756600793|ref|XP_030906374.1| ectonucleotide pyrophosphatase/phosphodiesterase family member 2 isoform X5 [Melopsitt
15119000	11781000	114880000	63779000	108570000	98119000	118970000	0	0	0	0	0	0	0				4	4	4	7.3	7.3	7.3	103.45	0	84.145	531220000	17	gi|527264105|ref|XP_005150278.1|	gi|527264105|ref|XP_005150278.1|	EPHA4	434	gi|527264105|ref|XP_005150278.1| ephrin type-A receptor 4 [Melopsittacus undulatus]
0	0	2896700	1501800	1441800	0	0	24252000	13944000	19547000	10848000	7574900	16411000	5867300				2	2	2	3.9	3.9	3.9	51.615	0	12.984	104290000	4	gi|1756588919|ref|XP_030902029.1|;gi|527255445|ref|XP_005146005.1|	gi|1756588919|ref|XP_030902029.1|;gi|527255445|ref|XP_005146005.1|	F10	131	gi|1756588919|ref|XP_030902029.1| coagulation factor X isoform X2 [Melopsittacus undulatus];gi|527255445|ref|XP_005146005.1| coagulation factor X isoform X1 [Melopsittacus undulatus]
4498000	0	30415000	22006000	22982000	28276000	21751000	0	0	0	0	0	0	0				4	4	4	14.3	14.3	14.3	45.154	0	23.001	129930000	12	gi|1756587282|ref|XP_012983548.2|	gi|1756587282|ref|XP_012983548.2|;gi|884819050|ref|XP_005150578.2|	FAM20C	114	gi|1756587282|ref|XP_012983548.2| extracellular serine/threonine protein kinase FAM20C, partial [Melopsittacus undulatus]
58167000	42845000	318609984	162120000	288860000	178970000	284100000	0	0	0	0	0	0	0				4	4	4	21.6	21.6	21.6	24.756	0	250.99	1333700000	23	gi|527255716|ref|XP_005146138.1|;gi|1756589218|ref|XP_030902142.1|	gi|527255716|ref|XP_005146138.1|;gi|1756589218|ref|XP_030902142.1|	FAM3C	133	gi|527255716|ref|XP_005146138.1| protein FAM3C [Melopsittacus undulatus];gi|1756589218|ref|XP_030902142.1| protein FAM3C [Melopsittacus undulatus]
27423000	22498000	130400000	245410000	207850000	90488000	46927000	6215200	2389600	0	0	0	0	0				6	6	5	15	15	12.9	54.562	0	51.314	779600000	15	gi|527261501|ref|XP_005148996.1|	gi|527261501|ref|XP_005148996.1|	FGB	415	gi|527261501|ref|XP_005148996.1| fibrinogen beta chain [Melopsittacus undulatus]
7999100	4082400	24785000	3436700	17786000	20630000	18236000	0	0	0	0	0	0	0				3	3	3	3.5	3.5	3.5	94.43	0	17.192	96956000	7	gi|1756609734|ref|XP_030909675.1|;gi|1756609732|ref|XP_030909674.1|;gi|1756609730|ref|XP_030909673.1|;gi|1756609728|ref|XP_030909672.1|;gi|1756609726|ref|XP_030909671.1|;gi|1756609724|ref|XP_030909670.1|;gi|1756609738|ref|XP_030909677.1|;gi|1756609736|ref|XP_030909676.1|	gi|1756609734|ref|XP_030909675.1|;gi|1756609732|ref|XP_030909674.1|;gi|1756609730|ref|XP_030909673.1|;gi|1756609728|ref|XP_030909672.1|;gi|1756609726|ref|XP_030909671.1|;gi|1756609724|ref|XP_030909670.1|;gi|1756609738|ref|XP_030909677.1|;gi|1756609736|ref|XP_030909676.1|;gi|1756609744|ref|XP_030909680.1|;gi|1756609742|ref|XP_030909679.1|;gi|1756609740|ref|XP_030909678.1|	FGFR2	286	gi|1756609734|ref|XP_030909675.1| fibroblast growth factor receptor 2 isoform X4 [Melopsittacus undulatus];gi|1756609732|ref|XP_030909674.1| fibroblast growth factor receptor 2 isoform X3 [Melopsittacus undulatus];gi|1756609730|ref|XP_030909673.1| fibrobla
42612000	41577000	125200000	346560000	278790016	108950000	23881000	0	0	0	11513000	0	6611600	0				10	10	10	22	22	22	49.887	0	192.29	985700000	34	gi|884809273|ref|XP_012984442.1|;gi|1756596057|ref|XP_030904663.1|	gi|884809273|ref|XP_012984442.1|;gi|1756596057|ref|XP_030904663.1|	FGG	192	gi|884809273|ref|XP_012984442.1| fibrinogen gamma chain isoform X2 [Melopsittacus undulatus];gi|1756596057|ref|XP_030904663.1| fibrinogen gamma chain isoform X1 [Melopsittacus undulatus]
227420000	9952000	1586499968	524380000	1517600000	1052800000	740470016	1095600000	1762400000	524980000	661840000	494809984	519360000	1731200000				26	26	26	15.1	15.1	15.1	263.92	0	323.31	12449000000	268	gi|1756586586|ref|XP_030901197.1|	gi|1756586586|ref|XP_030901197.1|	FN1	109	gi|1756586586|ref|XP_030901197.1| fibronectin [Melopsittacus undulatus]
0	0	16608000	2625200	5420500	7110800	5701000	0	0	0	0	0	0	0				2	2	2	3.1	3.1	3.1	94.306	0	11.072	37466000	2	gi|1756595996|ref|XP_030904644.1|	gi|1756595996|ref|XP_030904644.1|	FSTL5	191	gi|1756595996|ref|XP_030904644.1| follistatin-related protein 5 [Melopsittacus undulatus]
63853000	61305000	273470016	179960000	123540000	91746000	192060000	0	0	0	0	1192800	0	0				4	4	4	20.9	20.9	20.9	21.32	0	26.239	987120000	23	gi|527272818|ref|XP_005154230.1|	gi|527272818|ref|XP_005154230.1|	FTH	473	gi|527272818|ref|XP_005154230.1| ferritin heavy chain [Melopsittacus undulatus]
1716100	0	12314000	3855900	11119000	7735000	7366900	0	0	0	0	0	0	0				2	2	2	5.7	5.7	5.7	64.099	0	11.937	44107000	5	gi|527271108|ref|XP_005153453.1|	gi|527271108|ref|XP_005153453.1|	GALNT1	467	gi|527271108|ref|XP_005153453.1| polypeptide N-acetylgalactosaminyltransferase 1 [Melopsittacus undulatus]
7204400	6593200	3505200	7729900	4229400	3197400	3832400	9778200	3412700	5619600	9081000	7228700	7275100	23503000				4	4	4	18.3	18.3	18.3	45.34	0	37.534	102190000	6	gi|1756590686|ref|XP_030902725.1|	gi|1756590686|ref|XP_030902725.1|	GAPDH	144	gi|1756590686|ref|XP_030902725.1| glyceraldehyde-3-phosphate dehydrogenase [Melopsittacus undulatus]
32079000	4234100	114970000	84305000	77195000	109070000	92138000	0	0	0	0	0	0	5380100				5	5	5	24.6	24.6	24.6	40.728	0	146.48	519370000	36	gi|1756610011|ref|XP_030909782.1|	gi|1756610011|ref|XP_030909782.1|	GDI1	289	gi|1756610011|ref|XP_030909782.1| rab GDP dissociation inhibitor beta [Melopsittacus undulatus]
11814000	5595800	24288000	8872700	25254000	20309000	24813000	6136100	11442000	7578000	0	2216600	7283300	9884000				2	2	2	7.4	7.4	7.4	36.272	0	12.653	165490000	10	gi|527269593|ref|XP_005152793.1|	gi|527269593|ref|XP_005152793.1|	GGH	462	gi|527269593|ref|XP_005152793.1| gamma-glutamyl hydrolase [Melopsittacus undulatus]
11491000	2247700	21701000	28743000	17724000	17399000	25172000	0	0	0	0	0	0	0				2	2	2	5.4	5.4	5.4	54.769	0	13.56	124480000	2	gi|527259807|ref|XP_005148157.1|	gi|527259807|ref|XP_005148157.1|	GNS	404	gi|527259807|ref|XP_005148157.1| N-acetylglucosamine-6-sulfatase [Melopsittacus undulatus]
7752400	5783200	37293000	27573000	19269000	14701000	38968000	0	0	0	0	0	0	0				3	3	3	5.2	5.2	5.2	45.023	0	25.784	151340000	10	gi|1756584624|ref|XP_030900488.1|	gi|1756584624|ref|XP_030900488.1|	GOT1	94	gi|1756584624|ref|XP_030900488.1| aspartate aminotransferase, cytoplasmic [Melopsittacus undulatus]
0	0	9638200	9610400	6599900	11493000	13630000	0	0	0	0	0	0	0				2	2	2	10.2	10.2	10.2	53.852	0	13.958	50971000	4	gi|527272319|ref|XP_005154005.1|	gi|527272319|ref|XP_005154005.1|	GPC1	472	gi|527272319|ref|XP_005154005.1| glypican-1 [Melopsittacus undulatus]
108180000	39600000	376720000	274820000	256110000	314249984	252640000	0	0	0	0	0	0	0				9	9	9	12.7	12.7	12.7	80.13	0	237.32	1622300000	50	gi|1756609579|ref|XP_030909616.1|	gi|1756609579|ref|XP_030909616.1|	GPI	285	gi|1756609579|ref|XP_030909616.1| GPI transamidase component PIG-S [Melopsittacus undulatus]
19947000	1698700	19136000	19490000	102140000	26478000	28943000	2488600064	1555500032	1005100032	673640000	807720000	1025600000	2216300032				5	5	5	17.7	17.7	17.7	29.63	0	158.77	9990200000	39	gi|1756592281|ref|XP_030903300.1|	gi|1756592281|ref|XP_030903300.1|	GPX3	162	gi|1756592281|ref|XP_030903300.1| glutathione peroxidase 3 [Melopsittacus undulatus]
15999000	1356400	334680000	67122000	716110016	443720000	175130000	276009984	900600000	214800000	358950016	213340000	263280000	1136099968				11	11	11	19.2	19.2	19.2	80.49	0	323.31	5117100000	81	gi|1756589777|ref|XP_030902364.1|;gi|1756589775|ref|XP_030902363.1|;gi|527256151|ref|XP_005146352.1|	gi|1756589777|ref|XP_030902364.1|;gi|1756589775|ref|XP_030902363.1|;gi|527256151|ref|XP_005146352.1|;CON__Q3SX14	GSN	136	gi|1756589777|ref|XP_030902364.1| gelsolin isoform X3 [Melopsittacus undulatus];gi|1756589775|ref|XP_030902363.1| gelsolin isoform X2 [Melopsittacus undulatus];gi|527256151|ref|XP_005146352.1| gelsolin isoform X1 [Melopsittacus undulatus]
6922600	4167800	3692500	3281100	5423300	0	7293000	0	0	0	0	758380	0	9913100				2	2	2	12.5	12.5	12.5	13.583	0	10.978	41452000	2	gi|527260922|ref|XP_005148709.1|;gi|527264197|ref|XP_005150322.1|;gi|527243543|ref|XP_005140123.1|;gi|1756599588|ref|XP_030905934.1|;gi|1756599323|ref|XP_030905831.1|;gi|1756599321|ref|XP_030905830.1|;gi|884819023|ref|XP_012984784.1|;gi|527264677|ref|XP_005150561.1|;gi|527243205|ref|XP_005139957.1|;gi|527248776|ref|XP_005142705.1|	gi|527260922|ref|XP_005148709.1|;gi|527264197|ref|XP_005150322.1|;gi|527243543|ref|XP_005140123.1|;gi|1756599588|ref|XP_030905934.1|;gi|1756599323|ref|XP_030905831.1|;gi|1756599321|ref|XP_030905830.1|;gi|884819023|ref|XP_012984784.1|;gi|527264677|ref|XP_005150561.1|;gi|527243205|ref|XP_005139957.1|;gi|527248776|ref|XP_005142705.1|	H2AFZ	223	gi|527260922|ref|XP_005148709.1| histone H2A.Z [Melopsittacus undulatus];gi|527264197|ref|XP_005150322.1| histone H2A-IV [Melopsittacus undulatus];gi|527243543|ref|XP_005140123.1| histone H2A-IV [Melopsittacus undulatus];gi|1756599588|ref|XP_030905934.1| h
14464000	810430	0	0	0	697570	1106700	0	0	0	0	0	0	3752000				3	3	3	28.6	28.6	28.6	13.95	0	17.541	20831000	2	gi|884819076|ref|XP_012984797.1|;gi|527264231|ref|XP_005150339.1|;gi|527264199|ref|XP_005150323.1|;gi|527264191|ref|XP_005150319.1|;gi|527244358|ref|XP_005140526.1|;gi|527243541|ref|XP_005140122.1|;gi|1756594797|ref|XP_030904203.1|;gi|527264203|ref|XP_005150325.1|	gi|884819076|ref|XP_012984797.1|;gi|527264231|ref|XP_005150339.1|;gi|527264199|ref|XP_005150323.1|;gi|527264191|ref|XP_005150319.1|;gi|527244358|ref|XP_005140526.1|;gi|527243541|ref|XP_005140122.1|;gi|1756594797|ref|XP_030904203.1|;gi|527264203|ref|XP_005150325.1|;gi|1756598415|ref|XP_005150012.2|;gi|1756599319|ref|XP_030905829.1|	H2B-VIII;H2B-V;H2B-I	183	gi|884819076|ref|XP_012984797.1| histone H2B 1/2/3/4/6-like [Melopsittacus undulatus];gi|527264231|ref|XP_005150339.1| histone H2B 5 [Melopsittacus undulatus];gi|527264199|ref|XP_005150323.1| histone H2B 8 [Melopsittacus undulatus];gi|527264191|ref|XP_0051
21813000	9847300	9687200	4606700	20276000	5285600	17924000	5173200	5423800	9427500	2388100	1947600	1931700	10104000				2	2	2	6.1	6.1	6.1	27.539	0	11.777	125840000	6	gi|884819073|ref|XP_012984796.1|;gi|884819071|ref|XP_005150333.2|;gi|1756599955|ref|XP_030906056.1|;gi|527264225|ref|XP_005150336.1|;gi|1756599596|ref|XP_030905937.1|;gi|1756599594|ref|XP_030905936.1|;gi|884753940|ref|XP_005140124.2|;gi|527246234|ref|XP_005141451.1|;gi|1756599586|ref|XP_030905933.1|;gi|884819027|ref|XP_012984785.1|;gi|884819031|ref|XP_012984786.1|	gi|884819073|ref|XP_012984796.1|;gi|884819071|ref|XP_005150333.2|;gi|1756599955|ref|XP_030906056.1|;gi|527264225|ref|XP_005150336.1|;gi|1756599596|ref|XP_030905937.1|;gi|1756599594|ref|XP_030905936.1|;gi|884753940|ref|XP_005140124.2|;gi|527246234|ref|XP_005141451.1|;gi|1756599586|ref|XP_030905933.1|;gi|884819027|ref|XP_012984785.1|;gi|884819031|ref|XP_012984786.1|	H3-I	502	gi|884819073|ref|XP_012984796.1| histone H3 [Melopsittacus undulatus];gi|884819071|ref|XP_005150333.2| uncharacterized protein LOC101873521 [Melopsittacus undulatus];gi|1756599955|ref|XP_030906056.1| histone H3.2, partial [Melopsittacus undulatus];gi|52726
678280000	4089800	855110016	0	415929984	2938200064	1321100032	103470000	348200000	127270000	86182000	135250000	46107000	1581200000				5	5	5	24.8	24.8	24.8	15.895	0	70.644	8640500000	91	gi|527269054|ref|XP_005152558.1|	gi|527269054|ref|XP_005152558.1|	HBAD	459	gi|527269054|ref|XP_005152558.1| hemoglobin subunit alpha-D [Melopsittacus undulatus]
6249900032	37122000	4486099968	86244000	3255099904	22950000640	6002800128	1368300032	4436199936	1875800064	1394499968	2025699968	741489984	15201999872				4	4	2	43.9	43.9	26.2	11.837	0	114.39	70111000000	50	gi|884751294|ref|XP_005139844.2|;gi|735659433|gb|AJA37782.1|	gi|884751294|ref|XP_005139844.2|;gi|735659433|gb|AJA37782.1|	HBB	481	gi|884751294|ref|XP_005139844.2| hemoglobin subunit beta [Melopsittacus undulatus];gi|735659433|gb|AJA37782.1| beta-globin subunit [Melopsittacus undulatus]
473110016	0	110840000	3291100	126660000	1173900032	145780000	0	140620000	120560000	83866000	120610000	55782000	38105000				4	2	2	33.6	15.9	15.9	12.068	0	13.16	2593100000	17	gi|1756575229|ref|XP_005140406.2|	gi|1756575229|ref|XP_005140406.2|	HBBR	35	gi|1756575229|ref|XP_005140406.2| hemoglobin subunit rho [Melopsittacus undulatus]
17325000	12214000	65658000	41217000	51512000	38006000	37070000	938010	897000	0	0	0	0	559440				2	2	2	6.8	6.8	6.8	26.917	0	11.029	265400000	2	gi|527269245|ref|XP_005152640.1|	gi|527269245|ref|XP_005152640.1|	HOXD4	461	gi|527269245|ref|XP_005152640.1| homeobox protein Hox-D4 isoform X1 [Melopsittacus undulatus]
9096900	0	4591100	0	6582400	7552600	7357300	0	0	0	0	0	0	1212700				4	4	4	6.2	6.2	6.2	84.131	0	23.805	36393000	4	gi|527262759|ref|XP_005149613.1|	gi|527262759|ref|XP_005149613.1|;gi|1756587460|ref|XP_005145389.3|	HSP90AA1	425	gi|527262759|ref|XP_005149613.1| heat shock protein HSP 90-alpha [Melopsittacus undulatus]
936330	0	334460	0	0	1039800	578300	0	0	0	0	0	0	0				7	2	2	14.7	5.4	5.4	70	0	27.644	2888900	3	gi|527262853|ref|XP_005149660.1|	gi|527262853|ref|XP_005149660.1|	HSPA2	426	gi|527262853|ref|XP_005149660.1| heat shock-related 70 kDa protein 2 [Melopsittacus undulatus]
54849000	2561100	35795000	14088000	23999000	48787000	38733000	638960	397620	3310400	0	664830	530750	6567200				7	7	2	13.5	13.5	4.3	70.87	0	210.47	230920000	31	gi|527249000|ref|XP_005142816.1|	gi|527249000|ref|XP_005142816.1|	HSPA8	337	gi|527249000|ref|XP_005142816.1| heat shock cognate 71 kDa protein [Melopsittacus undulatus]
9947300	4440600	50230000	27920000	41589000	39849000	34713000	191410000	274670016	162990000	163380000	104930000	103930000	263440000				5	5	5	8.7	8.7	8.7	68.546	0	112.75	1473400000	46	gi|527265175|ref|XP_005150806.1|	gi|527265175|ref|XP_005150806.1|	IGFALS	439	gi|527265175|ref|XP_005150806.1| insulin-like growth factor-binding protein complex acid labile subunit [Melopsittacus undulatus]
10715000	2801600	639489984	247740000	578990016	508790016	302070016	0	6064000	0	0	0	3558500	4074800				5	5	5	29.9	29.9	29.9	15.982	0	244.5	2304300000	22	gi|527261681|ref|XP_005149083.1|	gi|527261681|ref|XP_005149083.1|	IGFBP7	416	gi|527261681|ref|XP_005149083.1| insulin-like growth factor-binding protein 7 [Melopsittacus undulatus]
5079700	4117400	39601000	23190000	13730000	25227000	21140000	55138000	66222000	55730000	39194000	20995000	20069000	32807000				2	2	2	3.2	3.2	3.2	67.583	0	12.65	422240000	12	gi|1756590376|ref|XP_030902599.1|;gi|1756590374|ref|XP_030902597.1|	gi|1756590376|ref|XP_030902599.1|;gi|1756590374|ref|XP_030902597.1|	IL1RAP	142	gi|1756590376|ref|XP_030902599.1| interleukin-1 receptor accessory protein isoform X2 [Melopsittacus undulatus];gi|1756590374|ref|XP_030902597.1| interleukin-1 receptor accessory protein isoform X1 [Melopsittacus undulatus]
210660000	97288000	1056000000	999649984	919640000	1195800064	1173699968	4175500032	3606099968	3143899904	2895500032	1734499968	3185499904	3765199872				17	17	17	21.9	21.9	21.9	106.55	0	323.31	28159000000	247	gi|527252945|ref|XP_005144766.1|	gi|527252945|ref|XP_005144766.1|;CON__Q9TRI1	ITIH2	361	gi|527252945|ref|XP_005144766.1| inter-alpha-trypsin inhibitor heavy chain H2 [Melopsittacus undulatus]
37611000	14865000	81188000	70775000	52482000	84371000	43785000	371580000	917040000	439300000	542360000	404780000	440510016	805929984				5	5	5	7.2	7.2	7.2	99.98	0	279.9	4306600000	85	gi|1756580152|ref|XP_030898828.1|	gi|1756580152|ref|XP_030898828.1|	ITIH3	76	gi|1756580152|ref|XP_030898828.1| LOW QUALITY PROTEIN: inter-alpha-trypsin inhibitor heavy chain H3 [Melopsittacus undulatus]
63705000	4979900	1198899968	649440000	768430016	715880000	575400000	712649984	137920000	99705000	8792500	5837500	77278000	235810000				7	7	7	23.1	23.1	23.1	52.252	0	323.31	5254700000	72	gi|527268544|ref|XP_005152340.1|	gi|527268544|ref|XP_005152340.1|	LCAT	458	gi|527268544|ref|XP_005152340.1| phosphatidylcholine-sterol acyltransferase [Melopsittacus undulatus]
2640800	431180	21079000	4703100	27538000	21457000	7359000	23803000	29744000	5905300	6554800	3123700	3180900	5861900				4	4	4	9.1	9.1	9.1	69.748	0	27.237	163380000	16	gi|527258949|ref|XP_005147731.1|	gi|527258949|ref|XP_005147731.1|;gi|527260073|ref|XP_005148288.1|;gi|1756594657|ref|XP_030904156.1|;gi|1756594655|ref|XP_030904155.1|;gi|527257634|ref|XP_005147084.1|	LCP1	393	gi|527258949|ref|XP_005147731.1| plastin-2 [Melopsittacus undulatus]
0	0	7640500	7722900	7931800	8427000	10406000	0	0	0	0	0	2638400	0				2	2	2	5.1	5.1	5.1	36.616	0	12.095	44766000	6	gi|527270860|ref|XP_005153343.1|;gi|1756606449|ref|XP_030908473.1|	gi|527270860|ref|XP_005153343.1|;gi|1756606449|ref|XP_030908473.1|	LDHA	265	gi|527270860|ref|XP_005153343.1| L-lactate dehydrogenase A chain [Melopsittacus undulatus];gi|1756606449|ref|XP_030908473.1| L-lactate dehydrogenase A chain [Melopsittacus undulatus]
10372000	37154000	358140000	334169984	382080000	398340000	390680000	10446000	6632800	2199500	4886000	3907100	4749800	20744000				6	6	6	16.2	16.2	16.2	36.439	0	156.42	1964500000	38	gi|527259931|ref|XP_005148219.1|;gi|1756594175|ref|XP_030903971.1|	gi|527259931|ref|XP_005148219.1|;gi|1756594175|ref|XP_030903971.1|	LDHB	177	gi|527259931|ref|XP_005148219.1| L-lactate dehydrogenase B chain [Melopsittacus undulatus];gi|1756594175|ref|XP_030903971.1| L-lactate dehydrogenase B chain [Melopsittacus undulatus]
0	0	35287000	4816500	19912000	13751000	11028000	0	0	0	0	0	0	0				2	2	2	5.5	5.5	5.5	36.33	0	13.739	84794000	4	gi|1756574523|ref|XP_030904094.1|	gi|1756574523|ref|XP_030904094.1|	LOC101747522	31	gi|1756574523|ref|XP_030904094.1| collagen alpha-1(XVIII) chain-like [Melopsittacus undulatus]
6765300	2856400	12796000	16380000	10905000	6380400	6722700	0	0	0	0	1350600	0	1499200				4	4	4	1.6	1.6	1.6	502.3	0	32.402	65655000	13	gi|1756611447|ref|XP_030907192.1|	gi|1756611447|ref|XP_030907192.1|	LRP1	300	gi|1756611447|ref|XP_030907192.1| prolow-density lipoprotein receptor-related protein 1 [Melopsittacus undulatus]
7730800	996150	46180000	37511000	38469000	76461000	56260000	0	0	0	0	0	0	0				4	4	4	12.9	12.9	12.9	40.51	0	55.517	263610000	14	gi|884753124|ref|XP_005139937.2|	gi|884753124|ref|XP_005139937.2|	LRRC4B	482	gi|884753124|ref|XP_005139937.2| leucine-rich repeat-containing protein 4B, partial [Melopsittacus undulatus]
114680000	87211000	415000000	325560000	363840000	335300000	388929984	0	0	0	0	0	0	0				6	6	6	20.1	20.1	20.1	37.522	0	323.31	2030500000	36	gi|884794283|ref|XP_012983897.1|	gi|884794283|ref|XP_012983897.1|	LSAMP	498	gi|884794283|ref|XP_012983897.1| limbic system-associated membrane protein [Melopsittacus undulatus]
12238000	0	89729000	50944000	46886000	29267000	67849000	2694100	0	0	0	0	0	6195600				6	6	6	23.9	23.9	23.9	51.658	0	52.258	305800000	20	gi|1756610411|ref|XP_030909940.1|	gi|1756610411|ref|XP_030909940.1|	MAN1A1	291	gi|1756610411|ref|XP_030909940.1| mannosyl-oligosaccharide 1,2-alpha-mannosidase IA [Melopsittacus undulatus]
3339400	0	36254000	6892200	32057000	26391000	25210000	0	0	0	0	0	0	0				4	4	4	10.6	10.6	10.6	72.091	0	32.88	130140000	9	gi|1756583379|ref|XP_030900016.1|;gi|1756583377|ref|XP_012983058.2|	gi|1756583379|ref|XP_030900016.1|;gi|1756583377|ref|XP_012983058.2|	MAN1B1	91	gi|1756583379|ref|XP_030900016.1| endoplasmic reticulum mannosyl-oligosaccharide 1,2-alpha-mannosidase isoform X2 [Melopsittacus undulatus];gi|1756583377|ref|XP_012983058.2| endoplasmic reticulum mannosyl-oligosaccharide 1,2-alpha-mannosidase isoform X1 [M
7517200	1818900	3957600	3932300	5274400	3228900	4065400	0	5863300	0	0	0	0	4182500				2	2	2	3.5	3.5	3.5	115.69	0	11.763	39840000	3	gi|1756595099|ref|XP_030904312.1|	gi|1756595099|ref|XP_030904312.1|	MAN2B2	185	gi|1756595099|ref|XP_030904312.1| epididymis-specific alpha-mannosidase [Melopsittacus undulatus]
0	0	0	1223400	0	0	0	16260000	2377800	6505500	17521000	21659000	15109000	100730000				3	3	3	23.4	23.4	23.4	17.395	0	89.95	181390000	15	gi|527264473|ref|XP_005150459.1|	gi|527264473|ref|XP_005150459.1|	MB	435	gi|527264473|ref|XP_005150459.1| myoglobin [Melopsittacus undulatus]
80383000	22256000	625120000	326200000	321569984	258140000	258910000	0	0	0	0	0	0	0				4	4	4	36.1	36.1	36.1	16.545	0	88.72	1892600000	40	gi|1756585899|ref|XP_030900945.1|;gi|1756585897|ref|XP_005144640.2|	gi|1756585899|ref|XP_030900945.1|;gi|1756585897|ref|XP_005144640.2|	MCFD2	103	gi|1756585899|ref|XP_030900945.1| multiple coagulation factor deficiency protein 2 [Melopsittacus undulatus];gi|1756585897|ref|XP_005144640.2| multiple coagulation factor deficiency protein 2 [Melopsittacus undulatus]
8978100	0	45598000	19388000	34346000	24836000	22098000	0	0	0	0	0	0	0				5	5	5	9.2	9.2	9.2	108.1	0	35.342	155240000	7	gi|1756587712|ref|XP_030901591.1|	gi|1756587712|ref|XP_030901591.1|	MDGA2	121	gi|1756587712|ref|XP_030901591.1| MAM domain-containing glycosylphosphatidylinositol anchor protein 2 [Melopsittacus undulatus]
33169000	13464000	112650000	65649000	25981000	68566000	69171000	6226800	0	0	0	0	5333000	17074000				6	6	6	26.3	26.3	26.3	36.513	0	40.042	417290000	23	gi|527258467|ref|XP_005147492.1|	gi|527258467|ref|XP_005147492.1|	MDH1	390	gi|527258467|ref|XP_005147492.1| malate dehydrogenase, cytoplasmic [Melopsittacus undulatus]
2770700	2787500	31924000	32378000	28143000	30880000	33029000	0	0	0	0	0	0	0				2	2	2	3.7	3.7	3.7	51.825	0	12.047	161910000	7	gi|1756608449|ref|XP_005154079.2|	gi|1756608449|ref|XP_005154079.2|	MINPP1	278	gi|1756608449|ref|XP_005154079.2| LOW QUALITY PROTEIN: multiple inositol polyphosphate phosphatase 1 [Melopsittacus undulatus]
2330700	0	12157000	9951500	11776000	14340000	12415000	0	0	0	0	0	0	0				2	2	2	12	12	12	23.768	0	11.418	62970000	1	gi|527259214|ref|XP_005147863.1|	gi|527259214|ref|XP_005147863.1|	MLEC	397	gi|527259214|ref|XP_005147863.1| malectin [Melopsittacus undulatus]
225760000	86153000	887270016	1082700032	1087800064	1221900032	487929984	636929984	651470016	922649984	5793700	902449984	974739968	548310016				11	11	11	24.1	24.1	24.1	74.878	0	323.31	9721800000	77	gi|527268408|ref|XP_005152279.1|	gi|527268408|ref|XP_005152279.1|	MMP2	457	gi|527268408|ref|XP_005152279.1| 72 kDa type IV collagenase [Melopsittacus undulatus]
5797700	5682400	0	5150100	0	0	2577700	2074900	0	0	0	0	0	1250700				3	3	3	2	2	2	188.77	0	26.926	22534000	3	gi|1756576820|ref|XP_030910559.1|;gi|527246989|ref|XP_005141824.1|;gi|527244771|ref|XP_005140729.1|;gi|1756588609|ref|XP_030901916.1|;gi|527246270|ref|XP_005141469.1|;gi|527246268|ref|XP_005141468.1|;gi|527258761|ref|XP_005147638.1|;gi|1756578029|ref|XP_030910995.1|;gi|884763981|ref|XP_012986309.1|	gi|1756576820|ref|XP_030910559.1|;gi|527246989|ref|XP_005141824.1|;gi|527244771|ref|XP_005140729.1|;gi|1756588609|ref|XP_030901916.1|;gi|527246270|ref|XP_005141469.1|;gi|527246268|ref|XP_005141468.1|;gi|527258761|ref|XP_005147638.1|;gi|1756578029|ref|XP_030910995.1|;gi|884763981|ref|XP_012986309.1|;gi|884780945|ref|XP_012983363.1|;gi|884754341|ref|XP_012985004.1|;gi|527245207|ref|XP_005140943.1|	MYH6	50	gi|1756576820|ref|XP_030910559.1| LOW QUALITY PROTEIN: myosin-6-like [Melopsittacus undulatus];gi|527246989|ref|XP_005141824.1| myosin heavy chain, skeletal muscle, adult-like, partial [Melopsittacus undulatus];gi|527244771|ref|XP_005140729.1| myosin heavy
3443200	0	11276000	8956600	18246000	8308100	6929900	0	0	0	0	0	0	0				2	2	2	3.9	3.9	3.9	51.485	0	13.23	57160000	2	gi|527257875|ref|XP_005147201.1|	gi|527257875|ref|XP_005147201.1|	MYOC	385	gi|527257875|ref|XP_005147201.1| myocilin [Melopsittacus undulatus]
140940000	103520000	653020032	435409984	384289984	422660000	514270016	0	0	0	0	0	0	0				5	5	5	15.1	15.1	15.1	38.014	0	181.79	2654100000	39	gi|527266151|ref|XP_005151255.1|;gi|1756601701|ref|XP_030906691.1|	gi|527266151|ref|XP_005151255.1|;gi|1756601701|ref|XP_030906691.1|	NEGR1	242	gi|527266151|ref|XP_005151255.1| neuronal growth regulator 1 isoform X2 [Melopsittacus undulatus];gi|1756601701|ref|XP_030906691.1| neuronal growth regulator 1 isoform X1 [Melopsittacus undulatus]
68341000	67770000	371550016	236150000	195920000	224620000	357540000	11746000	17086000	10854000	9931300	6650000	8922300	12151000				2	2	2	3.5	3.5	3.5	70.973	0	42.743	1599200000	25	gi|527259701|ref|XP_005148104.1|	gi|527259701|ref|XP_005148104.1|	NELL2	403	gi|527259701|ref|XP_005148104.1| protein kinase C-binding protein NELL2 [Melopsittacus undulatus]
60507000	13164000	231490000	181790000	199620000	188520000	174610000	0	0	0	0	0	0	0				10	10	10	13	13	13	134.31	0	229.69	1049700000	56	gi|1756588347|ref|XP_030901816.1|	gi|1756588347|ref|XP_030901816.1|	NEO1	125	gi|1756588347|ref|XP_030901816.1| neogenin, partial [Melopsittacus undulatus]
20815000	677250	80731000	40780000	78202000	69250000	60500000	7919800	10530000	0	21007000	0	0	0				7	7	7	8.6	8.6	8.6	119.57	0	84.402	390410000	27	gi|527245147|ref|XP_005140913.1|;gi|1756576707|ref|XP_030910520.1|;gi|1756576702|ref|XP_030910518.1|;gi|527245143|ref|XP_005140911.1|;gi|1756576699|ref|XP_030910517.1|;gi|527245135|ref|XP_005140907.1|;gi|1756576705|ref|XP_030910519.1|	gi|527245147|ref|XP_005140913.1|;gi|1756576707|ref|XP_030910520.1|;gi|1756576702|ref|XP_030910518.1|;gi|527245143|ref|XP_005140911.1|;gi|1756576699|ref|XP_030910517.1|;gi|527245135|ref|XP_005140907.1|;gi|1756576705|ref|XP_030910519.1|	NFASC	48	gi|527245147|ref|XP_005140913.1| neurofascin isoform X5 [Melopsittacus undulatus];gi|1756576707|ref|XP_030910520.1| neurofascin isoform X7 [Melopsittacus undulatus];gi|1756576702|ref|XP_030910518.1| neurofascin isoform X4 [Melopsittacus undulatus];gi|52724
32606000	23022000	98152000	128650000	111410000	101130000	74550000	0	0	0	0	0	0	0				7	7	4	14.1	14.1	9.2	90.745	0	78.945	569520000	31	gi|1756602554|ref|XP_030907029.1|;gi|1756602556|ref|XP_005151478.2|;gi|527266628|ref|XP_005151476.1|;gi|884824204|ref|XP_012985051.1|;gi|527266626|ref|XP_005151475.1|;gi|527266630|ref|XP_005151477.1|	gi|1756602554|ref|XP_030907029.1|;gi|1756602556|ref|XP_005151478.2|;gi|527266628|ref|XP_005151476.1|;gi|884824204|ref|XP_012985051.1|;gi|527266626|ref|XP_005151475.1|;gi|527266630|ref|XP_005151477.1|;gi|527260086|ref|XP_005148294.1|;gi|527260084|ref|XP_005148293.1|;gi|527260082|ref|XP_005148292.1|	NLGN4X	244	gi|1756602554|ref|XP_030907029.1| neuroligin-4, X-linked isoform X4 [Melopsittacus undulatus];gi|1756602556|ref|XP_005151478.2| neuroligin-4, X-linked isoform X5 [Melopsittacus undulatus];gi|527266628|ref|XP_005151476.1| neuroligin-4, X-linked isoform X3 [
11068000	1975400	25539000	0	17426000	25652000	25241000	0	0	0	0	0	0	0				2	2	2	19	19	19	17.229	0	12.335	106900000	5	gi|884777944|ref|XP_012983258.1|;gi|527252045|ref|XP_005144321.1|	gi|884777944|ref|XP_012983258.1|;gi|527252045|ref|XP_005144321.1|	NME2	489	gi|884777944|ref|XP_012983258.1| nucleoside diphosphate kinase B [Melopsittacus undulatus];gi|527252045|ref|XP_005144321.1| nucleoside diphosphate kinase-like [Melopsittacus undulatus]
0	634240	14243000	13333000	12136000	12391000	2063600	0	0	0	0	0	0	0				2	2	2	5.7	5.7	5.7	92.455	0	12.201	54801000	3	gi|1756576033|ref|XP_030910020.1|	gi|1756576033|ref|XP_030910020.1|	NPEPPS	44	gi|1756576033|ref|XP_030910020.1| puromycin-sensitive aminopeptidase [Melopsittacus undulatus]
464680000	133200000	272470016	117540000	104130000	129700000	101570000	253050000	1046499968	106720000	219350000	94634000	110960000	1835000064				3	3	3	13.9	13.9	13.9	31.305	0	21.385	4989500000	14	gi|1756576405|ref|XP_030910420.1|	gi|1756576405|ref|XP_030910420.1|	NPTX1	47	gi|1756576405|ref|XP_030910420.1| neuronal pentraxin-1 [Melopsittacus undulatus]
63966000	32604000	406929984	304500000	333230016	395750016	548350016	0	0	0	0	0	0	0				8	8	8	26.3	26.3	26.3	43.428	0	323.31	2085300000	59	gi|1756587398|ref|XP_005145371.2|	gi|1756587398|ref|XP_005145371.2|	NPTX2	116	gi|1756587398|ref|XP_005145371.2| neuronal pentraxin-2 [Melopsittacus undulatus]
107250000	63786000	633150016	397089984	607270016	514609984	585510016	0	0	0	0	0	0	0				5	5	5	21.8	21.8	21.8	35.436	0	176.05	2908700000	27	gi|1756599969|ref|XP_030906061.1|	gi|1756599969|ref|XP_030906061.1|	NPTXR	230	gi|1756599969|ref|XP_030906061.1| neuronal pentraxin receptor [Melopsittacus undulatus]
111440000	35944000	350649984	271009984	302960000	305270016	340809984	0	0	0	0	0	0	0				12	12	12	8.8	8.8	8.8	202.17	0	233.53	1718100000	55	gi|1756609178|ref|XP_030909467.1|;gi|1756609176|ref|XP_030909466.1|;gi|1756609174|ref|XP_030909465.1|;gi|527273111|ref|XP_005154359.1|;gi|1756609171|ref|XP_030909464.1|;gi|1756609169|ref|XP_030909463.1|	gi|1756609178|ref|XP_030909467.1|;gi|1756609176|ref|XP_030909466.1|;gi|1756609174|ref|XP_030909465.1|;gi|527273111|ref|XP_005154359.1|;gi|1756609171|ref|XP_030909464.1|;gi|1756609169|ref|XP_030909463.1|	NRCAM	283	gi|1756609178|ref|XP_030909467.1| neuronal cell adhesion molecule isoform X4 [Melopsittacus undulatus];gi|1756609176|ref|XP_030909466.1| neuronal cell adhesion molecule isoform X3 [Melopsittacus undulatus];gi|1756609174|ref|XP_030909465.1| neuronal cell ad
1820300	0	5970500	0	0	0	0	7086900	18105000	0	10114000	0	0	10637000				2	2	2	3.2	3.2	3.2	102.91	0	12.111	53735000	3	gi|527270208|ref|XP_005153066.1|;gi|884832575|ref|XP_012985452.1|;gi|1756606314|ref|XP_030908420.1|;gi|884832573|ref|XP_012985451.1|	gi|527270208|ref|XP_005153066.1|;gi|884832575|ref|XP_012985452.1|;gi|1756606314|ref|XP_030908420.1|;gi|884832573|ref|XP_012985451.1|	NRP1	263	gi|527270208|ref|XP_005153066.1| neuropilin-1 isoform X4 [Melopsittacus undulatus];gi|884832575|ref|XP_012985452.1| neuropilin-1 isoform X3 [Melopsittacus undulatus];gi|1756606314|ref|XP_030908420.1| neuropilin-1 isoform X2 [Melopsittacus undulatus];gi|884
34993000	5932700	167660000	127990000	127080000	127110000	126730000	0	0	0	0	0	0	0				10	9	9	9.6	8.9	8.9	162.97	0	202.96	717480000	28	gi|1756603583|ref|XP_030907417.1|	gi|1756603583|ref|XP_030907417.1|	NRXN1	248	gi|1756603583|ref|XP_030907417.1| neurexin-1 [Melopsittacus undulatus]
23589000	2935400	115420000	94161000	106460000	130420000	102070000	2521700	0	0	0	0	0	0				12	12	11	12.5	12.5	11.9	162.31	0	184.81	577570000	44	gi|1756595968|ref|XP_030904635.1|;gi|1756595964|ref|XP_030904633.1|;gi|527261361|ref|XP_005148926.1|;gi|1756595966|ref|XP_030904634.1|;gi|1756595970|ref|XP_030904636.1|;gi|527261349|ref|XP_005148920.1|	gi|1756595968|ref|XP_030904635.1|;gi|1756595964|ref|XP_030904633.1|;gi|527261361|ref|XP_005148926.1|;gi|1756595966|ref|XP_030904634.1|;gi|1756595970|ref|XP_030904636.1|;gi|527261349|ref|XP_005148920.1|;gi|527261357|ref|XP_005148924.1|;gi|1756595974|ref|XP_030904637.1|;gi|884809594|ref|XP_012984481.1|;gi|527261351|ref|XP_005148921.1|;gi|527261359|ref|XP_005148925.1|;gi|884809608|ref|XP_012984482.1|	NRXN3	189	gi|1756595968|ref|XP_030904635.1| neurexin 3 isoform X4 [Melopsittacus undulatus];gi|1756595964|ref|XP_030904633.1| neurexin 3 isoform X2 [Melopsittacus undulatus];gi|527261361|ref|XP_005148926.1| neurexin 3 isoform X1 [Melopsittacus undulatus];gi|17565959
60206000	31302000	213870000	142270000	199830000	204930000	217460000	0	0	0	1216600	0	1231100	0				6	6	6	18.2	18.2	18.2	37.222	0	51.566	1072300000	31	gi|527249092|ref|XP_005142862.1|	gi|527249092|ref|XP_005142862.1|	NTM	338	gi|527249092|ref|XP_005142862.1| protein CEPU-1 [Melopsittacus undulatus]
6810300	2172500	10873000	2838200	7851600	3817000	3911400	0	0	0	0	0	0	0				3	3	3	8.1	8.1	8.1	50.055	0	17.73	38274000	5	gi|1756606914|ref|XP_030908641.1|;gi|527270833|ref|XP_005153331.1|;gi|1756606912|ref|XP_030908640.1|	gi|1756606914|ref|XP_030908641.1|;gi|527270833|ref|XP_005153331.1|;gi|1756606912|ref|XP_030908640.1|	NUCB2	272	gi|1756606914|ref|XP_030908641.1| nucleobindin-2 isoform X2 [Melopsittacus undulatus];gi|527270833|ref|XP_005153331.1| nucleobindin-2 isoform X1 [Melopsittacus undulatus];gi|1756606912|ref|XP_030908640.1| nucleobindin-2 isoform X1 [Melopsittacus undulatus]
19762000	13760000	80722000	37763000	60004000	59873000	63790000	28184000	8039700	0	0	0	0	0				2	2	2	32.3	32.3	32.3	14.403	0	30.551	371900000	14	gi|527268533|ref|XP_005152335.1|;gi|1756604402|ref|XP_030907713.1|	gi|527268533|ref|XP_005152335.1|;gi|1756604402|ref|XP_030907713.1|	NUTF2	254	gi|527268533|ref|XP_005152335.1| nuclear transport factor 2 [Melopsittacus undulatus];gi|1756604402|ref|XP_030907713.1| nuclear transport factor 2 [Melopsittacus undulatus]
123940000	32079000	690969984	375329984	464140000	394750016	381990016	0	19112000	0	0	7746900	0	19639000				5	5	5	20.5	20.5	20.5	33.294	0	108.19	2509700000	28	gi|527246572|ref|XP_005141619.1|	gi|527246572|ref|XP_005141619.1|	OGN	328	gi|527246572|ref|XP_005141619.1| mimecan [Melopsittacus undulatus]
3576300	0	16769000	9210200	15806000	21155000	19495000	0	2500300	0	0	0	0	2552200				2	2	2	5.7	5.7	5.7	52.782	0	12.971	91064000	4	gi|527245673|ref|XP_005141174.1|	gi|527245673|ref|XP_005141174.1|	OLFM1	324	gi|527245673|ref|XP_005141174.1| noelin isoform X1 [Melopsittacus undulatus]
14143000	2496800	80003000	52962000	52438000	58627000	46417000	0	0	0	0	0	0	0				2	2	2	4.3	4.3	4.3	60.325	0	13.846	307090000	9	gi|1756589893|ref|XP_030902408.1|	gi|1756589893|ref|XP_030902408.1|	OLFML2A	139	gi|1756589893|ref|XP_030902408.1| olfactomedin-like protein 2A [Melopsittacus undulatus]
2955400	0	85337000	0	83129000	41154000	42981000	0	0	30375000	0	0	0	0				2	2	2	5.1	5.1	5.1	47.001	0	12.951	285930000	8	gi|527245252|ref|XP_005140965.1|	gi|527245252|ref|XP_005140965.1|	OLFML3	321	gi|527245252|ref|XP_005140965.1| olfactomedin-like protein 3 [Melopsittacus undulatus]
56289000	48088000	141700000	133340000	126190000	107110000	72020000	0	0	0	0	0	0	0				4	4	4	18.3	18.3	18.3	28.58	0	26.078	684740000	14	gi|1756581522|ref|XP_030899314.1|	gi|1756581522|ref|XP_030899314.1|	OPCML	79	gi|1756581522|ref|XP_030899314.1| opioid-binding protein/cell adhesion molecule homolog [Melopsittacus undulatus]
5307600	0	34165000	14760000	34667000	18601000	40209000	0	0	0	0	0	0	0				2	2	2	2	2	2	106.09	0	12.302	147710000	13	gi|1756583052|ref|XP_030899889.1|	gi|1756583052|ref|XP_030899889.1|	PAM	83	gi|1756583052|ref|XP_030899889.1| peptidyl-glycine alpha-amidating monooxygenase [Melopsittacus undulatus]
3671200	3527300	7363500	15211000	24024000	27633000	16742000	0	0	0	0	0	0	0				4	4	4	7.3	7.3	7.3	123	0	27.945	98171000	7	gi|884788707|ref|XP_012983618.1|	gi|884788707|ref|XP_012983618.1|	PCDH17	496	gi|884788707|ref|XP_012983618.1| protocadherin-17, partial [Melopsittacus undulatus]
0	0	11470000	23553000	29689000	27654000	2097200	35271000	28348000	0	25322000	20123000	0	0				2	2	2	4.1	4.1	4.1	128.17	0	11.435	203530000	1	gi|1756594097|ref|XP_030903939.1|;gi|1756594095|ref|XP_030903938.1|;gi|1756594093|ref|XP_030903937.1|;gi|1756594089|ref|XP_030903935.1|;gi|1756594091|ref|XP_030903936.1|	gi|1756594097|ref|XP_030903939.1|;gi|1756594095|ref|XP_030903938.1|;gi|1756594093|ref|XP_030903937.1|;gi|1756594089|ref|XP_030903935.1|;gi|1756594091|ref|XP_030903936.1|	PCDH9	176	gi|1756594097|ref|XP_030903939.1| protocadherin-9 isoform X5 [Melopsittacus undulatus];gi|1756594095|ref|XP_030903938.1| protocadherin-9 isoform X4 [Melopsittacus undulatus];gi|1756594093|ref|XP_030903937.1| protocadherin-9 isoform X3 [Melopsittacus undula
4702200	6839100	73694000	49252000	42364000	63708000	63462000	0	0	0	0	0	0	0				4	4	4	4.8	4.8	4.8	100.75	0	58.405	304020000	11	gi|1756586604|ref|XP_030901202.1|	gi|1756586604|ref|XP_030901202.1|	PCDHGC3	110	gi|1756586604|ref|XP_030901202.1| protocadherin gamma-C5 isoform X3 [Melopsittacus undulatus]
10174000	2263100	34493000	19453000	19874000	22426000	33285000	2279300	0	1057200	1644300	7309200	8637500	21486000				3	3	3	18.9	18.9	18.9	28.901	0	28.037	184380000	13	gi|527251664|ref|XP_005144135.1|	gi|527251664|ref|XP_005144135.1|	PGAM1	353	gi|527251664|ref|XP_005144135.1| phosphoglycerate mutase 1 [Melopsittacus undulatus]
7814800	0	83994000	32792000	49502000	45868000	77720000	0	0	854520	28700000	870520	45204000	38762000				3	3	3	9.2	9.2	9.2	57.912	0	20.988	412080000	6	gi|1756577770|ref|XP_030910895.1|;gi|527246026|ref|XP_005141347.1|	gi|1756577770|ref|XP_030910895.1|;gi|527246026|ref|XP_005141347.1|	PKM	58	gi|1756577770|ref|XP_030910895.1| pyruvate kinase PKM isoform X2 [Melopsittacus undulatus];gi|527246026|ref|XP_005141347.1| pyruvate kinase PKM isoform X1 [Melopsittacus undulatus]
38690000	6216900	133840000	148030000	129190000	136630000	217520000	544470016	415790016	311590016	292510016	255440000	222200000	425220000				3	3	3	3.3	3.3	3.3	87.747	0	17.81	3277300000	21	gi|1756599052|ref|XP_030905735.1|	gi|1756599052|ref|XP_030905735.1|	PLG	219	gi|1756599052|ref|XP_030905735.1| plasminogen [Melopsittacus undulatus]
2058100	0	11519000	22766000	32120000	25235000	21306000	0	0	0	0	0	0	0				3	3	3	6	6	6	84.266	0	21.236	115000000	7	gi|527250854|ref|XP_005143735.1|	gi|527250854|ref|XP_005143735.1|	PLOD1	345	gi|527250854|ref|XP_005143735.1| procollagen-lysine,2-oxoglutarate 5-dioxygenase 1 [Melopsittacus undulatus]
10089000	5188600	24925000	24625000	27335000	15517000	9863100	0	3663300	0	0	0	1248400	6995500				5	5	5	12.9	12.9	12.9	59.435	0	46.551	129450000	11	gi|527270111|ref|XP_005153023.1|;gi|1756606331|ref|XP_030908425.1|	gi|527270111|ref|XP_005153023.1|;gi|1756606331|ref|XP_030908425.1|;gi|1756576514|ref|XP_030910455.1|	PLXDC2	264	gi|527270111|ref|XP_005153023.1| plexin domain-containing protein 2 isoform X1 [Melopsittacus undulatus];gi|1756606331|ref|XP_030908425.1| plexin domain-containing protein 2 isoform X2 [Melopsittacus undulatus]
1819300	1796900	26021000	7656200	16678000	18309000	7203700	1975600	1668200	1608600	0	0	0	1619600				2	2	2	1	1	1	208.74	0	13.171	86357000	5	gi|527255748|ref|XP_005146154.1|;gi|1756589349|ref|XP_030902194.1|	gi|527255748|ref|XP_005146154.1|;gi|1756589349|ref|XP_030902194.1|	PLXNB2	134	gi|527255748|ref|XP_005146154.1| plexin-B2 [Melopsittacus undulatus];gi|1756589349|ref|XP_030902194.1| plexin-B2 [Melopsittacus undulatus]
8655100	0	49734000	29125000	65950000	33434000	46152000	0	0	0	0	0	0	0				3	3	3	6.8	6.8	6.8	75.626	0	23.558	233050000	12	gi|527265932|ref|XP_005151155.1|	gi|527265932|ref|XP_005151155.1|	POMGNT1	446	gi|527265932|ref|XP_005151155.1| protein O-linked-mannose beta-1,2-N-acetylglucosaminyltransferase 1 [Melopsittacus undulatus]
14497000	2198800	30614000	9889400	24657000	20224000	50915000	0	0	0	0	0	0	20144000				2	2	2	19	19	19	11.238	0	11.803	173140000	5	gi|1756577092|ref|XP_030910661.1|	gi|1756577092|ref|XP_030910661.1|	PPIA	54	gi|1756577092|ref|XP_030910661.1| peptidyl-prolyl cis-trans isomerase A [Melopsittacus undulatus]
7950100	0	40540000	4561800	27515000	118010000	46163000	0	0	0	0	0	0	39816000				2	2	2	14.1	14.1	14.1	22.282	0	12.532	284560000	7	gi|527265910|ref|XP_005151145.1|	gi|527265910|ref|XP_005151145.1|	PRDX1	445	gi|527265910|ref|XP_005151145.1| peroxiredoxin-1 [Melopsittacus undulatus]
81695000	76424000	607889984	350900000	458670016	401120000	470169984	0	0	0	0	0	0	0				4	4	4	23.8	23.8	23.8	29.824	0	209.32	2446900000	43	gi|38489078|gb|AAR21237.1|	gi|38489078|gb|AAR21237.1|;gi|1756609968|ref|XP_030909763.1|	PRNP	310	gi|38489078|gb|AAR21237.1| prion protein [Melopsittacus undulatus]
5545000	89308000	432590016	195590000	370440000	175380000	365160000	25456000	11054000	0	11004000	0	0	15219000				2	2	2	4.9	4.9	4.9	57.073	0	70.045	1696700000	12	gi|1756608751|ref|XP_030909321.1|;gi|527272428|ref|XP_005154054.1|;gi|1756608753|ref|XP_030909322.1|	gi|1756608751|ref|XP_030909321.1|;gi|527272428|ref|XP_005154054.1|;gi|1756608753|ref|XP_030909322.1|	PSAP	279	gi|1756608751|ref|XP_030909321.1| prosaposin isoform X2 [Melopsittacus undulatus];gi|527272428|ref|XP_005154054.1| prosaposin isoform X1 [Melopsittacus undulatus];gi|1756608753|ref|XP_030909322.1| prosaposin isoform X3 [Melopsittacus undulatus]
12634000	2653400	146490000	24226000	92988000	16488000	75881000	0	0	0	0	11349000	0	0				11	11	8	8.6	8.6	6.6	211.63	0	140.63	382710000	18	gi|1756601162|ref|XP_030906501.1|;gi|1756601160|ref|XP_030906500.1|	gi|1756601162|ref|XP_030906501.1|;gi|1756601160|ref|XP_030906500.1|	PTPRF	238	gi|1756601162|ref|XP_030906501.1| receptor-type tyrosine-protein phosphatase F isoform X2 [Melopsittacus undulatus];gi|1756601160|ref|XP_030906500.1| receptor-type tyrosine-protein phosphatase F isoform X1 [Melopsittacus undulatus]
32903000	20885000	97366000	73622000	87016000	103920000	103940000	0	8149300	0	0	0	0	25465000				5	5	5	7.7	7.7	7.7	159.33	0	71.006	553270000	30	gi|1756597158|ref|XP_030905060.1|	gi|1756597158|ref|XP_030905060.1|	PTPRG	197	gi|1756597158|ref|XP_030905060.1| receptor-type tyrosine-protein phosphatase gamma [Melopsittacus undulatus]
9784700	6210900	63754000	39064000	110650000	59473000	110620000	0	0	0	0	0	0	0				2	2	2	1.8	1.8	1.8	118.85	0	12.28	399560000	5	gi|1756579859|ref|XP_030898721.1|	gi|1756579859|ref|XP_030898721.1|	PTPRN2	75	gi|1756579859|ref|XP_030898721.1| receptor-type tyrosine-protein phosphatase N2 [Melopsittacus undulatus]
2118700	1233000	17244000	19974000	20063000	20540000	16366000	0	0	0	0	0	0	0				5	4	4	5	4.4	4.4	212.66	0	113.83	97538000	13	gi|1756578415|ref|XP_030898175.1|;gi|1756578413|ref|XP_030898174.1|;gi|1756578411|ref|XP_030898173.1|;gi|1756578409|ref|XP_030898172.1|;gi|1756578407|ref|XP_030898171.1|	gi|1756578415|ref|XP_030898175.1|;gi|1756578413|ref|XP_030898174.1|;gi|1756578411|ref|XP_030898173.1|;gi|1756578409|ref|XP_030898172.1|;gi|1756578407|ref|XP_030898171.1|	PTPRS	63	gi|1756578415|ref|XP_030898175.1| receptor-type tyrosine-protein phosphatase S isoform X4 [Melopsittacus undulatus];gi|1756578413|ref|XP_030898174.1| receptor-type tyrosine-protein phosphatase S isoform X3 [Melopsittacus undulatus];gi|1756578411|ref|XP_030
7005300	2548700	40836000	0	23794000	3422100	16533000	0	0	0	0	3222000	0	25765000				3	3	3	31.8	31.8	31.8	12.1	0	25.255	123130000	10	gi|527264441|ref|XP_005150443.1|;gi|527264437|ref|XP_005150441.1|;gi|1756599470|ref|XP_030905887.1|;gi|1756599468|ref|XP_030905886.1|	gi|527264441|ref|XP_005150443.1|;gi|527264437|ref|XP_005150441.1|;gi|1756599470|ref|XP_030905887.1|;gi|1756599468|ref|XP_030905886.1|	PVALB	226	gi|527264441|ref|XP_005150443.1| parvalbumin alpha isoform X2 [Melopsittacus undulatus];gi|527264437|ref|XP_005150441.1| parvalbumin alpha isoform X2 [Melopsittacus undulatus];gi|1756599470|ref|XP_030905887.1| parvalbumin alpha isoform X1 [Melopsittacus un
195800000	74553000	694099968	544000000	803820032	577640000	555200000	0	0	0	0	0	0	0				4	4	4	6	6	6	79.011	0	84.876	3445100000	37	gi|1756591587|ref|XP_030903049.1|	gi|1756591587|ref|XP_030903049.1|	QSOX1	158	gi|1756591587|ref|XP_030903049.1| sulfhydryl oxidase 1 [Melopsittacus undulatus]
247850000	131300000	971379968	485920000	698510016	782140032	703070016	0	0	0	0	0	0	0				13	13	13	5.9	5.9	5.9	376.56	0	323.31	4020200000	77	gi|1756594708|ref|XP_030904173.1|	gi|1756594708|ref|XP_030904173.1|	RELN	182	gi|1756594708|ref|XP_030904173.1| reelin [Melopsittacus undulatus]
80416000	37124000	480209984	164100000	285030016	249140000	397360000	0	0	0	0	0	0	0				3	3	3	21.8	21.8	21.8	17.979	0	188.73	1693400000	16	gi|527251534|ref|XP_005144071.1|;gi|1756581751|ref|XP_030899393.1|	gi|527251534|ref|XP_005144071.1|;gi|1756581751|ref|XP_030899393.1|	RPS27A	80	gi|527251534|ref|XP_005144071.1| ubiquitin-40S ribosomal protein S27a [Melopsittacus undulatus];gi|1756581751|ref|XP_030899393.1| LOW QUALITY PROTEIN: polyubiquitin-B [Melopsittacus undulatus]
286030016	132280000	814140032	506580000	579520000	598000000	579809984	0	0	0	0	0	0	0				7	7	7	16	16	16	72.464	0	323.31	3496400000	51	gi|1756599407|ref|XP_030905862.1|	gi|1756599407|ref|XP_030905862.1|	SCG2	224	gi|1756599407|ref|XP_030905862.1| secretogranin-2 [Melopsittacus undulatus]
284489984	91919000	1628000000	821769984	1339200000	940070016	1335399936	0	0	0	0	0	0	0				11	11	11	20.9	20.9	20.9	53.921	0	217.21	6440800000	59	gi|527255325|ref|XP_005145945.1|;gi|884793070|ref|XP_012983693.1|	gi|527255325|ref|XP_005145945.1|;gi|884793070|ref|XP_012983693.1|	SCG3	373	gi|527255325|ref|XP_005145945.1| secretogranin-3 isoform X1 [Melopsittacus undulatus];gi|884793070|ref|XP_012983693.1| secretogranin-3 isoform X2 [Melopsittacus undulatus]
12038000	5743900	27771000	22565000	29138000	35376000	33904000	0	0	0	0	0	0	0				3	3	3	3.7	3.7	3.7	114.22	0	31.529	166540000	15	gi|527255310|ref|XP_005145938.1|;gi|1756588782|ref|XP_030901977.1|;gi|527255308|ref|XP_005145937.1|;gi|1756588779|ref|XP_030901975.1|;gi|1756588777|ref|XP_030901974.1|	gi|527255310|ref|XP_005145938.1|;gi|1756588782|ref|XP_030901977.1|;gi|527255308|ref|XP_005145937.1|;gi|1756588779|ref|XP_030901975.1|;gi|1756588777|ref|XP_030901974.1|	SEMA6D	130	gi|527255310|ref|XP_005145938.1| semaphorin-6D isoform X4 [Melopsittacus undulatus];gi|1756588782|ref|XP_030901977.1| semaphorin-6D isoform X3 [Melopsittacus undulatus];gi|527255308|ref|XP_005145937.1| semaphorin-6D isoform X2 [Melopsittacus undulatus];gi|
9307700	5486600	0	19014000	21864000	34617000	6400400	62704000	149210000	291729984	31384000	142510000	60274000	48289000				2	2	2	2.2	2.2	2.2	51.242	0	11.957	882800000	12	gi|527264027|ref|XP_005150239.1|;gi|1756599142|ref|XP_030905769.1|	gi|527264027|ref|XP_005150239.1|;gi|1756599142|ref|XP_030905769.1|	SERPINC1	221	gi|527264027|ref|XP_005150239.1| antithrombin-III isoform X2 [Melopsittacus undulatus];gi|1756599142|ref|XP_030905769.1| antithrombin-III isoform X1 [Melopsittacus undulatus]
27362000	2016800	104390000	87746000	98176000	107030000	66700000	811790016	702209984	384980000	532350016	370889984	392120000	1025100032				6	6	6	13.3	13.3	13.3	55.753	0	112.4	4712900000	60	gi|1756593270|ref|XP_030903644.1|;gi|527259118|ref|XP_005147815.1|	gi|1756593270|ref|XP_030903644.1|;gi|527259118|ref|XP_005147815.1|;CON__ENSEMBL:ENSBTAP00000018574	SERPIND1	169	gi|1756593270|ref|XP_030903644.1| heparin cofactor 2 [Melopsittacus undulatus];gi|527259118|ref|XP_005147815.1| heparin cofactor 2 [Melopsittacus undulatus]
0	0	107860000	0	412409984	63442000	3847200	24449000	52786000	16607000	9502100	11640000	11165000	57004000				5	5	5	14.9	14.9	14.9	46.104	0	44.446	770710000	21	gi|527273222|ref|XP_005154411.1|	gi|527273222|ref|XP_005154411.1|;CON__Q95121	SERPINF1	476	gi|527273222|ref|XP_005154411.1| pigment epithelium-derived factor [Melopsittacus undulatus]
1741900	923460	23556000	9213800	12523000	3887600	19912000	0	0	0	0	0	0	0				3	3	3	6.5	6.5	6.5	97.363	0	27.494	71758000	9	gi|884763937|ref|XP_012986291.1|	gi|884763937|ref|XP_012986291.1|	SEZ6	488	gi|884763937|ref|XP_012986291.1| seizure protein 6 homolog [Melopsittacus undulatus]
530689984	250770000	1187800064	1050200000	1181699968	1174099968	921729984	190370000	971369984	133990000	144910000	148190000	121910000	911619968				4	4	4	17.8	17.8	17.8	26.924	0	61.185	8919400000	75	gi|527249242|ref|XP_005142937.1|	gi|527249242|ref|XP_005142937.1|	SOD3	339	gi|527249242|ref|XP_005142937.1| extracellular superoxide dismutase [Cu-Zn] [Melopsittacus undulatus]
81077000	72716000	579539968	299320000	257570000	372849984	367169984	0	0	0	0	0	0	0				3	3	3	17.8	17.8	17.8	33.935	0	32.606	2030200000	34	gi|527257961|ref|XP_005147244.1|	gi|527257961|ref|XP_005147244.1|	SPARC	386	gi|527257961|ref|XP_005147244.1| SPARC [Melopsittacus undulatus]
12305000	0	55722000	23268000	70467000	60283000	97539000	0	0	0	0	0	0	0				5	5	5	11	11	11	90.26	0	35.951	319580000	13	gi|527264893|ref|XP_005150668.1|	gi|527264893|ref|XP_005150668.1|	SPON1	437	gi|527264893|ref|XP_005150668.1| spondin-1 [Melopsittacus undulatus]
137940000	83262000	483929984	388020000	474169984	538209984	346849984	131230000	124250000	153290000	271580000	260630000	159620000	171550000				5	5	5	9.5	9.5	9.5	77.566	0	152.53	3724500000	39	gi|527249652|ref|XP_005143141.1|	gi|527249652|ref|XP_005143141.1|	TF	341	gi|527249652|ref|XP_005143141.1| ovotransferrin [Melopsittacus undulatus]
949530	4725000	18193000	10999000	15663000	26645000	5857900	27032000	61260000	98922000	226750000	55498000	77600000	37170000				2	2	2	3.1	3.1	3.1	86.228	0	49.33	667270000	9	gi|527248098|ref|XP_005142369.1|	gi|527248098|ref|XP_005142369.1|	TFRC	332	gi|527248098|ref|XP_005142369.1| transferrin receptor protein 1 [Melopsittacus undulatus]
764120	385810	25220000	155370000	80224000	72264000	100590000	0	0	0	0	0	0	0				2	2	2	11.1	11.1	11.1	23.399	0	69.234	434820000	7	gi|1756575786|ref|XP_030909067.1|	gi|1756575786|ref|XP_030909067.1|	THY1	41	gi|1756575786|ref|XP_030909067.1| LOW QUALITY PROTEIN: thy-1 membrane glycoprotein [Melopsittacus undulatus]
25595000	4274200	71147000	54187000	60753000	71210000	58335000	0	0	0	0	0	0	0				2	2	2	11.8	11.8	11.8	14.199	0	99.538	345500000	15	gi|527242678|ref|XP_005139694.1|	gi|527242678|ref|XP_005139694.1|	TIMP2	312	gi|527242678|ref|XP_005139694.1| metalloproteinase inhibitor 2, partial [Melopsittacus undulatus]
2394100	0	8807900	7867400	14831000	9944400	10577000	0	0	0	0	0	0	0				2	2	2	2.5	2.5	2.5	92.747	0	29.702	54422000	7	gi|527267074|ref|XP_005151681.1|	gi|527267074|ref|XP_005151681.1|	NCAM2	451	gi|527267074|ref|XP_005151681.1| neural cell adhesion molecule 2, partial [Melopsittacus undulatus]
34747000	31272000	175820000	70633000	129870000	88160000	158280000	8795200	10360000	4801300	7283600	9810400	5674200	19162000				2	2	2	31.8	31.8	31.8	5.0526	0	23.24	754670000	20	gi|527266675|ref|XP_005151497.1|	gi|527266675|ref|XP_005151497.1|	TMSB4X	450	gi|527266675|ref|XP_005151497.1| thymosin beta-4 [Melopsittacus undulatus]
3642600	0	22530000	22366000	29762000	5127200	6924200	0	8730800	0	0	0	0	0				3	3	3	3.2	3.2	3.2	178.74	0	35.532	99083000	7	gi|1756588158|ref|XP_030901745.1|;gi|527254781|ref|XP_005145676.1|;gi|1756588160|ref|XP_030901746.1|	gi|1756588158|ref|XP_030901745.1|;gi|527254781|ref|XP_005145676.1|;gi|1756588160|ref|XP_030901746.1|	TNC	123	gi|1756588158|ref|XP_030901745.1| tenascin isoform X2 [Melopsittacus undulatus];gi|527254781|ref|XP_005145676.1| tenascin isoform X1 [Melopsittacus undulatus];gi|1756588160|ref|XP_030901746.1| tenascin isoform X3 [Melopsittacus undulatus]
109040000	47524000	355680000	212850000	273160000	261110000	377870016	3261500	4819100	3806600	17928000	1677800	6204000	93319000				7	7	7	35.1	35.1	35.1	26.634	0	187.5	1768300000	63	gi|1756590774|ref|XP_030902750.1|	gi|1756590774|ref|XP_030902750.1|	TPI1	147	gi|1756590774|ref|XP_030902750.1| LOW QUALITY PROTEIN: triosephosphate isomerase [Melopsittacus undulatus]
19303000064	23792001024	45110001664	24724000768	32195000320	34576998400	40829001728	10544000000	12044000256	3597799936	5265299968	4795800064	5675400192	11559000064				5	5	5	43.3	43.3	43.3	16.371	0	243.81	274010000000	450	gi|527271419|ref|XP_005153591.1|	gi|527271419|ref|XP_005153591.1|	TTR	470	gi|527271419|ref|XP_005153591.1| transthyretin [Melopsittacus undulatus]
1791800	2183900	664889984	297340000	269369984	428460000	178040000	96558000	6173600	474500000	654230016	650110016	632750016	7481400				2	2	2	13.6	13.6	13.6	16.122	0	12.958	4363900000	9	gi|527271421|ref|XP_005153592.1|;gi|884836859|ref|XP_012985592.1|	gi|527271421|ref|XP_005153592.1|;gi|884836859|ref|XP_012985592.1|	TTR	471	gi|527271421|ref|XP_005153592.1| transthyretin-like isoform X2 [Melopsittacus undulatus];gi|884836859|ref|XP_012985592.1| transthyretin-like isoform X1 [Melopsittacus undulatus]
0	0	0	0	0	0	0	81322000	7710000	9629700	0	0	3115700	0				4	4	4	11.2	11.2	11.2	56.86	0	36.53	101780000	4	gi|527258469|ref|XP_005147493.1|	gi|527258469|ref|XP_005147493.1|	UGP2	391	gi|527258469|ref|XP_005147493.1| UTP--glucose-1-phosphate uridylyltransferase [Melopsittacus undulatus]
0	0	111730000	39476000	74780000	37811000	0	0	0	1388999936	2042899968	1220300032	920560000	0				11	11	11	7.4	7.4	7.4	207.18	0	225.36	5836600000	70	gi|527265801|ref|XP_005151095.1|	gi|527265801|ref|XP_005151095.1|	VTG1	444	gi|527265801|ref|XP_005151095.1| vitellogenin-1-like [Melopsittacus undulatus]
0	0	54797000	33528000	124830000	121770000	0	0	0	1611800064	1514000000	1034300032	150720000	2577700				3	3	3	1.4	1.4	1.4	206.45	0	26.587	4648300000	10	gi|1756601517|ref|XP_012985000.2|	gi|1756601517|ref|XP_012985000.2|	VTG2	241	gi|1756601517|ref|XP_012985000.2| vitellogenin-2-like [Melopsittacus undulatus]
0	0	5884900	0	25274000	11239000	0	0	0	202910000	154890000	95936000	99242000	0				3	3	3	1.7	1.7	1.7	191.9	0	18.432	595370000	7	gi|527265780|ref|XP_005151085.1|	gi|527265780|ref|XP_005151085.1|	VTG3	443	gi|527265780|ref|XP_005151085.1| vitellogenin-2-like [Melopsittacus undulatus]
345980000	145050000	823790016	705500032	885590016	835329984	959990016	1473900032	2092000000	782840000	866120000	734240000	748849984	2138200064				3	3	3	9.8	9.8	9.8	50.341	0	114.17	13537000000	50	gi|527273217|ref|XP_005154409.1|	gi|527273217|ref|XP_005154409.1|	VTN	475	gi|527273217|ref|XP_005154409.1| vitronectin [Melopsittacus undulatus]
0	0	0	0	0	0	0	0	7102600	0	0	594600	879970	13347000				2	2	2	0.8	0.8	0.8	308.95	0	11.893	21924000	2	gi|527259628|ref|XP_005148068.1|	gi|527259628|ref|XP_005148068.1|	VWF	401	gi|527259628|ref|XP_005148068.1| LOW QUALITY PROTEIN: von Willebrand factor [Melopsittacus undulatus]
27162000	2069300	19052000	5603600	7672000	28503000	38806000	0	0	0	0	0	0	5419200				6	5	5	35.2	30.9	30.9	26.504	0	252.49	134290000	17	gi|527273237|ref|XP_005154418.1|	gi|527273237|ref|XP_005154418.1|	YWHAE	477	gi|527273237|ref|XP_005154418.1| 14-3-3 protein epsilon [Melopsittacus undulatus]
28299000	4547800	57635000	28107000	31456000	32053000	60426000	4470200	5258300	0	0	0	0	18719000				7	7	5	37.1	37.1	29.4	27.775	0	234.35	270970000	27	gi|1756600954|ref|XP_005150956.2|	gi|1756600954|ref|XP_005150956.2|;gi|527270766|ref|XP_005153301.1|	YWHAZ	235	gi|1756600954|ref|XP_005150956.2| 14-3-3 protein zeta/delta [Melopsittacus undulatus]

## Sheet: GG_x_TG
												Supplementary Table S1. nLC-MS/MS output from different mapping approaches
GG1-CSF	GG2-CSF	GG3-CSF	GG4-CSF	GG5-CSF	GG6-CSF	GG7-CSF	GG8-PL	GG9-PL	GG10-PL	GG11-PL	GG12-PL	GG13-PL	GG14-PL	C: Only identified by site	C: Reverse	C: Potential contaminant	N: Peptides	N: Razor + unique peptides	N: Unique peptides	N: Sequence coverage [%]	N: Unique + razor sequence coverage [%]	N: Unique sequence coverage [%]	N: Mol. weight [kDa]	N: Q-value	N: Score	N: Intensity	N: MS/MS count	T: Protein IDs	T: Majority protein IDs	T: id	GENE NAMES	T: Fasta headers
28312000	14152000	39147000	53398000	39912000	90253000	71269000	1648700032	1618000000	1196800000	916329984	928200000	1094099968	1707699968				4	4	4	14	14	14	30.037	0	57.044	9446200000	28	XP_002191046.2;ACH44259.1;NP_001232273.1;ACH46296.1	XP_002191046.2;ACH44259.1	157	A2M	XP_002191046.2 PREDICTED: alpha-2-macroglobulin-like, partial [Taeniopygia guttata];ACH44259.1 putative alpha 2 macroglobulin variant 1, partial [Taeniopygia guttata]
15711000	9718700	175900000	88858000	97317000	133450000	135390000	1002000000	853619968	806950016	690680000	600809984	750030016	956310016				9	9	9	4.2	4.2	4.2	165.79	0	211.28	6316800000	51	XP_012425306.1;XP_012432012.1	XP_012425306.1	345	A2M	XP_012425306.1 PREDICTED: alpha-2-macroglobulin [Taeniopygia guttata]
4968300	7469200	57405000	71713000	45590000	74194000	125350000	402609984	313609984	273080000	353160000	222370000	319750016	304310016				2	2	2	1.4	1.4	1.4	163.44	0	69.548	2575600000	25	XP_002190354.2	XP_002190354.2	149	A2ML1	XP_002190354.2 PREDICTED: alpha-2-macroglobulin-like protein 1 [Taeniopygia guttata]
334720000	66951000	920739968	538000000	857480000	855590016	428000000	430329984	398649984	250300000	212350000	178540000	117140000	772160000				13	13	3	43.4	43.4	9.3	41.851	0	323.31	6361000000	164	XP_002195916.1;XP_002190360.1;AAL01534.1	XP_002195916.1	210	ACTG1;ACTB	XP_002195916.1 PREDICTED: actin, cytoplasmic type 5 [Taeniopygia guttata]
4437199872	3308300032	6217500160	8797299712	8835800064	7021899776	6813700096	10803000320	10737000448	9321700352	8720100352	8938200064	11032999936	12421000192				6	6	6	4.6	4.6	4.6	66.201	0	275.31	117410000000	359	XP_012428682.1;AAL01535.1	XP_012428682.1;AAL01535.1	407	ALB	XP_012428682.1 PREDICTED: serum albumin [Taeniopygia guttata];AAL01535.1 serum albumin, partial [Taeniopygia guttata]
3067500	2177800	7548000	7143100	11701000	6716100	6087500	0	0	0	28256000	0	33069000	0				2	2	2	1.8	1.8	1.8	80.114	0	12.166	105770000	4	XP_012425545.1	XP_012425545.1	352	ALCAM	XP_012425545.1 PREDICTED: CD166 antigen [Taeniopygia guttata]
762969984	354820000	2264800000	1164800000	1899800064	1672400000	1840600064	0	0	0	0	0	0	0				16	16	2	27.8	27.8	4.1	77.661	0	323.31	9960200000	136	XP_004174617.1	XP_004174617.1	291	APLP2	XP_004174617.1 PREDICTED: amyloid-like protein 2 isoform X6 [Taeniopygia guttata]
9645100032	5522899968	16160000000	14307999744	12376000512	13934999552	12346000384	14606999552	14730999808	5262499840	8053899776	6705699840	5870000128	17673000960				15	15	15	37.5	37.5	37.5	30.357	0	266.72	157200000000	237	NP_001232100.1;ACH45718.1;ACH45717.1	NP_001232100.1;ACH45718.1;ACH45717.1	45	APOA1	NP_001232100.1 putative apolipoprotein A-I precursor [Taeniopygia guttata];ACH45718.1 putative apolipoprotein A-I [Taeniopygia guttata];ACH45717.1 putative apolipoprotein A-I [Taeniopygia guttata]
0	0	0	0	0	799560	0	2602800128	273529984	4921600000	4073100032	2397900032	2865600000	300020000				18	18	18	4.1	4.1	4.1	520.9	0	323.31	17435000000	100	XP_004175032.1	XP_004175032.1	295	APOB	XP_004175032.1 PREDICTED: LOW QUALITY PROTEIN: apolipoprotein B-100 [Taeniopygia guttata]
1381299968	642700032	3840900096	1938899968	2988300032	2974200064	3311800064	934690	0	0	0	0	282620	0				15	14	14	22.5	21.2	21.2	74.793	0	323.31	17079000000	137	XP_012425531.1	XP_012425531.1	351	APP	XP_012425531.1 PREDICTED: LOW QUALITY PROTEIN: amyloid beta A4 protein [Taeniopygia guttata]
4668900	0	55536000	0	37787000	20954000	37358000	0	0	0	0	0	0	0				2	2	2	23	23	23	23.204	0	21.241	156300000	6	XP_002196856.1	XP_002196856.1	224	ARHGDIA	XP_002196856.1 PREDICTED: rho GDP-dissociation inhibitor 1 [Taeniopygia guttata]
1175300	108060000	535160000	347440000	279350016	526000000	503440000	1061800000	1160300032	483200000	880830016	435329984	917880000	1126800000				2	2	2	11.6	11.6	11.6	33.815	0	46.119	8366800000	8	NP_001232769.1;ACH45359.1	NP_001232769.1;ACH45359.1	35	ATP1A1	NP_001232769.1 sodium/potassium-transporting ATPase subunit alpha-1 [Taeniopygia guttata];ACH45359.1 putative ATPase Na+/K+ transporting alpha 1 polypeptide variant 2 [Taeniopygia guttata]
68158000	64505000	212570000	145990000	161790000	162070000	142230000	25908000	63349000	331540000	270640000	229330000	294820000	57961000				5	5	5	6	6	6	154.04	0	323.31	2230900000	27	XP_002188287.2	XP_002188287.2	118	ATRN	XP_002188287.2 PREDICTED: attractin [Taeniopygia guttata]
0	2293500	21148000	0	17284000	6157700	27730000	0	0	0	0	0	0	0				2	2	2	8.8	8.8	8.8	23.541	0	15.572	74613000	8	XP_002200066.1	XP_002200066.1	276	C12orf49	XP_002200066.1 PREDICTED: UPF0454 protein C12orf49 homolog [Taeniopygia guttata]
22680000	311110	249420000	83207000	282260000	251970000	129660000	1547000064	668019968	638380032	677390016	520920000	615420032	703449984				7	7	7	2.9	2.9	2.9	188.69	0	323.31	6390000000	70	XP_002194695.2	XP_002194695.2	192	C4A	XP_002194695.2 PREDICTED: complement C4-like [Taeniopygia guttata]
21951000	617010	68656000	65575000	69334000	81369000	119410000	499520000	453340000	300560000	233760000	207590000	245700000	401510016				7	7	7	4.5	4.5	4.5	187.67	0	118.32	2768900000	49	XP_002187830.1	XP_002187830.1	113	C5	XP_002187830.1 PREDICTED: complement C5 [Taeniopygia guttata]
24123000	0	16750000	0	0	105170000	26180000	0	13407000	3740300	2523600	0	0	77241000				2	2	2	14.2	14.2	14.2	20.452	0	43.448	269130000	11	XP_012427507.1;XP_002199833.1	XP_012427507.1;XP_002199833.1	271	CA2	XP_012427507.1 PREDICTED: carbonic anhydrase 2 isoform X2 [Taeniopygia guttata];XP_002199833.1 PREDICTED: carbonic anhydrase 2 isoform X1 [Taeniopygia guttata]
17577000	7353600	67957000	32041000	39587000	82707000	85109000	0	5724700	0	0	0	0	12947000				7	7	7	7.6	7.6	7.6	146.95	0	88.335	351000000	34	XP_002195213.2	XP_002195213.2	202	CACHD1	XP_002195213.2 PREDICTED: LOW QUALITY PROTEIN: VWFA and cache domain-containing protein 1 [Taeniopygia guttata]
157630000	132500000	486300000	464889984	330760000	465209984	530700000	0	9369700	18541000	13343000	0	0	3863300				16	16	14	16.7	16.7	15	123.12	0	323.31	2613100000	86	XP_012424340.1	XP_012424340.1	327	CACNA2D1	XP_012424340.1 PREDICTED: voltage-dependent calcium channel subunit alpha-2/delta-1 [Taeniopygia guttata]
6651800	5297900	40133000	6937300	18702000	13997000	37139000	0	0	0	0	0	0	0				6	4	4	7.3	5.5	5.5	121.1	0	24.784	128860000	8	XP_002190547.1	XP_002190547.1	150	CACNA2D2	XP_002190547.1 PREDICTED: voltage-dependent calcium channel subunit alpha-2/delta-2 [Taeniopygia guttata]
17927000	5816100	29027000	10687000	24778000	15470000	33030000	0	0	455000000	0	0	0	13788000				2	2	2	23.5	23.5	23.5	16.837	0	149.07	605520000	9	ACH45183.1;ACH46219.1;ACH46221.1;ACH46223.1;NP_001232586.1;NP_001185528.1;ACH46248.1;ACH46246.1;ACH46245.1;ACH46244.1;ACH46243.1;ACH46241.1;ACH46240.1;ACH46239.1;ACH46238.1;ACH46237.1;ACH46236.1;ACH46235.1;ACH46234.1;ACH46233.1;ACH46232.1;ACH46231.1;ACH46230.1;ACH46229.1;ACH46228.1;ACH46227.1;ACH46226.1;ACH46225.1;ACH46224.1;ACH46222.1;ACH45184.1;ACH46218.1;ACH45185.1;ACH46204.1;ACH46209.1;ACH462…	ACH45183.1;ACH46219.1;ACH46221.1;ACH46223.1;NP_001232586.1;NP_001185528.1;ACH46248.1;ACH46246.1;ACH46245.1;ACH46244.1;ACH46243.1;ACH46241.1;ACH46240.1;ACH46239.1;ACH46238.1;ACH46237.1;ACH46236.1;ACH46235.1;ACH46234.1;ACH46233.1;ACH46232.1;ACH46231.1;ACH46230.1;ACH46229.1;ACH46228.1;ACH46227.1;ACH46226.1;ACH46225.1;ACH46224.1;ACH46222.1;ACH45184.1;ACH46218.1;ACH45185.1;ACH46204.1;ACH46209.1;ACH462…	32	CALM;CALM1;CALM2	ACH45183.1 putative calmodulin 1 variant 2 [Taeniopygia guttata];ACH46219.1 putative calmodulin variant 1 [Taeniopygia guttata];ACH46221.1 putative calmodulin variant 1 [Taeniopygia guttata];ACH46223.1 putative calmodulin variant 1 [Taeniopygia guttata];NP
42396000	3627900	108080000	47589000	50345000	63774000	68118000	0	0	0	0	0	0	0				2	2	2	9.5	9.5	9.5	39.824	0	31.145	383930000	18	XP_012431483.1;ACH45712.1;ACH45711.1	XP_012431483.1;ACH45712.1;ACH45711.1	44	CALR	XP_012431483.1 PREDICTED: calreticulin, partial [Taeniopygia guttata];ACH45712.1 putative calreticulin variant 2, partial [Taeniopygia guttata];ACH45711.1 putative calreticulin variant 2, partial [Taeniopygia guttata]
12223000	6089800	26499000	33466000	11275000	23789000	28638000	0	0	0	0	0	0	0				3	3	3	7.3	7.3	7.3	54.092	0	50.11	141980000	12	XP_002198859.1	XP_002198859.1	256	CAMK2A	XP_002198859.1 PREDICTED: calcium/calmodulin-dependent protein kinase type II subunit alpha [Taeniopygia guttata]
21900000	13233000	111430000	56870000	78992000	64516000	32619000	0	0	0	0	0	0	0				7	7	7	18.4	18.4	18.4	87.432	0	292.29	379560000	36	XP_012426926.1;XP_002191313.1	XP_012426926.1;XP_002191313.1	159	CDH11	XP_012426926.1 PREDICTED: cadherin-11 [Taeniopygia guttata];XP_002191313.1 PREDICTED: cadherin-11 [Taeniopygia guttata]
52823000	38704000	311800000	154730000	241840000	224700000	236620000	0	6284400	0	0	0	0	0				3	3	3	6.2	6.2	6.2	78.382	0	69.847	1267500000	21	XP_002196727.1	XP_002196727.1	223	CDH13	XP_002196727.1 PREDICTED: cadherin-13 [Taeniopygia guttata]
196270000	114910000	1086700032	595580032	838070016	698280000	934300032	0	0	0	0	0	0	0				8	8	8	9.8	9.8	9.8	100.34	0	119.17	4464100000	43	XP_012427491.1;XP_012431921.1	XP_012427491.1	386	CDH2	XP_012427491.1 PREDICTED: cadherin-2 [Taeniopygia guttata]
3501500	4509500	8172400	16905000	10527000	20989000	11961000	0	0	0	0	0	0	0				4	4	4	7.2	7.2	7.2	88.831	0	37.402	76565000	4	XP_012426981.1;XP_012426976.1;XP_002199117.1;XP_012426966.1	XP_012426981.1	374	CDH6	XP_012426981.1 PREDICTED: cadherin-6 [Taeniopygia guttata]
218920000	117220000	1063299968	731489984	1018800000	1099000064	968129984	3416500	2203100	2876700	18448000	2169600	0	0				3	3	3	6.8	6.8	6.8	53.979	0	323.31	5246000000	47	XP_002200181.1	XP_002200181.1	277	CHGA	XP_002200181.1 PREDICTED: chromogranin-A [Taeniopygia guttata]
10475000	2945400	37391000	22573000	24105000	27841000	25514000	0	0	0	0	0	0	0				4	4	4	4.2	4.2	4.2	126.77	0	23.938	150850000	5	XP_012429201.1;XP_012429194.1;XP_002186633.1	XP_012429201.1;XP_012429194.1;XP_002186633.1	97	CHL1	XP_012429201.1 PREDICTED: neural cell adhesion molecule L1-like protein isoform X2 [Taeniopygia guttata];XP_012429194.1 PREDICTED: neural cell adhesion molecule L1-like protein isoform X1 [Taeniopygia guttata];XP_002186633.1 PREDICTED: neural cell adhesion
6884000	0	191000000	38607000	151790000	121200000	102280000	76083000	81628000	66005000	74368000	41354000	34512000	172750000				4	4	4	19.9	19.9	19.9	22.36	0	257.38	1158500000	26	XP_002199169.1;XP_012432665.1	XP_002199169.1;XP_012432665.1	259	CLEC3B	XP_002199169.1 PREDICTED: tetranectin [Taeniopygia guttata];XP_012432665.1 PREDICTED: tetranectin-like, partial [Taeniopygia guttata]
3192900	1403200	0	9510100	4190600	4518300	11396000	0	0	0	0	0	0	0				2	2	2	1.8	1.8	1.8	112.08	0	12.611	34211000	5	XP_002187190.2	XP_002187190.2	107	CLSTN1	XP_002187190.2 PREDICTED: calsyntenin-1 [Taeniopygia guttata]
2092100	1818300	14034000	8818000	10552000	10927000	14913000	0	0	0	0	0	0	0				2	2	2	2.7	2.7	2.7	107.52	0	25.691	63154000	7	XP_012425326.1	XP_012425326.1	346	CLSTN3	XP_012425326.1 PREDICTED: calsyntenin-3, partial [Taeniopygia guttata]
63632000	32352000	210800000	237170000	186560000	167840000	136400000	0	240350	0	0	0	0	226670				7	7	7	29.3	29.3	29.3	40.271	0	243.97	1035200000	43	XP_002190251.1	XP_002190251.1	147	CNTFR	XP_002190251.1 PREDICTED: ciliary neurotrophic factor receptor subunit alpha [Taeniopygia guttata]
740609984	173340000	1505400064	920310016	1248899968	1201200000	1033600000	0	2087400	0	0	0	0	1162300				17	17	17	20.4	20.4	20.4	117.21	0	323.31	6826600000	120	XP_012424419.1;XP_012432352.1;XP_012431807.1	XP_012424419.1	332	CNTN1	XP_012424419.1 PREDICTED: LOW QUALITY PROTEIN: contactin-1 [Taeniopygia guttata]
95220000	47150000	243260000	166970000	211340000	215230000	156230000	0	0	983600	0	0	0	0				6	6	6	6.6	6.6	6.6	101.86	0	105.88	1136400000	14	XP_012426481.1	XP_012426481.1	361	CNTN2	XP_012426481.1 PREDICTED: LOW QUALITY PROTEIN: contactin-2 [Taeniopygia guttata]
2802900	1584000	4533200	0	3203800	0	6476600	0	0	0	0	0	0	0				2	2	2	3.6	3.6	3.6	101.53	0	16.064	18600000	5	XP_002186724.3	XP_002186724.3	98	CNTN3	XP_002186724.3 PREDICTED: contactin-3 [Taeniopygia guttata]
7193800	0	20266000	7682900	5326700	0	3345100	0	0	0	0	0	0	0				3	3	3	5.3	5.3	5.3	112.85	0	17.193	43815000	4	XP_012429228.1;XP_012431981.1	XP_012429228.1	417	CNTN4	XP_012429228.1 PREDICTED: contactin-4 [Taeniopygia guttata]
4991200	3103600	16908000	12305000	12193000	16689000	7085800	0	0	0	0	0	0	0				3	3	3	3	3	3	127.75	0	69.961	73275000	8	XP_012426898.1;XP_002190214.2	XP_012426898.1	372	COL1A2	XP_012426898.1 PREDICTED: collagen alpha-2(I) chain [Taeniopygia guttata]
5010000	2217300	8283800	8887700	602510	11438000	11563000	0	0	310550	0	296200	415880	0				2	2	2	1.7	1.7	1.7	181.32	0	13.334	49025000	4	XP_012433728.1	XP_012433728.1	488	COL5A1	XP_012433728.1 PREDICTED: LOW QUALITY PROTEIN: collagen alpha-1(V) chain [Taeniopygia guttata]
3324200	405550	15513000	21171000	19631000	10989000	25378000	116790000	64492000	100180000	45244000	78021000	55290000	67235000				3	3	3	3.2	3.2	3.2	115.55	0	108.97	623660000	39	XP_012431228.1;XP_012431227.1;CON__ENSEMBL:ENSBTAP00000031900	XP_012431228.1;XP_012431227.1	453	CP	XP_012431228.1 PREDICTED: ceruloplasmin isoform X2 [Taeniopygia guttata];XP_012431227.1 PREDICTED: ceruloplasmin isoform X1 [Taeniopygia guttata]
8389600	2482900	28383000	25132000	21164000	31143000	6398300	0	0	0	0	0	0	0				3	3	3	8.9	8.9	8.9	42.953	0	21.493	123090000	13	XP_012428888.1	XP_012428888.1	411	CPE	XP_012428888.1 PREDICTED: carboxypeptidase E [Taeniopygia guttata]
0	0	7168900	5880900	0	0	0	8654800	79629000	11235000	28673000	38216000	19561000	77712000				2	2	2	7.5	7.5	7.5	25.766	0	17.769	276730000	5	XP_002198443.1	XP_002198443.1	249	CRP	XP_002198443.1 PREDICTED: serum amyloid P-component [Taeniopygia guttata]
1183100	0	39947000	27518000	25357000	33373000	29608000	0	0	0	0	0	0	0				2	2	2	8.9	8.9	8.9	56.552	0	18.268	156990000	6	XP_012425668.1	XP_012425668.1	354	CTSA	XP_012425668.1 PREDICTED: lysosomal protective protein [Taeniopygia guttata]
0	0	36314000	8194500	27636000	22638000	2787900	10803000	0	80180000	108680000	79642000	76801000	0				3	3	3	5.4	5.4	5.4	43.71	0	36.796	453680000	18	XP_002189698.3	XP_002189698.3	139	CTSE	XP_002189698.3 PREDICTED: cathepsin E-like [Taeniopygia guttata]
0	10034000	18775000	26313000	0	17767000	15908000	135720000	0	84485000	30924000	67501000	0	0				2	2	2	1.1	1.1	1.1	351	0	10.997	407420000	2	XP_012433027.1	XP_012433027.1	474	CZH5ORF42	XP_012433027.1 PREDICTED: uncharacterized protein C5orf42 homolog [Taeniopygia guttata]
4213900	2016800	47870000	21464000	40430000	24222000	16283000	0	0	0	0	0	0	0				4	4	4	5	5	5	98.088	0	93.294	156500000	8	XP_004176341.1	XP_004176341.1	309	DAG1	XP_004176341.1 PREDICTED: LOW QUALITY PROTEIN: dystroglycan [Taeniopygia guttata]
81083000	31813000	287209984	185320000	228990000	209760000	193570000	0	2347000	0	0	0	0	0				4	4	4	16.4	16.4	16.4	25.052	0	323.31	1220100000	60	NP_001232712.1;ACH44188.1;XP_012429813.1;ACH44187.1	NP_001232712.1;ACH44188.1;XP_012429813.1;ACH44187.1	16	DKK3	NP_001232712.1 dickkopf-related protein 3 precursor [Taeniopygia guttata];ACH44188.1 putative dickkopf homolog 3 [Taeniopygia guttata];XP_012429813.1 PREDICTED: dickkopf-related protein 3 isoform X1 [Taeniopygia guttata];ACH44187.1 putative dickkopf homolo
113150000	27288000	676400000	227090000	466550016	336790016	252160000	2391800	3691600	0	0	0	0	0				6	6	6	18.7	18.7	18.7	50.46	0	152.31	2105500000	30	XP_002199523.1	XP_002199523.1	264	EFEMP1	XP_002199523.1 PREDICTED: EGF-containing fibulin-like extracellular matrix protein 1 [Taeniopygia guttata]
27629000	12651000	52907000	42201000	44520000	48018000	43001000	0	21497000	12849000	17699000	13014000	0	25315000				2	2	2	2	2	2	136.39	0	10.904	361300000	2	XP_012427652.1;XP_012427651.1;XP_012427650.1;XP_012427649.1	XP_012427652.1;XP_012427651.1;XP_012427650.1;XP_012427649.1	390	EHBP1	XP_012427652.1 PREDICTED: EH domain-binding protein 1 isoform X4 [Taeniopygia guttata];XP_012427651.1 PREDICTED: EH domain-binding protein 1 isoform X3 [Taeniopygia guttata];XP_012427650.1 PREDICTED: EH domain-binding protein 1 isoform X2 [Taeniopygia gutt
19348000	3462900	47822000	24874000	63591000	6076300	75354000	4252900	3878600	0	3737200	0	3088900	11455000				6	3	3	19.1	9	9	47.352	0	19.428	266940000	4	XP_002188889.1;XP_002187469.1	XP_002188889.1;XP_002187469.1	126	ENO1	XP_002188889.1 PREDICTED: alpha-enolase [Taeniopygia guttata];XP_002187469.1 PREDICTED: alpha-enolase-like [Taeniopygia guttata]
87435000	9563800	72175000	18049000	56856000	30302000	82305000	0	0	0	0	5297500	8010000	8588300				10	10	7	38.5	38.5	28.3	47.31	0	214.17	378580000	30	XP_002196516.1	XP_002196516.1	222	ENO2	XP_002196516.1 PREDICTED: gamma-enolase [Taeniopygia guttata]
344390016	158260000	4168900096	2940699904	3618400000	3648399872	3213199872	0	7615400	0	47763000	2490800	2912600	17127000				18	18	18	27	27	27	98.165	0	323.31	18170000000	172	XP_002200476.2;XP_002187425.2	XP_002200476.2	281	ENPP2	XP_002200476.2 PREDICTED: ectonucleotide pyrophosphatase/phosphodiesterase family member 2 [Taeniopygia guttata]
15634000	12065000	114880000	63779000	108570000	98119000	13758000	0	0	0	0	0	0	0				4	4	4	6.4	6.4	6.4	117.12	0	104.73	426800000	16	XP_012430955.1	XP_012430955.1	447	EPHA4	XP_012430955.1 PREDICTED: LOW QUALITY PROTEIN: ephrin type-A receptor 4 [Taeniopygia guttata]
4498000	0	30415000	22006000	22982000	18329000	21751000	0	0	0	0	0	0	0				4	4	4	11.5	11.5	11.5	55.909	0	24.209	119980000	11	XP_002191581.2;XP_002195595.1	XP_002191581.2	162	FAM20C	XP_002191581.2 PREDICTED: extracellular serine/threonine protein kinase FAM20C [Taeniopygia guttata]
18568000	13125000	95665000	64575000	83398000	66374000	107670000	0	0	0	0	0	0	0				2	2	2	10.6	10.6	10.6	20.588	0	11.527	449380000	5	XP_002191584.3;XP_012424355.1	XP_002191584.3;XP_012424355.1	163	FAM3C	XP_002191584.3 PREDICTED: protein FAM3C, partial [Taeniopygia guttata];XP_012424355.1 PREDICTED: protein FAM3C-like, partial [Taeniopygia guttata]
12701000	1937800	73678000	31482000	43510000	53201000	0	25258000	17781000	0	12768000	5323500	10150000	17656000				2	2	2	5.1	5.1	5.1	71.091	0	15.865	305450000	26	XP_012424733.1	XP_012424733.1	337	FBLN1	XP_012424733.1 PREDICTED: LOW QUALITY PROTEIN: fibulin-1 [Taeniopygia guttata]
14515000	16055000	107950000	189310000	186990000	77245000	35181000	6215200	2389600	0	0	0	2869900	0				5	5	5	11.7	11.7	11.7	54.495	0	55.742	638720000	17	XP_002196458.1	XP_002196458.1	220	FGB	XP_002196458.1 PREDICTED: fibrinogen beta chain [Taeniopygia guttata]
15461000	7279000	46409000	11438000	12182000	0	18236000	0	0	0	0	0	0	0				4	4	4	4.8	4.8	4.8	94.317	0	22.53	111000000	6	XP_012430167.1;XP_012430166.1;XP_012430169.1;XP_012430168.1	XP_012430167.1;XP_012430166.1	434	FGFR2	XP_012430167.1 PREDICTED: fibroblast growth factor receptor 2 isoform X2 [Taeniopygia guttata];XP_012430166.1 PREDICTED: fibroblast growth factor receptor 2 isoform X1 [Taeniopygia guttata]
12586000	21182000	77432000	248400000	197010000	89407000	16323000	0	0	0	11513000	0	0	0				4	4	4	8.8	8.8	8.8	49.341	0	186.18	673850000	21	XP_002196471.2	XP_002196471.2	221	FGG	XP_002196471.2 PREDICTED: fibrinogen gamma chain [Taeniopygia guttata]
731260	0	23360000	7632200	9796800	24202000	7846500	0	0	0	0	0	0	0				2	2	2	8.8	8.8	8.8	40.407	0	14.166	73569000	6	XP_002197500.2	XP_002197500.2	235	FIGF	XP_002197500.2 PREDICTED: vascular endothelial growth factor D [Taeniopygia guttata]
163070000	6522900	1334899968	387870016	1255000064	829219968	592280000	1039500032	1345799936	536960000	654380032	477510016	436540000	1582099968				20	20	20	11.6	11.6	11.6	269.14	0	323.31	10642000000	194	XP_002189679.2	XP_002189679.2	138	FN1	XP_002189679.2 PREDICTED: fibronectin [Taeniopygia guttata]
0	0	13574000	0	10099000	13207000	7387900	0	0	0	0	0	0	0				2	2	2	2.3	2.3	2.3	94.36	0	11.287	44267000	2	XP_012428908.1;XP_002199031.1	XP_012428908.1;XP_002199031.1	257	FSTL5	XP_012428908.1 PREDICTED: follistatin-related protein 5 isoform X2 [Taeniopygia guttata];XP_002199031.1 PREDICTED: follistatin-related protein 5 isoform X1 [Taeniopygia guttata]
48217000	43309000	209710000	126940000	85931000	67274000	143420000	0	0	0	0	1192800	0	0				3	3	3	17.2	17.2	17.2	21.059	0	18.93	726000000	17	NP_001232211.1;ACH46085.1;ACH46084.1;ACH46083.1	NP_001232211.1;ACH46085.1;ACH46084.1;ACH46083.1	50	FTH	NP_001232211.1 ferritin heavy chain [Taeniopygia guttata];ACH46085.1 putative ferritin heavy chain [Taeniopygia guttata];ACH46084.1 putative ferritin heavy chain [Taeniopygia guttata];ACH46083.1 putative ferritin heavy chain [Taeniopygia guttata]
1716100	0	12314000	0	7724100	7735000	4728100	0	0	0	0	0	0	0				3	3	3	7.9	7.9	7.9	64.059	0	17.34	34217000	5	XP_012427305.1	XP_012427305.1	381	GALNT1	XP_012427305.1 PREDICTED: polypeptide N-acetylgalactosaminyltransferase 1 [Taeniopygia guttata]
2541800	12288000	25533000	13753000	30009000	17590000	11339000	0	0	0	0	0	0	0				2	2	2	4.5	4.5	4.5	75.381	0	39.119	113050000	7	XP_002190803.2	XP_002190803.2	155	GALNT2	XP_002190803.2 PREDICTED: polypeptide N-acetylgalactosaminyltransferase 2 [Taeniopygia guttata]
7204400	6593200	3505200	7729900	4229400	3197400	3832400	9778200	3412700	5619600	9081000	7228700	0	23503000				4	4	4	23.1	23.1	23.1	35.739	0	41.757	94915000	6	NP_001185539.1;ACH43760.1;AAF78051.1	NP_001185539.1;ACH43760.1	7	GAPDH	NP_001185539.1 glyceraldehyde-3-phosphate dehydrogenase [Taeniopygia guttata];ACH43760.1 putative glyceraldehyde-3-phosphate dehydrogenase [Taeniopygia guttata]
34151000	5518700	137120000	70989000	80577000	114250000	96071000	0	0	0	0	0	0	0				6	6	6	24.4	24.4	24.4	48.319	0	228.66	538680000	38	XP_002188156.3	XP_002188156.3	117	GDI1	XP_002188156.3 PREDICTED: rab GDP dissociation inhibitor beta [Taeniopygia guttata]
0	603140	12231000	12628000	0	7710200	9318100	0	0	0	0	0	0	0				2	2	2	2.7	2.7	2.7	92.336	0	10.909	42491000	2	XP_012427064.1	XP_012427064.1	375	GLB1	XP_012427064.1 PREDICTED: beta-galactosidase [Taeniopygia guttata]
0	7335000	0	0	0	25202000	38408000	304220000	77514000	587969984	514360000	224810000	467520000	38438000				2	2	2	0.5	0.5	0.5	461.07	0	25.188	2285800000	4	XP_012429240.1	XP_012429240.1	418	GOLGB1	XP_012429240.1 PREDICTED: golgin subfamily B member 1-like [Taeniopygia guttata]
0	262440	12537000	2531500	0	11493000	8870700	10186000	10122000	0	0	0	0	18587000				2	2	2	9.5	9.5	9.5	53.671	0	12.566	74590000	3	XP_012430910.1	XP_012430910.1	446	GPC1	XP_012430910.1 PREDICTED: glypican-1 [Taeniopygia guttata]
16562000	0	19136000	8547600	92937000	19582000	28943000	1995600000	989080000	1366099968	582310016	812150016	826339968	1956000000				3	3	3	13.6	13.6	13.6	26.238	0	172.35	8713300000	31	NP_001257909.1	NP_001257909.1	89	GPX3	NP_001257909.1 glutathione peroxidase 3 precursor [Taeniopygia guttata]
6365600	1151900	126300000	13881000	333449984	191460000	49345000	149780000	474910016	138780000	193750000	90717000	113460000	647990016				8	8	8	15.2	15.2	15.2	80.695	0	323.31	2531300000	56	XP_012433823.1;CON__Q3SX14	XP_012433823.1	492	GSN	XP_012433823.1 PREDICTED: gelsolin [Taeniopygia guttata]
14464000	810430	8598000	0	0	697570	1106700	0	0	0	0	0	0	0				3	3	3	28.6	28.6	28.6	13.922	0	17.913	25677000	2	XP_012424546.1;XP_012424542.1;XP_012424417.1;XP_002195299.1;XP_002194969.1;XP_002194659.1;XP_002193403.1;XP_002193193.1;XP_002192965.1;XP_002188921.1;XP_012424415.1;XP_002192994.1	XP_012424546.1;XP_012424542.1;XP_012424417.1;XP_002195299.1;XP_002194969.1;XP_002194659.1;XP_002193403.1;XP_002193193.1;XP_002192965.1;XP_002188921.1;XP_012424415.1;XP_002192994.1	129	H2B-VIII;H2B-V;H2B-I	XP_012424546.1 PREDICTED: histone H2B 1/2/3/4/6 [Taeniopygia guttata];XP_012424542.1 PREDICTED: histone H2B 1/2/3/4/6 [Taeniopygia guttata];XP_012424417.1 PREDICTED: histone H2B 5-like [Taeniopygia guttata];XP_002195299.1 PREDICTED: histone H2B 5 [Taeniopy
6242100224	38482000	4486199808	73482000	3255099904	22880999424	5990199808	1366899968	4361200128	1858800000	1394499968	2025699968	741660032	15248000000				5	5	2	37.4	37.4	19	16.313	0	65.398	69963000000	48	NP_001232396.1;ACH46399.1;ACH44974.1;ACH44972.1;ACH44971.1;ACH44970.1;ACH44969.1;ACH44968.1;ACH44967.1;ACH44973.1;NP_001232041.1;ACH43631.1	NP_001232396.1;ACH46399.1;ACH44974.1;ACH44972.1;ACH44971.1;ACH44970.1;ACH44969.1;ACH44968.1;ACH44967.1;ACH44973.1	26	HBB	NP_001232396.1 putative beta-globin [Taeniopygia guttata];ACH46399.1 putative beta-globin [Taeniopygia guttata];ACH44974.1 putative beta-globin [Taeniopygia guttata];ACH44972.1 putative beta-globin [Taeniopygia guttata];ACH44971.1 putative beta-globin [Tae
0	0	0	0	0	2438500	0	0	0	182820000	131550000	71599000	104280000	0				2	2	2	1	1	1	514.88	0	11.23	492690000	2	XP_012433468.1	XP_012433468.1	482	HECTD4	XP_012433468.1 PREDICTED: probable E3 ubiquitin-protein ligase HECTD4 [Taeniopygia guttata]
0	1708400	3278700	3370300	4116100	0	0	0	4544400	1204400	0	0	0	0				2	2	2	10.9	10.9	10.9	19.181	0	11.299	18222000	1	XP_002193411.1	XP_002193411.1	185	HES5	XP_002193411.1 PREDICTED: transcription factor HES-5 [Taeniopygia guttata]
17325000	12214000	0	0	51512000	38006000	0	0	0	0	0	0	0	559440				2	2	2	6.8	6.8	6.8	26.839	0	10.93	119620000	2	XP_002199292.1	XP_002199292.1	260	HOXD4	XP_002199292.1 PREDICTED: homeobox protein Hox-D4 [Taeniopygia guttata]
19065000	522170	13966000	0	10613000	10144000	16328000	0	0	0	0	0	0	1212700				6	6	6	12.5	12.5	12.5	83.991	0	50.16	71851000	7	XP_002200608.1;XP_012431876.1;XP_012427857.1	XP_002200608.1	285	HSP90AA1	XP_002200608.1 PREDICTED: heat shock protein HSP 90-alpha [Taeniopygia guttata]
936330	0	334460	0	0	1039800	578300	0	0	0	0	0	0	0				7	2	2	13.6	4.3	4.3	70.014	0	12.3	2888900	3	XP_002200628.1;ABM54454.1	XP_002200628.1;ABM54454.1	286	HSPA2	XP_002200628.1 PREDICTED: heat shock-related 70 kDa protein 2 [Taeniopygia guttata];ABM54454.1 heat shock protein 70, partial [Taeniopygia guttata]
58039000	2561100	33727000	14088000	23999000	59866000	43990000	199550	0	3310400	0	293060	1710900	6590800				8	8	3	16.3	16.3	7.1	70.856	0	230.21	248370000	33	XP_002195736.1	XP_002195736.1	207	HSPA8	XP_002195736.1 PREDICTED: heat shock cognate 71 kDa protein [Taeniopygia guttata]
9947300	4440600	43948000	23181000	33281000	39849000	34713000	211660000	306350016	190880000	187050000	117100000	84000000	293780000				6	6	6	10.2	10.2	10.2	68.138	0	132.09	1580200000	49	XP_002191841.2	XP_002191841.2	166	IGFALS	XP_002191841.2 PREDICTED: insulin-like growth factor-binding protein complex acid labile subunit [Taeniopygia guttata]
10715000	1255100	421489984	149010000	382329984	313740000	142680000	0	0	0	0	0	0	0				4	4	4	11.8	11.8	11.8	26.021	0	175.83	1421200000	14	XP_012428881.1	XP_012428881.1	410	IGFBP7	XP_012428881.1 PREDICTED: LOW QUALITY PROTEIN: insulin-like growth factor-binding protein 7, partial [Taeniopygia guttata]
44198000	175900000	910430016	367110016	719960000	237760000	209240000	146890000	197940000	281380000	583720000	226020000	342920000	238680000				4	4	4	10.9	10.9	10.9	25.222	0	62.408	4682100000	27	ACH44209.1;ACH44210.1;XP_004176633.2	ACH44209.1	17	IGLL1	ACH44209.1 putative immunoglobulin lambda light chain [Taeniopygia guttata]
152310000	74844000	726830016	726169984	648499968	870480000	779539968	3238000128	2833299968	2447500032	2101400064	2054700032	2358700032	2780699904				12	12	12	17	17	17	106.4	0	323.31	21793000000	157	XP_002190101.1;CON__Q9TRI1	XP_002190101.1	145	ITIH2	XP_002190101.1 PREDICTED: inter-alpha-trypsin inhibitor heavy chain H2 [Taeniopygia guttata]
55060000	21998000	132830000	109590000	73036000	126440000	51338000	591529984	1258200064	661470016	679929984	660320000	687539968	1273600000				8	8	8	11.1	11.1	11.1	93.698	0	323.31	6382900000	116	XP_002191423.2;XP_004176342.1	XP_002191423.2;XP_004176342.1	161	ITIH3	XP_002191423.2 PREDICTED: inter-alpha-trypsin inhibitor heavy chain H3 isoform X2 [Taeniopygia guttata];XP_004176342.1 PREDICTED: inter-alpha-trypsin inhibitor heavy chain H3 isoform X1 [Taeniopygia guttata]
9899900	0	481710016	256900000	388500000	260420000	250870000	228120000	41784000	32916000	0	0	45129000	100220000				2	2	2	5.5	5.5	5.5	51.146	0	164.61	2096500000	22	XP_002198294.1	XP_002198294.1	246	LCAT	XP_002198294.1 PREDICTED: phosphatidylcholine-sterol acyltransferase [Taeniopygia guttata]
1483700	0	21079000	4703100	22866000	17549000	7359000	20572000	27155000	0	6554800	3123700	3180900	11869000				3	3	3	7.7	7.7	7.7	69.734	0	29.181	147500000	14	XP_012425254.1;XP_012425255.1;XP_012425256.1	XP_012425254.1;XP_012425255.1;XP_012425256.1	344	LCP1	XP_012425254.1 PREDICTED: plastin-2 isoform X1 [Taeniopygia guttata];XP_012425255.1 PREDICTED: plastin-2 isoform X2 [Taeniopygia guttata];XP_012425256.1 PREDICTED: plastin-2 isoform X3 [Taeniopygia guttata]
0	0	17828000	14934000	7931800	25546000	17588000	0	0	0	0	0	2638400	0				3	3	3	9.4	9.4	9.4	36.354	0	17.535	86466000	8	XP_002198647.1	XP_002198647.1	252	LDHA	XP_002198647.1 PREDICTED: L-lactate dehydrogenase A chain [Taeniopygia guttata]
4756300	8769300	106680000	102800000	99314000	113860000	92648000	5646000	0	1142500	3880000	2979200	4749800	6284300				2	2	2	13.3	13.3	13.3	18.633	0	110.93	553510000	16	ACH45478.1;ACH45479.1;ACH45470.1;XP_012424709.1;NP_001185514.1;ACH45477.1;ACH45476.1;ACH45475.1;ACH45474.1;ACH45473.1;ACH45471.1	ACH45478.1;ACH45479.1;ACH45470.1;XP_012424709.1;NP_001185514.1;ACH45477.1;ACH45476.1;ACH45475.1;ACH45474.1;ACH45473.1;ACH45471.1	39	LDHB	ACH45478.1 putative lactate dehydrogenase B variant 1 [Taeniopygia guttata];ACH45479.1 putative lactate dehydrogenase B variant 2 [Taeniopygia guttata];ACH45470.1 putative lactate dehydrogenase B variant 1 [Taeniopygia guttata];XP_012424709.1 PREDICTED: L-
1771900	5197700	7340400	6816600	23235000	8935300	23042000	0	0	0	0	0	0	0				2	2	2	16.6	16.6	16.6	21.639	0	12.133	76338000	2	XP_012429683.1;ACH44465.1;NP_001232248.1;ACH44464.1	XP_012429683.1;ACH44465.1;NP_001232248.1;ACH44464.1	18	LMAN2L	XP_012429683.1 PREDICTED: vesicular integral-membrane protein VIP36-like [Taeniopygia guttata];ACH44465.1 putative lectin mannose-binding 2 variant 1 [Taeniopygia guttata];NP_001232248.1 VIP36-like protein precursor [Taeniopygia guttata];ACH44464.1 putativ
10824000	10141000	26113000	34551000	13157000	20678000	23036000	0	0	0	0	0	0	0				2	2	2	19.1	19.1	19.1	10.513	0	16.698	138500000	9	NP_001184182.1;ACH45417.1;ACH45416.1;ACH45415.1;ACH45414.1;ACH45413.1;ACH45412.1;ACH45411.1;ACH45410.1;ACH45409.1;ACH45408.1;ACH45407.1	NP_001184182.1;ACH45417.1;ACH45416.1;ACH45415.1;ACH45414.1;ACH45413.1;ACH45412.1;ACH45411.1;ACH45410.1;ACH45409.1;ACH45408.1;ACH45407.1	37	LOC422895	NP_001184182.1 uncharacterized protein LOC100190442 precursor [Taeniopygia guttata];ACH45417.1 hypothetical protein [Taeniopygia guttata];ACH45416.1 hypothetical protein [Taeniopygia guttata];ACH45415.1 hypothetical protein [Taeniopygia guttata];ACH45414.1
2786400	896510	12796000	16380000	11860000	6380400	6722700	0	0	0	0	0	0	0				2	2	2	1.2	1.2	1.2	466.7	0	23.494	57822000	11	XP_012431255.1	XP_012431255.1	454	LRP1	XP_012431255.1 PREDICTED: LOW QUALITY PROTEIN: prolow-density lipoprotein receptor-related protein 1 [Taeniopygia guttata]
122340000	96816000	461860000	353569984	374700000	348060000	413280000	0	0	597190016	0	0	0	0				8	8	8	27.7	27.7	27.7	38.759	0	323.31	2767800000	42	XP_004177150.1;XP_004177152.1	XP_004177150.1;XP_004177152.1	314	LSAMP	XP_004177150.1 PREDICTED: limbic system-associated membrane protein isoform X1 [Taeniopygia guttata];XP_004177152.1 PREDICTED: limbic system-associated membrane protein isoform X2 [Taeniopygia guttata]
162970000	95945000	488120000	539769984	658280000	735619968	409560000	14429000	332580000	8303100	103380000	5219000	102740000	377830016				2	2	2	14	14	14	38.504	0	323.31	4034800000	52	XP_002186576.1	XP_002186576.1	96	LUM	XP_002186576.1 PREDICTED: lumican [Taeniopygia guttata]
2847200	0	91787000	53556000	100010000	74862000	67147000	2694100	0	0	0	0	0	6195600				6	6	6	14.3	14.3	14.3	65.268	0	62.949	399100000	22	XP_002189864.2;XP_012425337.1	XP_002189864.2	141	MAN1A1	XP_002189864.2 PREDICTED: mannosyl-oligosaccharide 1,2-alpha-mannosidase IA [Taeniopygia guttata]
3339400	0	11180000	4897700	9668200	22390000	22201000	0	0	0	0	0	0	0				4	4	4	10	10	10	76.615	0	33.875	73676000	5	XP_002190065.2	XP_002190065.2	143	MAN1B1	XP_002190065.2 PREDICTED: endoplasmic reticulum mannosyl-oligosaccharide 1,2-alpha-mannosidase [Taeniopygia guttata]
7517200	1818900	3957600	3932300	5274400	3228900	4065400	0	5863300	0	0	0	0	4182500				2	2	2	3.7	3.7	3.7	112.32	0	13.166	39840000	3	XP_012429118.1	XP_012429118.1	415	MAN2B2	XP_012429118.1 PREDICTED: epididymis-specific alpha-mannosidase [Taeniopygia guttata]
15753000	8012800	10690000	36356000	13846000	11686000	6244400	0	0	0	0	0	0	0				2	2	2	7.3	7.3	7.3	49.537	0	36.665	102590000	12	XP_012428350.1	XP_012428350.1	400	MATN3	XP_012428350.1 PREDICTED: matrilin-3 [Taeniopygia guttata]
0	0	0	0	0	0	0	0	0	2598800	7592800	8874500	2852100	53887000				2	2	2	16.2	16.2	16.2	17.338	0	14.165	75805000	5	XP_002199416.1	XP_002199416.1	262	MB	XP_002199416.1 PREDICTED: myoglobin [Taeniopygia guttata]
4269400	2662500	24461000	9765500	3640600	16038000	22460000	0	0	0	0	0	0	0				2	2	2	9.9	9.9	9.9	19.698	0	45.623	83298000	10	XP_012427669.1;XP_002187091.2	XP_012427669.1;XP_002187091.2	106	MCFD2	XP_012427669.1 PREDICTED: multiple coagulation factor deficiency protein 2 homolog [Taeniopygia guttata];XP_002187091.2 PREDICTED: multiple coagulation factor deficiency protein 2 homolog [Taeniopygia guttata]
3532900	0	8218100	7307600	17921000	12340000	9094500	0	0	0	0	0	0	0				2	2	2	5.9	5.9	5.9	72.124	0	23.464	58415000	3	XP_012429445.1	XP_012429445.1	422	MDGA2	XP_012429445.1 PREDICTED: MAM domain-containing glycosylphosphatidylinositol anchor protein 2 [Taeniopygia guttata]
28187000	12433000	109200000	69461000	25981000	78608000	69236000	0	3070000	0	0	0	5333000	16842000				7	7	7	31.1	31.1	31.1	36.513	0	49.587	418350000	26	ACH45041.1;NP_001232537.1;ACH45040.1;XP_002197158.2	ACH45041.1;NP_001232537.1;ACH45040.1	29	MDH1	ACH45041.1 putative malate dehydrogenase cytoplasmic variant 2 [Taeniopygia guttata];NP_001232537.1 putative malate dehydrogenase cytoplasmic variant 1 [Taeniopygia guttata];ACH45040.1 putative malate dehydrogenase cytoplasmic variant 1 [Taeniopygia guttat
8957700	4920000	57794000	50713000	52778000	50089000	55823000	0	0	0	0	0	0	0				3	3	3	11.1	11.1	11.1	39.274	0	30.947	281080000	14	XP_002187811.1	XP_002187811.1	112	MINPP1	XP_002187811.1 PREDICTED: multiple inositol polyphosphate phosphatase 1 [Taeniopygia guttata]
241900000	42453000	825089984	599680000	570920000	696689984	517860000	0	5918300	0	835070016	902449984	12495000	0				10	10	10	22.4	22.4	22.4	74.527	0	323.31	5250500000	65	XP_002192705.1	XP_002192705.1	176	MMP2	XP_002192705.1 PREDICTED: 72 kDa type IV collagenase [Taeniopygia guttata]
10686000	7991500	42445000	34501000	47593000	35910000	46247000	0	8752800	8648100	0	0	0	0				2	2	2	10.3	10.3	10.3	24.919	0	13.202	242770000	4	NP_001232398.1;ACH46435.1;ACH44746.1;ACH44744.1;ACH44742.1;ACH44741.1;ACH44745.1;ACH46426.1	NP_001232398.1;ACH46435.1;ACH44746.1;ACH44744.1;ACH44742.1;ACH44741.1;ACH44745.1;ACH46426.1	20	MNSOD	NP_001232398.1 superoxide dismutase [Mn], mitochondrial [Taeniopygia guttata];ACH46435.1 putative mitochondrial superoxide dismutase 2 variant 1 [Taeniopygia guttata];ACH44746.1 putative mitochondrial superoxide dismutase 2 variant 1 [Taeniopygia guttata];
3443200	0	11276000	4599900	18246000	8785500	6929900	0	0	0	0	0	0	0				2	2	2	4.7	4.7	4.7	42.817	0	13.837	53281000	2	XP_004186244.2	XP_004186244.2	315	MYOC	XP_004186244.2 PREDICTED: LOW QUALITY PROTEIN: myocilin [Taeniopygia guttata]
139030000	61523000	335960000	291009984	299420000	296390016	382140000	0	8316800	0	0	0	2518500	12371000				5	5	5	6.1	6.1	6.1	116.88	0	323.31	1828700000	34	XP_002189731.2	XP_002189731.2	140	NCAM1	XP_002189731.2 PREDICTED: neural cell adhesion molecule 1 [Taeniopygia guttata]
1351200	0	8807900	7867400	14831000	9944400	4274500	0	0	0	0	0	0	0				2	2	2	2.5	2.5	2.5	92.178	0	41.246	47076000	5	XP_002186903.2	XP_002186903.2	101	NCAM2	XP_002186903.2 PREDICTED: neural cell adhesion molecule 2 [Taeniopygia guttata]
30209000	23798000	112650000	79237000	60736000	63480000	84090000	0	0	0	0	0	0	0				3	3	3	10.1	10.1	10.1	33.24	0	43.076	454200000	17	XP_004174963.1	XP_004174963.1	294	NEGR1	XP_004174963.1 PREDICTED: LOW QUALITY PROTEIN: neuronal growth regulator 1 [Taeniopygia guttata]
83343000	67304000	643489984	403430016	329169984	391150016	554620032	2741500	21290000	10854000	9931300	6650000	5624600	12151000				6	6	6	7.8	7.8	7.8	87.789	0	118.27	2541700000	44	XP_002194312.2	XP_002194312.2	190	NELL2	XP_002194312.2 PREDICTED: protein kinase C-binding protein NELL2 [Taeniopygia guttata]
54524000	9053500	102720000	157460000	110730000	139490000	160190000	0	0	0	0	0	0	0				7	7	7	8.4	8.4	8.4	147.5	0	323.31	734170000	41	XP_002190793.1;XP_012431629.1	XP_002190793.1	154	NEO1	XP_002190793.1 PREDICTED: neogenin, partial [Taeniopygia guttata]
6107200	0	57295000	19222000	54292000	38718000	41428000	7919800	0	0	0	9768500	6982100	0				5	5	5	7.6	7.6	7.6	97.611	0	97.711	241730000	14	XP_012426479.1;XP_012426478.1;XP_012426477.1;XP_012426476.1	XP_012426479.1;XP_012426478.1;XP_012426477.1;XP_012426476.1	360	NFASC	XP_012426479.1 PREDICTED: neurofascin isoform X4 [Taeniopygia guttata];XP_012426478.1 PREDICTED: neurofascin isoform X3 [Taeniopygia guttata];XP_012426477.1 PREDICTED: neurofascin isoform X2 [Taeniopygia guttata];XP_012426476.1 PREDICTED: neurofascin isofo
22259000	23022000	98152000	120560000	102670000	89269000	74550000	0	0	0	0	0	0	0				7	7	4	13.6	13.6	8.9	93.971	0	84.096	530480000	32	XP_012425070.1;XP_004176529.1	XP_012425070.1	338	NLGN4X	XP_012425070.1 PREDICTED: LOW QUALITY PROTEIN: neuroligin-4, X-linked [Taeniopygia guttata]
13410000	2517700	34798000	9694700	34054000	40781000	33718000	0	0	0	0	0	0	0				4	4	4	34.6	34.6	34.6	17.275	0	37.924	168970000	15	NP_001191691.1;ACH46434.1;ACH44792.1;ACH44791.1;ACH44790.1;ACH44788.1;ACH44789.1;XP_012434010.1;NP_001191692.1	NP_001191691.1;ACH46434.1;ACH44792.1;ACH44791.1;ACH44790.1;ACH44788.1;ACH44789.1	22	NME2	NP_001191691.1 nucleoside diphosphate kinase B [Taeniopygia guttata];ACH46434.1 putative nucleoside diphosphate kinase variant 1 [Taeniopygia guttata];ACH44792.1 putative nucleoside diphosphate kinase variant 1 [Taeniopygia guttata];ACH44791.1 putative nuc
36187000	29006000	409120000	306390016	338270016	364169984	543350016	0	0	0	0	0	0	0				8	8	8	21.7	21.7	21.7	51.398	0	323.31	2026500000	57	XP_002191747.2	XP_002191747.2	165	NPTX2	XP_002191747.2 PREDICTED: neuronal pentraxin-2 [Taeniopygia guttata]
94024000	60369000	542510016	143050000	491270016	431300000	460630016	0	0	0	0	0	0	28923000				4	4	4	11.2	11.2	11.2	38.646	0	39.943	2252100000	15	XP_012424688.1	XP_012424688.1	336	NPTXR	XP_012424688.1 PREDICTED: neuronal pentraxin receptor [Taeniopygia guttata]
60432000	20918000	197520000	182370000	143700000	158260000	198380000	0	0	0	0	0	0	0				13	13	13	13.2	13.2	13.2	146.49	0	285.07	961590000	55	XP_012424396.1;XP_012424405.1;XP_012424397.1;XP_012424398.1;XP_012424399.1;XP_012424401.1;XP_012424403.1;XP_012424404.1;XP_012424414.1;XP_012424407.1;XP_012424409.1;XP_012424406.1;XP_012424408.1;XP_012424402.1;XP_012424400.1;XP_012424413.1;XP_012424410.1;XP_012424411.1;XP_012424412.1;XP_012432575.1	XP_012424396.1;XP_012424405.1;XP_012424397.1;XP_012424398.1;XP_012424399.1;XP_012424401.1;XP_012424403.1;XP_012424404.1;XP_012424414.1;XP_012424407.1;XP_012424409.1;XP_012424406.1;XP_012424408.1;XP_012424402.1;XP_012424400.1;XP_012424413.1;XP_012424410.1;XP_012424411.1;XP_012424412.1	330	NRCAM	XP_012424396.1 PREDICTED: neuronal cell adhesion molecule isoform X1 [Taeniopygia guttata];XP_012424405.1 PREDICTED: neuronal cell adhesion molecule isoform X8 [Taeniopygia guttata];XP_012424397.1 PREDICTED: neuronal cell adhesion molecule isoform X1 [Taen
33650000	8935500	140400000	94159000	111230000	119850000	113380000	0	0	0	0	0	0	0				8	7	7	9.3	8.6	8.6	159.94	0	215.3	621600000	25	XP_012427779.1;XP_002198759.1;XP_012427781.1;XP_012427777.1;XP_012427776.1;XP_012427775.1;XP_004175163.1;XP_012427774.1;XP_012427773.1;XP_002198754.1;XP_012427772.1;XP_012427771.1;XP_012427770.1;XP_012427769.1;XP_012427768.1;XP_012427780.1	XP_012427779.1;XP_002198759.1;XP_012427781.1;XP_012427777.1;XP_012427776.1;XP_012427775.1;XP_004175163.1;XP_012427774.1;XP_012427773.1;XP_002198754.1;XP_012427772.1;XP_012427771.1;XP_012427770.1;XP_012427769.1;XP_012427768.1	253	NRXN1	XP_012427779.1 PREDICTED: neurexin-1-beta isoform X14 [Taeniopygia guttata];XP_002198759.1 PREDICTED: neurexin-1-beta isoform X13 [Taeniopygia guttata];XP_012427781.1 PREDICTED: neurexin-1-beta isoform X16 [Taeniopygia guttata];XP_012427777.1 PREDICTED: ne
30645000	2935400	83961000	80835000	120110000	134890000	116800000	2521700	0	0	0	0	0	0				13	13	12	13.7	13.7	13	155.24	0	188.56	572700000	43	XP_012429577.1;XP_012429576.1;XP_012429575.1;XP_012429574.1;XP_012429573.1;XP_012429571.1;XP_012429580.1;XP_012429572.1;XP_012429581.1;XP_012429578.1;XP_012429579.1	XP_012429577.1;XP_012429576.1;XP_012429575.1;XP_012429574.1;XP_012429573.1;XP_012429571.1;XP_012429580.1;XP_012429572.1	426	NRXN3	XP_012429577.1 PREDICTED: neurexin 3 isoform X7 [Taeniopygia guttata];XP_012429576.1 PREDICTED: neurexin 3 isoform X6 [Taeniopygia guttata];XP_012429575.1 PREDICTED: neurexin 3 isoform X5 [Taeniopygia guttata];XP_012429574.1 PREDICTED: neurexin 3 isoform X
56894000	48250000	293529984	197020000	269600000	261910000	290289984	0	0	134080000	124320000	79815000	92368000	0				7	7	6	21.1	21.1	18.9	38.978	0	81.617	1848100000	38	XP_004174620.1;XP_002197269.1;XP_012426251.1	XP_004174620.1;XP_002197269.1;XP_012426251.1	232	NTM	XP_004174620.1 PREDICTED: neurotrimin isoform X1 [Taeniopygia guttata];XP_002197269.1 PREDICTED: neurotrimin isoform X2 [Taeniopygia guttata];XP_012426251.1 PREDICTED: neurotrimin isoform X3 [Taeniopygia guttata]
11686000	7676400	34586000	16408000	17995000	25803000	21166000	27070000	35530000	24221000	22161000	20888000	27730000	76790000				3	3	3	6.8	6.8	6.8	53.496	0	18.934	369710000	5	XP_002198408.3	XP_002198408.3	248	NUCB2	XP_002198408.3 PREDICTED: nucleobindin-2 [Taeniopygia guttata]
19762000	13760000	80722000	37763000	60004000	65528000	63652000	0	0	0	0	7363600	0	0				2	2	2	32.3	32.3	32.3	14.417	0	40.587	348550000	14	XP_012425186.1	XP_012425186.1	342	NUTF2	XP_012425186.1 PREDICTED: nuclear transport factor 2 [Taeniopygia guttata]
13398000	6988100	28799000	24552000	0	30706000	27890000	48261000	50026000	11687000	15758000	26868000	12089000	69017000				2	2	2	0.5	0.5	0.5	930.91	0	10.976	366040000	2	XP_012426788.1	XP_012426788.1	368	OBSCN	XP_012426788.1 PREDICTED: obscurin [Taeniopygia guttata]
101420000	24240000	623049984	324929984	395740000	335230016	334769984	0	0	0	0	7746900	0	13119000				4	4	4	17.1	17.1	17.1	33.276	0	127.64	2160200000	29	XP_012428226.1	XP_012428226.1	399	OGN	XP_012428226.1 PREDICTED: mimecan [Taeniopygia guttata]
3576300	0	16769000	9210200	15806000	21155000	19495000	0	0	0	0	0	0	2552200				2	2	2	5.7	5.7	5.7	52.888	0	12.593	88564000	4	NP_001185778.1;XP_012433690.1;NP_001185777.1	NP_001185778.1;XP_012433690.1;NP_001185777.1	86	OLFM1	NP_001185778.1 noelin isoform 2 precursor [Taeniopygia guttata];XP_012433690.1 PREDICTED: noelin isoform X1 [Taeniopygia guttata];NP_001185777.1 noelin isoform 1 [Taeniopygia guttata]
28569000	21525000	88584000	79648000	79596000	65238000	72020000	0	0	0	0	0	0	0				5	4	4	13.6	11.3	11.3	36.937	0	26.045	435180000	14	XP_002197194.1;XP_004174619.1	XP_002197194.1;XP_004174619.1	231	OPCML	XP_002197194.1 PREDICTED: opioid-binding protein/cell adhesion molecule isoform X2 [Taeniopygia guttata];XP_004174619.1 PREDICTED: opioid-binding protein/cell adhesion molecule isoform X1 [Taeniopygia guttata]
19421000	9580900	97049000	56315000	109540000	79456000	114990000	0	0	0	0	0	0	0				2	2	2	2.9	2.9	2.9	107.68	0	13.662	486350000	9	XP_012432914.1;XP_012432913.1;XP_012432912.1;XP_012432911.1;XP_012432910.1;XP_012432909.1;XP_012432908.1	XP_012432914.1;XP_012432913.1;XP_012432912.1;XP_012432911.1;XP_012432910.1;XP_012432909.1;XP_012432908.1	472	PAM	XP_012432914.1 PREDICTED: peptidyl-glycine alpha-amidating monooxygenase isoform X7 [Taeniopygia guttata];XP_012432913.1 PREDICTED: peptidyl-glycine alpha-amidating monooxygenase isoform X6 [Taeniopygia guttata];XP_012432912.1 PREDICTED: peptidyl-glycine a
0	4326900	17624000	22036000	15267000	7709100	12141000	0	0	0	0	0	0	0				4	4	4	5.6	5.6	5.6	130.39	0	27.046	79105000	8	XP_012425139.1	XP_012425139.1	340	PCDH17	XP_012425139.1 PREDICTED: LOW QUALITY PROTEIN: protocadherin-17 [Taeniopygia guttata]
5863700	0	43576000	12488000	114140000	17068000	18713000	0	0	0	0	0	0	0				3	3	3	19.8	19.8	19.8	26.98	0	53.998	211850000	4	XP_012429499.1;XP_012429500.1;XP_012431618.1	XP_012429499.1;XP_012429500.1;XP_012431618.1	423	PCMT1L	XP_012429499.1 PREDICTED: protein-L-isoaspartate(D-aspartate) O-methyltransferase-like isoform X1 [Taeniopygia guttata];XP_012429500.1 PREDICTED: protein-L-isoaspartate(D-aspartate) O-methyltransferase-like isoform X2 [Taeniopygia guttata];XP_012431618.1 P
4837000	0	20142000	8144400	16120000	14689000	24410000	0	0	0	0	0	0	2466500				2	2	2	12.3	12.3	12.3	20.901	0	12.338	90809000	4	ACH45047.1;ACH45060.1;ACH45069.1;ACH45068.1;ACH45067.1;ACH45065.1;ACH45064.1;ACH45063.1;ACH45062.1;ACH45061.1;ACH45059.1;ACH45057.1;ACH45056.1;ACH45055.1;ACH45054.1;ACH45052.1;ACH45051.1;ACH45049.1;ACH45048.1;ACH45058.1;ACH45066.1;ACH45053.1;ACH46410.1;NP_001232409.1	ACH45047.1;ACH45060.1;ACH45069.1;ACH45068.1;ACH45067.1;ACH45065.1;ACH45064.1;ACH45063.1;ACH45062.1;ACH45061.1;ACH45059.1;ACH45057.1;ACH45056.1;ACH45055.1;ACH45054.1;ACH45052.1;ACH45051.1;ACH45049.1;ACH45048.1;ACH45058.1;ACH45066.1;ACH45053.1;ACH46410.1;NP_001232409.1	31	PEBP1	ACH45047.1 putative phosphatidylethanolamine-binding protein variant 1 [Taeniopygia guttata];ACH45060.1 putative phosphatidylethanolamine-binding protein variant 1 [Taeniopygia guttata];ACH45069.1 putative phosphatidylethanolamine-binding protein variant 1
4749700	1297900	28254000	5164400	19874000	18455000	26644000	2279300	0	1057200	7449200	7309200	7010100	15789000				2	2	2	32.2	32.2	32.2	13.314	0	15.996	145330000	7	XP_004174905.1	XP_004174905.1	293	PGAM1	XP_004174905.1 PREDICTED: phosphoglycerate mutase 1 [Taeniopygia guttata]
8796400	0	65058000	26744000	36702000	45868000	77720000	16442000	0	13381000	23391000	13217000	32254000	36424000				4	4	4	12.3	12.3	12.3	58.03	0	31.745	396000000	9	XP_012433429.1;XP_002192134.2	XP_012433429.1;XP_002192134.2	480	PKM	XP_012433429.1 PREDICTED: pyruvate kinase PKM isoform X2 [Taeniopygia guttata];XP_002192134.2 PREDICTED: pyruvate kinase PKM isoform X1 [Taeniopygia guttata]
40506000	3514500	177340000	186940000	146040000	210020000	242290000	830089984	683600000	439449984	352310016	381080000	462540000	732009984				2	2	2	2.1	2.1	2.1	89.679	0	10.935	4887700000	4	XP_012428052.1	XP_012428052.1	396	PLG	XP_012428052.1 PREDICTED: plasminogen [Taeniopygia guttata]
0	0	11519000	22766000	32120000	16021000	21306000	0	0	0	0	0	0	0				3	3	3	9.4	9.4	9.4	54.514	0	21.144	103730000	7	XP_002188714.2;XP_012425817.1	XP_002188714.2;XP_012425817.1	122	PLOD1	XP_002188714.2 PREDICTED: procollagen-lysine,2-oxoglutarate 5-dioxygenase 1-like, partial [Taeniopygia guttata];XP_012425817.1 PREDICTED: procollagen-lysine,2-oxoglutarate 5-dioxygenase 1 [Taeniopygia guttata]
4616400	1906700	24925000	24625000	12948000	11856000	9863100	0	1048600	0	0	0	0	1766200				5	5	5	13.4	13.4	13.4	57.072	0	58.839	93556000	11	XP_002192175.2	XP_002192175.2	171	PLXDC2	XP_002192175.2 PREDICTED: plexin domain-containing protein 2 [Taeniopygia guttata]
1563500	1022800	8457800	32594000	0	66839000	4677000	0	0	11555000	0	0	0	0				2	2	2	2.5	2.5	2.5	215.4	0	11.38	126710000	5	XP_002194843.2;XP_004175536.1	XP_002194843.2;XP_004175536.1	194	PLXNB1	XP_002194843.2 PREDICTED: plexin-B1 [Taeniopygia guttata];XP_004175536.1 PREDICTED: plexin-B1-like, partial [Taeniopygia guttata]
1819300	4168900	26021000	7656200	16678000	18309000	7203700	1975600	1668200	1608600	1937500	1637400	0	1619600				2	2	2	1	1	1	209.6	0	12.741	92304000	5	XP_012424418.1	XP_012424418.1	331	PLXNB2	XP_012424418.1 PREDICTED: plexin-B2 [Taeniopygia guttata]
2257000	0	49734000	29125000	65950000	33434000	46152000	0	0	0	0	0	0	0				3	3	3	6.8	6.8	6.8	75.653	0	26.09	226650000	11	XP_012430803.1	XP_012430803.1	445	POMGNT1	XP_012430803.1 PREDICTED: protein O-linked-mannose beta-1,2-N-acetylglucosaminyltransferase 1 [Taeniopygia guttata]
6105500	0	17181000	0	9634900	0	18063000	0	0	0	0	0	0	0				2	2	2	12.1	12.1	12.1	17.866	0	12.117	50985000	2	NP_001232391.1;ACH46395.1;ACH46386.1;ACH46378.1;ACH45832.1;ACH45831.1;ACH45830.1;ACH45827.1;ACH45826.1;ACH45825.1;ACH45824.1;ACH45829.1;ACH45828.1;ACH45823.1	NP_001232391.1;ACH46395.1;ACH46386.1;ACH46378.1;ACH45832.1;ACH45831.1;ACH45830.1;ACH45827.1;ACH45826.1;ACH45825.1;ACH45824.1;ACH45829.1;ACH45828.1;ACH45823.1	47	PPIA	NP_001232391.1 peptidyl-prolyl cis-trans isomerase A isoform 2 [Taeniopygia guttata];ACH46395.1 putative peptidylprolyl isomerase A (cyclophilin A) [Taeniopygia guttata];ACH46386.1 putative peptidylprolyl isomerase A (cyclophilin A) [Taeniopygia guttata];A
2945900	0	40540000	4561800	27515000	118010000	46163000	0	0	0	0	0	0	72560000				2	2	2	14.1	14.1	14.1	22.27	0	13.631	312300000	7	XP_012430702.1;NP_001232443.1;ACH44841.1;ACH44839.1;ACH44837.1;ACH44834.1;ACH44833.1;ACH44832.1;ACH44831.1;ACH44830.1;ACH44838.1;ACH44836.1;ACH44835.1	XP_012430702.1;NP_001232443.1;ACH44841.1;ACH44839.1;ACH44837.1;ACH44834.1;ACH44833.1;ACH44832.1;ACH44831.1;ACH44830.1;ACH44838.1;ACH44836.1;ACH44835.1	23	PRDX1	XP_012430702.1 PREDICTED: peroxiredoxin-1 isoform X1 [Taeniopygia guttata];NP_001232443.1 peroxiredoxin-1 [Taeniopygia guttata];ACH44841.1 putative peroxiredoxin 1 variant 3 [Taeniopygia guttata];ACH44839.1 putative peroxiredoxin 1 variant 2 [Taeniopygia g
1528400000	2624999936	19669999616	9151099904	14684000256	9490499584	11258999808	71436000	27353000	22063000	32884000	0	60203000	25957000				3	3	3	14.6	14.6	14.6	20.795	0	130.35	68649000000	64	XP_012433680.1;XP_012433679.1	XP_012433680.1;XP_012433679.1	486	PTGDS	XP_012433680.1 PREDICTED: lipocalin [Taeniopygia guttata];XP_012433679.1 PREDICTED: lipocalin [Taeniopygia guttata]
3708700	2653400	144080000	77735000	65053000	16488000	59885000	0	0	0	0	11349000	0	0				8	8	6	6.5	6.5	5.2	213.72	0	58.17	380950000	12	XP_012430689.1	XP_012430689.1	443	PTPRF	XP_012430689.1 PREDICTED: LOW QUALITY PROTEIN: receptor-type tyrosine-protein phosphatase F [Taeniopygia guttata]
40051000	28943000	97366000	87517000	110290000	124960000	125370000	0	8149300	0	0	0	0	11319000				6	6	6	10.7	10.7	10.7	142.36	0	88.302	633960000	37	XP_012428670.1	XP_012428670.1	406	PTPRG	XP_012428670.1 PREDICTED: receptor-type tyrosine-protein phosphatase gamma [Taeniopygia guttata]
12142000	1233000	79647000	52984000	68184000	53769000	51923000	0	0	0	0	0	0	0				6	6	6	7.9	7.9	7.9	168.93	0	177.87	319880000	20	XP_012426697.1;XP_012426696.1;XP_012426695.1;XP_012426698.1	XP_012426697.1;XP_012426696.1;XP_012426695.1;XP_012426698.1	366	PTPRS	XP_012426697.1 PREDICTED: receptor-type tyrosine-protein phosphatase S isoform X3 [Taeniopygia guttata];XP_012426696.1 PREDICTED: receptor-type tyrosine-protein phosphatase S isoform X2 [Taeniopygia guttata];XP_012426695.1 PREDICTED: receptor-type tyrosine
7005300	2548700	40321000	0	18007000	0	0	0	0	0	0	0	0	25765000				3	3	3	31.8	31.8	31.8	12.073	0	26.121	93647000	9	XP_012424585.1;XP_012424584.1;NP_001232760.1;ACH45255.1	XP_012424585.1;XP_012424584.1;NP_001232760.1;ACH45255.1	33	PVALB	XP_012424585.1 PREDICTED: parvalbumin alpha isoform X1 [Taeniopygia guttata];XP_012424584.1 PREDICTED: parvalbumin alpha isoform X1 [Taeniopygia guttata];NP_001232760.1 parvalbumin alpha [Taeniopygia guttata];ACH45255.1 putative parvalbumin variant 3 [Taen
285390016	189770000	1184800000	459800000	826249984	910979968	829120000	0	0	0	0	0	0	0				16	16	16	7.4	7.4	7.4	387.82	0	323.31	4686100000	98	XP_012424330.1;XP_002198682.1	XP_012424330.1	326	RELN	XP_012424330.1 PREDICTED: reelin [Taeniopygia guttata]
302710016	172320000	1004099968	530600000	708270016	614620032	715609984	0	0	0	0	0	0	0				7	7	7	15.7	15.7	15.7	72.408	0	323.31	4048200000	46	XP_012431032.1	XP_012431032.1	448	SCG2	XP_012431032.1 PREDICTED: secretogranin-2 [Taeniopygia guttata]
345200000	101150000	1810700032	864169984	1443399936	1075000064	1249600000	0	0	0	0	0	0	0				12	12	12	21.8	21.8	21.8	53.128	0	312	6889200000	70	XP_012433637.1;XP_002196371.2	XP_012433637.1;XP_002196371.2	217	SCG3	XP_012433637.1 PREDICTED: secretogranin-3 isoform X2 [Taeniopygia guttata];XP_002196371.2 PREDICTED: secretogranin-3 isoform X1 [Taeniopygia guttata]
10039000	4483600	23469000	17114000	25389000	30137000	17788000	0	0	0	0	0	0	0				3	3	3	3.4	3.4	3.4	114.02	0	31.357	128420000	10	XP_012433689.1	XP_012433689.1	487	SEMA6D	XP_012433689.1 PREDICTED: LOW QUALITY PROTEIN: semaphorin-6D [Taeniopygia guttata]
32890000	26278000	68243000	108940000	49705000	65335000	40589000	378520000	389590016	216630000	215700000	181260000	221730000	173370000				2	2	2	7.6	7.6	7.6	37.235	0	12.163	2168800000	11	XP_012430561.1	XP_012430561.1	440	SERPINC1	XP_012430561.1 PREDICTED: antithrombin-III [Taeniopygia guttata]
17535000	1395300	93839000	62802000	46283000	68002000	48026000	660369984	652569984	522580000	477680000	492420000	550579968	705379968				6	6	6	10.5	10.5	10.5	55.563	0	323.31	4399500000	60	XP_012433552.1	XP_012433552.1	485	SERPIND1	XP_012433552.1 PREDICTED: heparin cofactor 2 [Taeniopygia guttata]
0	0	55130000	0	455550016	57182000	16170000	27723000	95377000	33881000	15832000	17129000	15986000	71862000				5	5	5	15.1	15.1	15.1	46.413	0	44.986	861820000	25	XP_002197455.2;CON__Q95121	XP_002197455.2	234	SERPINF1	XP_002197455.2 PREDICTED: LOW QUALITY PROTEIN: pigment epithelium-derived factor [Taeniopygia guttata]
1741900	0	11990000	3316900	6056900	3887600	6468000	0	0	0	0	0	0	0				2	2	2	5.9	5.9	5.9	73.642	0	21.221	33461000	5	XP_012424239.1	XP_012424239.1	324	SEZ6	XP_012424239.1 PREDICTED: seizure protein 6 homolog, partial [Taeniopygia guttata]
43458000	14705000	375110016	168180000	269670016	260390000	276230016	6197900	0	0	0	1494000	0	0				4	4	4	4.3	4.3	4.3	108.26	0	206.33	1415400000	17	XP_012433485.1	XP_012433485.1	483	SEZ6L	XP_012433485.1 PREDICTED: seizure 6-like protein [Taeniopygia guttata]
3431400	5073100	20955000	6276700	20127000	7706300	3944200	0	0	0	0	0	0	0				2	2	2	4.5	4.5	4.5	78.881	0	11.303	67514000	1	XP_012431103.1	XP_012431103.1	450	SLITRK3	XP_012431103.1 PREDICTED: SLIT and NTRK-like protein 3 [Taeniopygia guttata]
368889984	167370000	639849984	788689984	816129984	865350016	702080000	169230000	774209984	134940000	144910000	148190000	121910000	891180032				3	3	3	13.3	13.3	13.3	26.952	0	67.558	6732900000	57	XP_002192051.1	XP_002192051.1	169	SOD3	XP_002192051.1 PREDICTED: extracellular superoxide dismutase [Cu-Zn] [Taeniopygia guttata]
130050000	102800000	707430016	361110016	352089984	438249984	478940000	0	0	0	0	0	0	0				5	5	5	22.5	22.5	22.5	33.974	0	57.021	2570700000	45	XP_002198574.1	XP_002198574.1	251	SPARC	XP_002198574.1 PREDICTED: SPARC [Taeniopygia guttata]
8721700	0	48881000	17978000	61041000	60750000	51839000	0	0	0	0	0	0	0				5	5	5	11	11	11	90.336	0	37.335	249210000	14	XP_002196341.1	XP_002196341.1	214	SPON1	XP_002196341.1 PREDICTED: spondin-1 [Taeniopygia guttata]
179140000	48838000	534420000	288480000	313430016	564819968	254520000	108840000	168870000	164960000	262330000	104340000	65067000	57910000				3	3	3	3.7	3.7	3.7	77.445	0	20.888	3116000000	14	XP_002192726.2	XP_002192726.2	177	TF	XP_002192726.2 PREDICTED: serotransferrin [Taeniopygia guttata]
3125900	4725000	37218000	10999000	15663000	17202000	5857900	0	61260000	100640000	226750000	114510000	77600000	64943000				2	2	2	18.9	18.9	18.9	14.654	0	65.35	740500000	10	XP_012431561.1;XP_012431177.1;XP_012431176.1	XP_012431561.1;XP_012431177.1;XP_012431176.1	451	TFRC	XP_012431561.1 PREDICTED: transferrin receptor protein 1-like, partial [Taeniopygia guttata];XP_012431177.1 PREDICTED: transferrin receptor protein 1 isoform X2 [Taeniopygia guttata];XP_012431176.1 PREDICTED: transferrin receptor protein 1 isoform X1 [Taen
1431100	0	8367200	3334300	7897600	5031500	2880000	0	0	0	0	0	0	0				2	2	2	2.7	2.7	2.7	74.367	0	12.547	28942000	7	XP_002187315.1;XP_004175856.1	XP_002187315.1;XP_004175856.1	110	TGFBI	XP_002187315.1 PREDICTED: transforming growth factor-beta-induced protein ig-h3 [Taeniopygia guttata];XP_004175856.1 PREDICTED: transforming growth factor-beta-induced protein ig-h3-like, partial [Taeniopygia guttata]
29739000	31272000	175820000	70633000	129870000	88160000	157550000	0	10360000	4801300	0	8642800	5674200	2554900				2	2	2	31.8	31.8	31.8	5.0526	0	27.886	715080000	21	NP_001232157.1;ACH46359.1;ACH44916.1;ACH44915.1;ACH44913.1;ACH44912.1;ACH44911.1;ACH44910.1;ACH44909.1;ACH44908.1;ACH44907.1;ACH44906.1;ACH44905.1;ACH44904.1;ACH44903.1;ACH44902.1;ACH44901.1;ACH44900.1;ACH44899.1;ACH44898.1;ACH44897.1	NP_001232157.1;ACH46359.1;ACH44916.1;ACH44915.1;ACH44913.1;ACH44912.1;ACH44911.1;ACH44910.1;ACH44909.1;ACH44908.1;ACH44907.1;ACH44906.1;ACH44905.1;ACH44904.1;ACH44903.1;ACH44902.1;ACH44901.1;ACH44900.1;ACH44899.1;ACH44898.1;ACH44897.1	25	TMSB4X	NP_001232157.1 thymosin beta-4 [Taeniopygia guttata];ACH46359.1 putative thymosin beta 4 [Taeniopygia guttata];ACH44916.1 putative thymosin beta 4 [Taeniopygia guttata];ACH44915.1 putative thymosin beta 4 [Taeniopygia guttata];ACH44913.1 putative thymosin
1496300	0	16445000	14733000	19200000	16892000	10398000	0	0	0	0	0	0	0				2	2	2	1.8	1.8	1.8	223.63	0	42.932	79164000	8	XP_012433744.1	XP_012433744.1	490	TNC	XP_012433744.1 PREDICTED: LOW QUALITY PROTEIN: tenascin [Taeniopygia guttata]
128840000	56511000	500510016	360150016	415320000	344320000	504180000	3261500	2641900	5057900	17928000	10030000	17737000	120580000				7	7	7	41.5	41.5	41.5	26.664	0	233.51	2487100000	62	ACH45462.1;ACH45461.1;NP_001232159.1;ACH46366.1;ACH45463.1	ACH45462.1;ACH45461.1;NP_001232159.1;ACH46366.1;ACH45463.1	38	TPI1	ACH45462.1 putative triosephosphate isomerase [Taeniopygia guttata];ACH45461.1 putative triosephosphate isomerase [Taeniopygia guttata];NP_001232159.1 putative triosephosphate isomerase [Taeniopygia guttata];ACH46366.1 putative triosephosphate isomerase [T
13789000	3058400	57892000	0	16276000	8259700	0	0	0	0	0	1485000	0	67171000				5	5	5	19.7	19.7	19.7	46.327	0	71.445	167930000	13	XP_002199919.3;XP_012430345.1;XP_012430344.1;XP_012424791.1;NP_001232109.1;ACH45893.1;XP_002195512.2;XP_002186731.2;XP_002190503.1	XP_002199919.3;XP_012430345.1;XP_012430344.1;XP_012424791.1;NP_001232109.1;ACH45893.1	272	TUBA8A;TUBA8B	XP_002199919.3 PREDICTED: tubulin alpha-1B chain [Taeniopygia guttata];XP_012430345.1 PREDICTED: tubulin alpha-5 chain isoform X2 [Taeniopygia guttata];XP_012430344.1 PREDICTED: tubulin alpha-5 chain isoform X1 [Taeniopygia guttata];XP_012424791.1 PREDICTE
80416000	97490000	480209984	164100000	285030016	249140000	397360000	0	0	3562300	0	6483000	0	0				3	3	3	44.7	44.7	44.7	8.5077	0	212.5	1763800000	15	1CMX_B;NP_001232075.1;ACH45566.1;ACH45551.1;NP_001232759.1;ACH45562.1;ACH45548.1;ACH45559.1;ACH45554.1;NP_001232766.1;XP_012424144.1;ACH45561.1;ACH45565.1;NP_001296353.1;ACH45560.1;ACH45553.1;ACH45549.1;ACH45550.1;ACH45547.1;ACH45557.1;ACH45564.1;ACH45558.1;NP_001232755.1;XP_002199635.1;XP_012433435.1;1CMX_D;ACH45563.1;ACH45556.1;XP_012433434.1;XP_012433432.1;NP_001232763.1;NP_001232808.1;ACH4555…	1CMX_B;NP_001232075.1;ACH45566.1;ACH45551.1;NP_001232759.1;ACH45562.1;ACH45548.1;ACH45559.1;ACH45554.1;NP_001232766.1;XP_012424144.1;ACH45561.1;ACH45565.1;NP_001296353.1;ACH45560.1;ACH45553.1;ACH45549.1;ACH45550.1;ACH45547.1;ACH45557.1;ACH45564.1;ACH45558.1;NP_001232755.1;XP_002199635.1;XP_012433435.1;1CMX_D;ACH45563.1;ACH45556.1;XP_012433434.1;XP_012433432.1;NP_001232763.1;NP_001232808.1;ACH4555…	0	UBB	1CMX_B Chain B, Structural Basis For The Specificity Of Ubiquitin C- Terminal Hydrolases;NP_001232075.1 putative ubiquitin C variant 2 [Taeniopygia guttata];ACH45566.1 putative ubiquitin C variant 14 [Taeniopygia guttata];ACH45551.1 putative ubiquitin C va
0	0	0	0	0	0	0	69524000	7710000	9629700	0	0	5021500	0				2	2	2	6.3	6.3	6.3	56.88	0	25.815	91885000	2	XP_002197165.3	XP_002197165.3	230	UGP2	XP_002197165.3 PREDICTED: UTP--glucose-1-phosphate uridylyltransferase [Taeniopygia guttata]
2225900	0	8355900	0	1340000	11591000	8905700	0	0	0	0	0	0	2556900				2	2	2	5.7	5.7	5.7	53.181	0	12.714	34975000	2	XP_004175548.1	XP_004175548.1	301	VIM	XP_004175548.1 PREDICTED: LOW QUALITY PROTEIN: vimentin [Taeniopygia guttata]
9664300	0	11024000	18120000	13205000	19838000	15435000	511649984	101530000	16295000	12468000	17848000	17834000	136810000				2	2	2	0.5	0.5	0.5	490.79	0	11.845	901720000	1	XP_004174314.1	XP_004174314.1	289	VPS13D	XP_004174314.1 PREDICTED: LOW QUALITY PROTEIN: vacuolar protein sorting-associated protein 13D [Taeniopygia guttata]
23742000	20884000	618640000	138790000	263220000	207010000	53973000	0	53779000	4509599744	6487499776	4251500032	2519500032	77490000				15	15	15	11.4	11.4	11.4	206.91	0	323.31	19226000000	124	XP_002188035.1	XP_002188035.1	115	VTG1	XP_002188035.1 PREDICTED: vitellogenin-1-like [Taeniopygia guttata]
0	0	236980000	103890000	544230016	404289984	0	0	0	3634599936	3763000064	2704699904	3072300032	0				5	5	5	2.1	2.1	2.1	203.95	0	60.201	14464000000	29	XP_002186993.1;AAL01531.1	XP_002186993.1	104	VTG2	XP_002186993.1 PREDICTED: LOW QUALITY PROTEIN: vitellogenin-2 [Taeniopygia guttata]
0	0	0	0	17367000	8280300	0	0	0	218180000	153570000	136970000	109580000	0				3	3	3	1.1	1.1	1.1	200.7	0	83.242	643950000	11	XP_012430664.1	XP_012430664.1	441	VTG3	XP_012430664.1 PREDICTED: vitellogenin-2-like [Taeniopygia guttata]
395510016	187690000	1172499968	825820032	1070400000	1035900032	1133799936	1865200000	2775500032	1066200000	1119600000	967209984	1056700032	2716199936				2	2	2	5.5	5.5	5.5	51.225	0	117.31	17388000000	35	XP_002197740.1	XP_002197740.1	239	VTN	XP_002197740.1 PREDICTED: vitronectin [Taeniopygia guttata]
43811000	3475400	48775000	17209000	27289000	50084000	65943000	4470200	5258300	0	0	0	0	20633000				7	7	6	37.8	37.8	33.7	28.473	0	266.51	286950000	26	XP_012424195.1;NP_001232133.1;ACH46117.1;XP_002194418.1	XP_012424195.1	322	YWHAE	XP_012424195.1 PREDICTED: 14-3-3 protein epsilon [Taeniopygia guttata]
11399000	2264800	24275000	14106000	11840000	6673800	29089000	0	0	0	0	0	0	3504500				6	5	4	33.5	29.4	25.7	27.775	0	235.16	103150000	18	XP_002200280.1;XP_002197936.1	XP_002200280.1	279	YWHAZ	XP_002200280.1 PREDICTED: 14-3-3 protein zeta/delta [Taeniopygia guttata]
2258600	0	0	121290000	44284000	46590000	72970000	960659968	0	0	0	0	0	105240000				2	2	2	7.9	7.9	7.9	51.02	0	24.42	1353300000	1	XP_002194902.2	XP_002194902.2	196	ZMPSTE24	XP_002194902.2 PREDICTED: CAAX prenyl protease 1 homolog [Taeniopygia guttata]

## Sheet: MU_x_GG
												Supplementary Table S1. nLC-MS/MS output from different mapping approaches
MU1-CSF	MU2-CSF	MU3-CSF	MU4-CSF	MU5-CSF	MU6-PL	MU7-PL	MU8-PL	MU9-PL	MU10-PL	C: Only identified by site	C: Reverse	C: Potential contaminant	N: Peptides	N: Razor + unique peptides	N: Unique peptides	N: Sequence coverage [%]	N: Unique + razor sequence coverage [%]	N: Unique sequence coverage [%]	N: Mol. weight [kDa]	N: Q-value	N: Score	N: Intensity	N: MS/MS count	T: Protein IDs	T: Majority protein IDs	T: id	GENE NAMES	T: Fasta headers
36513000	48681000	18272000	53859000	42356000	0	14426000	0	12629000	13107000				2	2	2	2	2	2	54.95	0	11.368	381370000	17	A0A1D5PN69	A0A1D5PN69	311	A0A1D5PN69	A0A1D5PN69_CHICK Uncharacterized protein OS=Gallus gallus OX=9031 PE=4 SV=3
3929100	1294900	0	331120	369720	0	0	0	0	0				2	2	2	18.3	18.3	18.3	30.028	0	14.564	7604600	3	A0A3Q2TWQ7	A0A3Q2TWQ7	485	A0A3Q2TWQ7	A0A3Q2TWQ7_CHICK Uncharacterized protein OS=Gallus gallus OX=9031 PE=4 SV=1
2582700	12166000	825270	174840	244210	8806900	4284100	7240400	4040100	0				2	2	2	6.6	6.6	6.6	52.034	0	14.466	48989000	9	A0A3Q3B2L3;A0A3Q3ANZ2	A0A3Q3B2L3;A0A3Q3ANZ2	592	A0A3Q3B2L3	A0A3Q3B2L3_CHICK Uncharacterized protein OS=Gallus gallus OX=9031 PE=4 SV=1;A0A3Q3ANZ2_CHICK Uncharacterized protein OS=Gallus gallus OX=9031 PE=4 SV=1
52361000	151360000	62089000	14802000	42008000	680120000	2494400000	457809984	378000000	370390016				12	12	9	25.5	25.5	17.3	61.085	0	126.27	7892900000	81	A0A3Q2U743;A0A1D5PCD2;A0A3Q2U6J1;A0A3Q3AU25;A0A3Q2UCY5;A0A3Q2TYF6;A0A3Q2UHE9;A0A3Q2U437;A0A3Q2TX90;A0A3Q2U6W9;A0A3Q3A553;A0A3Q2U791	A0A3Q2U743;A0A1D5PCD2;A0A3Q2U6J1;A0A3Q3AU25;A0A3Q2UCY5;A0A3Q2TYF6	217	A2M	A0A3Q2U743_CHICK Uncharacterized protein OS=Gallus gallus OX=9031 PE=4 SV=1;A0A1D5PCD2_CHICK Uncharacterized protein OS=Gallus gallus OX=9031 PE=4 SV=3;A0A3Q2U6J1_CHICK Uncharacterized protein OS=Gallus gallus OX=9031 PE=4 SV=1;A0A3Q3AU25_CHICK Uncharacter
160650000	29122000	12919000	3341100	764100	315520000	325590016	0	21376000	15502000				6	3	3	38.4	23.8	23.8	33.785	0	70.729	944390000	20	A0A3Q2TZA4;A0A3Q2TSE8	A0A3Q2TZA4;A0A3Q2TSE8	494	A2M	A0A3Q2TZA4_CHICK Uncharacterized protein OS=Gallus gallus OX=9031 PE=4 SV=1;A0A3Q2TSE8_CHICK Uncharacterized protein OS=Gallus gallus OX=9031 PE=4 SV=1
9974100	6652200	9401000	522450	1734600	108690000	1669299968	321369984	203960000	243140000				4	4	4	29	29	29	16.869	0	73.141	3490200000	22	A0A3Q2UEG8;A0A3Q2U324;A0A3Q2U214;A0A3Q2U2H4;A0A3Q2TX33;A0A3Q2UCH2	A0A3Q2UEG8;A0A3Q2U324;A0A3Q2U214;A0A3Q2U2H4	549	A2M	A0A3Q2UEG8_CHICK Uncharacterized protein OS=Gallus gallus OX=9031 PE=4 SV=1;A0A3Q2U324_CHICK Uncharacterized protein OS=Gallus gallus OX=9031 PE=4 SV=1;A0A3Q2U214_CHICK Uncharacterized protein OS=Gallus gallus OX=9031 PE=4 SV=1;A0A3Q2U2H4_CHICK Uncharacter
4102600	198630000	38570000	17588000	372120	17330000	1029200000	283560000	6853300	0				4	4	4	18.9	18.9	18.9	20.305	0	29.421	2669600000	11	A0A3Q2UKP2;A0A3Q2TWJ9	A0A3Q2UKP2;A0A3Q2TWJ9	566	A2M	A0A3Q2UKP2_CHICK Uncharacterized protein OS=Gallus gallus OX=9031 PE=4 SV=1;A0A3Q2TWJ9_CHICK Uncharacterized protein OS=Gallus gallus OX=9031 PE=4 SV=1
399769984	88879000	1691000	720360	2939700	16733000	70299000	15999000	2432400	21077000				19	19	19	23.6	23.6	23.6	163.34	0	307.73	727370000	63	F1NK40;A0A3Q2U8K0	F1NK40	834	A2ML4	F1NK40_CHICK Uncharacterized protein OS=Gallus gallus OX=9031 GN=A2ML4 PE=4 SV=4
13122000	1267000	328200	0	538340	0	4175300	0	0	13072000				7	7	7	9.1	9.1	9.1	106.97	0	51.409	103000000	14	F1P5J5	F1P5J5	983	AARS	F1P5J5_CHICK Uncharacterized protein OS=Gallus gallus OX=9031 GN=AARS PE=3 SV=3
5801300	675500	305420	448530	445790	0	0	0	0	0				4	4	4	13.7	13.7	13.7	44.293	0	36.333	70338000	10	A0A1D5PL36	A0A1D5PL36	287	ACAA2	A0A1D5PL36_CHICK Uncharacterized protein OS=Gallus gallus OX=9031 GN=ACAA2 PE=3 SV=2
12966000	1860400	374610	1177900	569150	0	0	0	0	0				3	3	3	8.6	8.6	8.6	47.873	0	28.039	108100000	14	F1NC38;A0A1L1RW35	F1NC38;A0A1L1RW35	456	ACADL	F1NC38_CHICK Uncharacterized protein OS=Gallus gallus OX=9031 GN=ACADL PE=3 SV=1;A0A1L1RW35_CHICK Uncharacterized protein OS=Gallus gallus OX=9031 GN=ACADL PE=3 SV=1
1649400	0	329890	471430	338820	0	0	0	0	0				2	2	2	7.5	7.5	7.5	44.614	0	12.042	14949000	4	Q5ZL56;A0A1L1RPL6	Q5ZL56;A0A1L1RPL6	429	ACADS	Q5ZL56_CHICK Uncharacterized protein OS=Gallus gallus OX=9031 GN=ACADS PE=2 SV=1;A0A1L1RPL6_CHICK Uncharacterized protein OS=Gallus gallus OX=9031 GN=ACADS PE=3 SV=1
2260000	7472000	0	635880	0	0	0	0	0	0				2	2	2	8.3	8.3	8.3	44.09	0	323.31	89951000	6	E1C0Q5	E1C0Q5	718	ACAT1	E1C0Q5_CHICK Uncharacterized protein OS=Gallus gallus OX=9031 GN=ACAT1 PE=3 SV=2
62067000	0	0	347870	323540	411080	1282800000	0	0	0				28	28	28	33.2	33.2	33.2	120.14	0	291.97	1651700000	68	F1P269;A0A1D5PSE5	F1P269;A0A1D5PSE5	347	ACLY	F1P269_CHICK ATP-citrate synthase OS=Gallus gallus OX=9031 GN=ACLY PE=3 SV=2;A0A1D5PSE5_CHICK ATP-citrate synthase OS=Gallus gallus OX=9031 GN=ACLY PE=3 SV=1
10000000	1311700	226340	0	0	4480500	114560000	2273200	3556700	13927000				8	8	8	17.3	17.3	17.3	98.073	0	73.837	456410000	36	Q90875;F1NY25;A0A1D5PQV0	Q90875;F1NY25;A0A1D5PQV0	339	ACO1	ACOC_CHICK Cytoplasmic aconitate hydratase OS=Gallus gallus OX=9031 GN=ACO1 PE=2 SV=1;F1NY25_CHICK Cytoplasmic aconitate hydratase OS=Gallus gallus OX=9031 GN=ACO1 PE=3 SV=1;A0A1D5PQV0_CHICK Cytoplasmic aconitate hydratase OS=Gallus gallus OX=9031 GN=ACO1
32963000	13317000	424560	236400	718730	0	13243000	0	15350000	8263100				13	13	13	21.1	21.1	21.1	85.649	0	288.83	2497300000	52	Q5ZMW1	Q5ZMW1	1146	ACO2	Q5ZMW1_CHICK Aconitate hydratase, mitochondrial OS=Gallus gallus OX=9031 GN=ACO2 PE=2 SV=1
0	0	0	0	0	4086100	11199000	3563900	7317400	6271000				2	2	2	12.7	12.7	12.7	18.196	0	36.659	60516000	8	Q5ZKG5;A0A1D5P9Z1	Q5ZKG5;A0A1D5P9Z1	188	ACP1	PPAC_CHICK Low molecular weight phosphotyrosine protein phosphatase OS=Gallus gallus OX=9031 GN=ACP1 PE=2 SV=3;A0A1D5P9Z1_CHICK Low molecular weight phosphotyrosine protein phosphatase OS=Gallus gallus OX=9031 GN=ACP1 PE=4 SV=1
231320000	47743000	11921000	20844000	14200000	0	473540000	49226000	73443000	233920000				19	9	2	60.2	37.9	5.8	42.051	0	153.82	5125800000	66	P68139;A0A1D5PK53	P68139;A0A1D5PK53	1068	ACTA1	ACTS_CHICK Actin, alpha skeletal muscle OS=Gallus gallus OX=9031 GN=ACTA1 PE=1 SV=1;A0A1D5PK53_CHICK Actin, alpha skeletal muscle OS=Gallus gallus OX=9031 GN=ACTA1 PE=3 SV=2
1541799936	555870016	81617000	321600000	220010000	689120000	3692300032	934529984	853870016	1767200000				20	20	9	63.2	63.2	37.9	41.792	0	323.31	37413000000	326	Q5ZMQ2;P60706;P53478;A0A1D5P5D1;A0A1L1RPY3;E1BXV2	Q5ZMQ2;P60706;P53478;A0A1D5P5D1;A0A1L1RPY3	1059	ACTG1	ACTG_CHICK Actin, cytoplasmic 2 OS=Gallus gallus OX=9031 GN=ACTG1 PE=1 SV=1;ACTB_CHICK Actin, cytoplasmic 1 OS=Gallus gallus OX=9031 GN=ACTB PE=1 SV=1;ACT5_CHICK Actin, cytoplasmic type 5 OS=Gallus gallus OX=9031 PE=3 SV=1;A0A1D5P5D1_CHICK Uncharacterized
21918000	1033700	293680	1785900	1254900	8338800	20024000	7645300	2003900	23521000				20	20	12	30	30	18.9	103.25	0	299.48	394510000	40	A0A1D5PF13;A0A1D5P522;P05094;A0A1D5P9P3;A0A1D5PBQ2	A0A1D5PF13;A0A1D5P522;P05094;A0A1D5P9P3	245	ACTN1	A0A1D5PF13_CHICK Alpha-actinin-1 OS=Gallus gallus OX=9031 GN=ACTN1 PE=4 SV=2;A0A1D5P522_CHICK Alpha-actinin-1 OS=Gallus gallus OX=9031 GN=ACTN1 PE=4 SV=2;ACTN1_CHICK Alpha-actinin-1 OS=Gallus gallus OX=9031 GN=ACTN1 PE=1 SV=3;A0A1D5P9P3_CHICK Alpha-actinin
382580	852800	784220	585800	0	0	91256000	0	0	0				11	4	4	13.8	5.7	5.7	117.28	0	24.487	133180000	5	A0A1D5NXS9;Q90734;A0A1D5PIX0	A0A1D5NXS9;Q90734;A0A1D5PIX0	65	ACTN4	A0A1D5NXS9_CHICK Alpha-actinin-4 OS=Gallus gallus OX=9031 GN=ACTN4 PE=4 SV=2;ACTN4_CHICK Alpha-actinin-4 OS=Gallus gallus OX=9031 GN=ACTN4 PE=1 SV=1;A0A1D5PIX0_CHICK Alpha-actinin-4 OS=Gallus gallus OX=9031 GN=ACTN4 PE=4 SV=2
2524300	28969000	330020	0	809240	0	0	0	0	0				8	8	8	7.6	7.6	7.6	162.21	0	62.621	33051000	11	A0A1D5NUI9;F1NWA7;A0A1D5P0T3;A0A1D5PN37;A0A1D5P8C0;A0A1D5P667;A0A1D5NUH8	A0A1D5NUI9;F1NWA7;A0A1D5P0T3;A0A1D5PN37;A0A1D5P8C0;A0A1D5P667;A0A1D5NUH8	27	ADGRL3	A0A1D5NUI9_CHICK Uncharacterized protein OS=Gallus gallus OX=9031 GN=ADGRL3 PE=3 SV=1;F1NWA7_CHICK Uncharacterized protein OS=Gallus gallus OX=9031 GN=ADGRL3 PE=3 SV=4;A0A1D5P0T3_CHICK Uncharacterized protein OS=Gallus gallus OX=9031 GN=ADGRL3 PE=3 SV=2;A0
883180	1606300	1562300	1356800	0	0	0	0	0	0				2	2	2	5.1	5.1	5.1	39.807	0	11.827	9295200	7	P23991;A0A1D5PN19	P23991;A0A1D5PN19	1043	ADH1	ADH1_CHICK Alcohol dehydrogenase 1 OS=Gallus gallus OX=9031 GN=ADH1 PE=1 SV=2;A0A1D5PN19_CHICK Uncharacterized protein OS=Gallus gallus OX=9031 GN=ADH1C PE=3 SV=1
306560	0	0	0	0	0	266790000	0	4989300	12608000				10	10	10	30.4	30.4	30.4	38.561	0	171.61	485910000	34	A0A1D5NZY6;Q5ZMK9	A0A1D5NZY6;Q5ZMK9	89	ADK	A0A1D5NZY6_CHICK Uncharacterized protein OS=Gallus gallus OX=9031 GN=ADK PE=4 SV=1;Q5ZMK9_CHICK Uncharacterized protein OS=Gallus gallus OX=9031 GN=ADK PE=2 SV=1
17541000	0	0	0	0	0	2710600	0	4830900	3970200				7	7	7	22.1	22.1	22.1	50.097	0	60.559	393300000	21	F1NVD4	F1NVD4	913	ADSSL1	F1NVD4_CHICK Adenylosuccinate synthetase isozyme 1 OS=Gallus gallus OX=9031 GN=ADSSL1 PE=3 SV=4
11401000	20722000	2851200	4207800	3069000	0	23360000	15478000	17800000	9916300				2	2	2	5.6	5.6	5.6	51.346	0	13.063	326140000	7	F1NDH2	F1NDH2	795	AGT	F1NDH2_CHICK Angiotensinogen OS=Gallus gallus OX=9031 GN=AGT PE=3 SV=2
70774000	19620000	2984300	4239600	2899000	902220	431230016	788550	3475700	2190600				10	10	10	27.7	27.7	27.7	48.965	0	200.26	829100000	46	A0A1D5NWI2;A0A1D5PPA8;A0A1D5PNB8	A0A1D5NWI2;A0A1D5PPA8;A0A1D5PNB8	49	AHCY	A0A1D5NWI2_CHICK Adenosylhomocysteinase OS=Gallus gallus OX=9031 GN=AHCY PE=3 SV=2;A0A1D5PPA8_CHICK Adenosylhomocysteinase OS=Gallus gallus OX=9031 GN=AHCY PE=3 SV=1;A0A1D5PNB8_CHICK Adenosylhomocysteinase OS=Gallus gallus OX=9031 GN=AHCY PE=3 SV=2
2484200	2488000	0	0	170020	0	0	0	0	3712900				2	2	2	6.7	6.7	6.7	37.2	0	13.011	17472000	3	E1BZE1	E1BZE1	710	AHSG	E1BZE1_CHICK Uncharacterized protein OS=Gallus gallus OX=9031 GN=AHSG PE=4 SV=1
4802400	0	0	0	0	3591400	103150000	0	71999000	22965000				6	6	6	32.5	32.5	32.5	21.683	0	44.376	2518900000	12	P05081	P05081	1018	AK1	KAD1_CHICK Adenylate kinase isoenzyme 1 OS=Gallus gallus OX=9031 GN=AK1 PE=1 SV=1
683720	0	0	0	0	10862000	0	0	19905000	32288000				5	5	5	21.7	21.7	21.7	26.156	0	62.889	216100000	13	F1NJ73;A0A3Q2UBA1;A0A3Q2UBW3	F1NJ73;A0A3Q2UBA1;A0A3Q2UBW3	540	AK2	F1NJ73_CHICK Adenylate kinase 2, mitochondrial OS=Gallus gallus OX=9031 GN=AK2 PE=3 SV=4;A0A3Q2UBA1_CHICK Adenylate kinase 2, mitochondrial OS=Gallus gallus OX=9031 GN=AK2 PE=3 SV=1;A0A3Q2UBW3_CHICK Adenylate kinase 2, mitochondrial OS=Gallus gallus OX=903
8923200	5741200	0	202620	0	0	37757000	0	0	18768000				4	4	4	15.1	15.1	15.1	37.187	0	26.677	169290000	12	A0A1L1RPK9;Q5ZK84;A0A1L1RSF4;A0A1L1RXF9;F1N9F8	A0A1L1RPK9;Q5ZK84;A0A1L1RSF4;A0A1L1RXF9;F1N9F8	428	AKR1A1	A0A1L1RPK9_CHICK Aldo-keto reductase family 1 member A1 OS=Gallus gallus OX=9031 GN=AKR1A1 PE=4 SV=2;AK1A1_CHICK Aldo-keto reductase family 1 member A1 OS=Gallus gallus OX=9031 GN=AKR1A1 PE=2 SV=1;A0A1L1RSF4_CHICK Aldo-keto reductase family 1 member A1 OS=
81507000	58425000	245440	0	271130	0	38846000	9645400	46405000	81034000				5	5	4	16.1	16.1	13.9	35.955	0	44.389	1263000000	27	E1C1I6;R4GG24;A0A1L1RUN3;F1NT57;A0A3Q2UEG3;Q90W83	E1C1I6;R4GG24;A0A1L1RUN3	721	AKR1B1L	E1C1I6_CHICK Uncharacterized protein OS=Gallus gallus OX=9031 GN=AKR1B1L PE=4 SV=2;R4GG24_CHICK Uncharacterized protein OS=Gallus gallus OX=9031 GN=AKR1E2 PE=4 SV=1;A0A1L1RUN3_CHICK Uncharacterized protein OS=Gallus gallus OX=9031 PE=4 SV=2
0	0	643950	676080	561930	0	80638000	0	3166700	0				5	5	5	15.6	15.6	15.6	49.535	0	79.259	157450000	9	E1BU27	E1BU27	687	AKR1D1	E1BU27_CHICK Uncharacterized protein OS=Gallus gallus OX=9031 GN=AKR1D1 PE=4 SV=4
50923000	4836000	2083900	2115300	1839600	123360000	13190000	104320000	55617000	238130000				3	3	3	7.2	7.2	7.2	55.253	0	22.141	1430700000	22	F1NN49	F1NN49	860	ALAD	F1NN49_CHICK Delta-aminolevulinic acid dehydratase OS=Gallus gallus OX=9031 GN=ALAD PE=3 SV=3
4740300	39153000	4298800	9027000	11243000	50066000	23518000	52605000	63530000	28404000				24	2	2	31.2	1.8	1.8	64.004	0	31.539	708680000	26	A0A1D5NW68	A0A1D5NW68	46	ALB	A0A1D5NW68_CHICK Serum albumin OS=Gallus gallus OX=9031 GN=ALB PE=4 SV=2
5505800192	7149700096	1336999936	2329999872	3624199936	28175998976	6400600064	18180999168	14641999872	17788000256				26	26	4	31.7	31.7	4.7	69.918	0	323.31	209030000000	825	P19121	P19121	1037	ALB	ALBU_CHICK Serum albumin OS=Gallus gallus OX=9031 GN=ALB PE=1 SV=2
37199000	12212000	449710	0	152050	0	87519000	1240100	2734800	6824400				6	6	6	10	10	10	63.674	0	45.897	432840000	21	F1NMN7	F1NMN7	854	ALDH9A1	F1NMN7_CHICK Uncharacterized protein OS=Gallus gallus OX=9031 GN=ALDH9A1 PE=3 SV=4
5603800	1901400	3633300	3603300	5975600	0	988110016	0	15171000	0				6	6	6	17	17	17	39.295	0	70.889	1147500000	17	P07341	P07341	1021	ALDOB	ALDOB_CHICK Fructose-bisphosphate aldolase B OS=Gallus gallus OX=9031 GN=ALDOB PE=3 SV=3
2936800000	1233100032	21114000	209530000	107440000	14290000	68454000	0	60995000	163710000				22	22	22	48.4	48.4	48.4	39.36	0	323.31	13651000000	187	R4GM10;P53449	R4GM10	1201	ALDOC	R4GM10_CHICK Fructose-bisphosphate aldolase OS=Gallus gallus OX=9031 GN=ALDOC PE=3 SV=1
36210000	8835900	0	550500	0	0	2443200	0	0	0				7	7	7	13.2	13.2	13.2	75.205	0	120.03	130710000	12	P50478;A0A1D5P266	P50478;A0A1D5P266	110	AMPH	AMPH_CHICK Amphiphysin OS=Gallus gallus OX=9031 GN=AMPH PE=2 SV=1;A0A1D5P266_CHICK Amphiphysin OS=Gallus gallus OX=9031 GN=AMPH PE=4 SV=1
2489500	540400	448040	1765300	540920	0	0	0	0	0				2	2	2	5.9	5.9	5.9	38.64	0	11.625	6913700	1	P17785	P17785	1035	ANXA2	ANXA2_CHICK Annexin A2 OS=Gallus gallus OX=9031 GN=ANXA2 PE=1 SV=2
8453500	1608800	289100	0	0	0	0	0	0	0				3	3	3	14.5	14.5	14.5	27.327	0	33.438	10840000	3	A0A1D5PQU4;P17153	A0A1D5PQU4;P17153	338	ANXA5	A0A1D5PQU4_CHICK Annexin OS=Gallus gallus OX=9031 GN=ANXA5 PE=3 SV=1;ANXA5_CHICK Annexin A5 OS=Gallus gallus OX=9031 GN=ANXA5 PE=1 SV=2
8503400	0	0	209430	157550	0	0	0	0	0				5	5	5	10.6	10.6	10.6	75.226	0	68.907	9427600	6	Q6B344;E1BWX1;A0A1D5PY67;P51901	Q6B344;E1BWX1;A0A1D5PY67;P51901	384	ANXA6	Q6B344_CHICK Annexin OS=Gallus gallus OX=9031 GN=ANXA6 PE=2 SV=1;E1BWX1_CHICK Annexin OS=Gallus gallus OX=9031 GN=ANXA6 PE=3 SV=3;A0A1D5PY67_CHICK Annexin OS=Gallus gallus OX=9031 GN=ANXA6 PE=3 SV=2;ANXA6_CHICK Annexin A6 OS=Gallus gallus OX=9031 GN=ANXA6
19597000	250010000	61621000	18334000	84880000	0	2098700	5221600	4655100	8329900				15	15	2	25.4	25.4	4.1	78.202	0	323.31	811430000	95	A0A1D5PLD7	A0A1D5PLD7	294	APLP2	A0A1D5PLD7_CHICK Uncharacterized protein OS=Gallus gallus OX=9031 GN=APLP2 PE=4 SV=2
11139999744	29525000192	10769999872	3715000064	11662000128	204919996416	142449999872	99799998464	148999995392	67802001408				37	37	37	78.8	78.8	78.8	30.68	0	323.31	1240400000000	1222	P08250	P08250	1024	APOA1	APOA1_CHICK Apolipoprotein A-I OS=Gallus gallus OX=9031 GN=APOA1 PE=1 SV=2
32472000	87778000	19584000	102340000	26974000	40651000	237130000	5833700	372729984	190580000				9	9	9	37.6	37.6	37.6	40.682	0	100.99	2798900000	32	F6UW59;A0A3Q2UAF0	F6UW59;A0A3Q2UAF0	991	APOA4	F6UW59_CHICK Uncharacterized protein OS=Gallus gallus OX=9031 GN=APOA4 PE=3 SV=1;A0A3Q2UAF0_CHICK Uncharacterized protein OS=Gallus gallus OX=9031 GN=APOA4 PE=3 SV=1
20568000	2005400	2854300	470650	556420	1741200000	3653299968	1240099968	1284199936	330440000				52	52	49	12.5	12.5	11.7	523.35	0	323.31	15250000000	227	F1NV02	F1NV02	910	APOB	F1NV02_CHICK Apolipoprotein B OS=Gallus gallus OX=9031 GN=APOB PE=4 SV=2
19868000	15927000	413760	517580	1441800	0	0	0	0	0				3	3	3	43.4	43.4	43.4	11.966	0	52.124	48265000	15	P02659	P02659	1014	APOV1	APOV1_CHICK Apovitellenin-1 OS=Gallus gallus OX=9031 PE=1 SV=1
15284000	303470016	64026000	17566000	76878000	11726000	0	0	1794600	0				12	11	11	19.4	18.3	18.3	78.541	0	258.4	863010000	74	F1P0B2;E1C440	F1P0B2;E1C440	730	APP	F1P0B2_CHICK Uncharacterized protein OS=Gallus gallus OX=9031 GN=APP PE=4 SV=3;E1C440_CHICK Uncharacterized protein OS=Gallus gallus OX=9031 GN=APP PE=4 SV=3
2445700	0	0	266590	0	6685200	728060	0	6721800	0				9	9	6	52.5	52.5	29.8	20.697	0	60.727	247920000	17	F1NN08;A0A3Q2U6I8;A0A1D5P090;P49702	F1NN08;A0A3Q2U6I8	858	ARF1	F1NN08_CHICK Uncharacterized protein OS=Gallus gallus OX=9031 GN=ARF1 PE=3 SV=2;A0A3Q2U6I8_CHICK Uncharacterized protein OS=Gallus gallus OX=9031 GN=ARF3 PE=3 SV=1
78404000	22117000	0	506300	183090	15388000	110590000	27237000	17935000	48989000				6	6	6	41.7	41.7	41.7	23.262	0	148.73	1299500000	44	F1P3P3	F1P3P3	972	ARHGDIA	F1P3P3_CHICK Uncharacterized protein OS=Gallus gallus OX=9031 GN=ARHGDIA PE=4 SV=1
3437700	107880	50302	121530	0	232650	10805000	295620	555950	0				4	4	4	25.6	25.6	25.6	19.706	0	24.724	66622000	5	F1P010;A0A3Q3ANM5	F1P010;A0A3Q3ANM5	584	ARPC4	F1P010_CHICK Actin-related protein 2/3 complex subunit 4 OS=Gallus gallus OX=9031 GN=ARPC4 PE=3 SV=3;A0A3Q3ANM5_CHICK Actin-related protein 2/3 complex subunit 4 OS=Gallus gallus OX=9031 GN=ARPC4 PE=3 SV=1
2494100	0	0	0	0	0	7422300	0	5906900	1186600				2	2	2	20.5	20.5	20.5	16.452	0	11.973	36891000	2	Q5ZMV5	Q5ZMV5	1144	ARPC5	Q5ZMV5_CHICK Actin-related protein 2/3 complex subunit 5 OS=Gallus gallus OX=9031 GN=ARPC5 PE=2 SV=1
337600000	21860000	857580	2350500	932610	8571300	0	0	0	0				20	20	10	27	27	13.7	112.05	0	323.31	716650000	64	P24797	P24797	1044	ATP1A2	AT1A2_CHICK Sodium/potassium-transporting ATPase subunit alpha-2 OS=Gallus gallus OX=9031 GN=ATP1A2 PE=2 SV=1
132320000	5058700	160930	210770	379450	0	0	0	0	0				19	10	9	24.9	13.9	12.8	111.28	0	142.92	323090000	26	P24798	P24798	1045	ATP1A3	AT1A3_CHICK Sodium/potassium-transporting ATPase subunit alpha-3 OS=Gallus gallus OX=9031 GN=ATP1A3 PE=2 SV=1
38949000	3230700	0	440180	93676	0	0	0	0	0				3	3	3	8.9	8.9	8.9	34.924	0	31.526	111250000	9	F1NSV6;P08251	F1NSV6	892	ATP1B1	F1NSV6_CHICK Sodium/potassium-transporting ATPase subunit beta OS=Gallus gallus OX=9031 GN=ATP1B1 PE=3 SV=3
124280000	49182000	5139900	23307000	14545000	47053000	28100000	0	9868200	0				17	17	17	44.2	44.2	44.2	58.41	0	323.31	1016000000	71	A0A1L1RY35;A0A1D5PN54;A0A1D5PJG9;A0A1L1RZJ6;A0A1D5P3S4	A0A1L1RY35;A0A1D5PN54;A0A1D5PJG9;A0A1L1RZJ6;A0A1D5P3S4	310	ATP5A1Z	A0A1L1RY35_CHICK ATP synthase subunit alpha OS=Gallus gallus OX=9031 GN=ATP5A1Z PE=3 SV=2;A0A1D5PN54_CHICK ATP synthase subunit alpha OS=Gallus gallus OX=9031 GN=ATP5A1Z PE=3 SV=1;A0A1D5PJG9_CHICK ATP synthase subunit alpha OS=Gallus gallus OX=9031 GN=ATP5
465790016	139350000	10354000	51014000	27366000	0	0	0	0	0				22	22	22	53.6	53.6	53.6	68.409	0	323.31	1683700000	130	A0A1L1RY04;Q5ZLC5	A0A1L1RY04;Q5ZLC5	463	ATP5F1B	A0A1L1RY04_CHICK ATP synthase subunit beta OS=Gallus gallus OX=9031 GN=ATP5F1B PE=3 SV=2;ATPB_CHICK ATP synthase subunit beta, mitochondrial OS=Gallus gallus OX=9031 GN=ATP5F1B PE=1 SV=1
225650	6567500	0	0	1148500	0	0	0	0	0				2	2	2	6	6	6	39.071	0	16.593	111950000	5	F1NUL3;F1NB42	F1NUL3;F1NB42	779	ATP6AP2	F1NUL3_CHICK Uncharacterized protein OS=Gallus gallus OX=9031 GN=ATP6AP2 PE=4 SV=3;F1NB42_CHICK Uncharacterized protein OS=Gallus gallus OX=9031 GN=ATP6AP2 PE=4 SV=1
186720000	10873000	213420	672640	0	3112800	9453000	4032700	1932900	9723900				27	27	20	46.2	46.2	34.4	68.372	0	287.95	1588700000	74	F1NBW2;A0A3Q2TUP1;Q90647	F1NBW2;A0A3Q2TUP1;Q90647	785	ATP6V1A	F1NBW2_CHICK V-type proton ATPase catalytic subunit A OS=Gallus gallus OX=9031 GN=ATP6V1A PE=3 SV=1;A0A3Q2TUP1_CHICK V-type proton ATPase catalytic subunit A OS=Gallus gallus OX=9031 GN=ATP6V1A PE=3 SV=1;VATA_CHICK V-type proton ATPase catalytic subunit A
56551000	275780	0	358470	0	0	6399200	31159000	0	2274000				10	10	10	32.6	32.6	32.6	55.635	0	81.508	577780000	22	A0A1D5PP57;A0A3Q2U7V8;P49712;A0A3Q2U9H5;A0A3Q3AGQ2	A0A1D5PP57;A0A3Q2U7V8;P49712	320	ATP6V1B2	A0A1D5PP57_CHICK Uncharacterized protein OS=Gallus gallus OX=9031 GN=ATP6V1B2 PE=3 SV=2;A0A3Q2U7V8_CHICK Uncharacterized protein OS=Gallus gallus OX=9031 GN=ATP6V1B2 PE=3 SV=1;VATB_CHICK V-type proton ATPase subunit B OS=Gallus gallus OX=9031 GN=ATP6V1B PE
48324000	315640	1330800	0	0	0	0	0	0	0				4	4	4	31.4	31.4	31.4	13.552	0	273.12	313780000	8	E1C3C6	E1C3C6	728	ATP6V1G1	E1C3C6_CHICK V-type proton ATPase subunit G OS=Gallus gallus OX=9031 GN=ATP6V1G1 PE=3 SV=1
36171000	4292000	795900	1236500	287200	23735000	0	319670	0	972830				3	3	3	15.1	15.1	15.1	24.164	0	27.318	139520000	7	A0A1D5PYC4;P23614	A0A1D5PYC4;P23614	387	BASP1	A0A1D5PYC4_CHICK Uncharacterized protein OS=Gallus gallus OX=9031 PE=4 SV=1;BASP1_CHICK Brain acid soluble protein 1 homolog OS=Gallus gallus OX=9031 GN=BASP1 PE=2 SV=4
10861000	32143000	5058400	1511100	10015000	0	0	0	0	0				2	2	2	1.9	1.9	1.9	103.99	0	15.537	95125000	9	A0A1L1RQI4;A0A3Q2U6L1;A0A3Q2U1Y9	A0A1L1RQI4;A0A3Q2U6L1;A0A3Q2U1Y9	436	BCAN	A0A1L1RQI4_CHICK Uncharacterized protein OS=Gallus gallus OX=9031 GN=BCAN PE=4 SV=1;A0A3Q2U6L1_CHICK Uncharacterized protein OS=Gallus gallus OX=9031 GN=BCAN PE=4 SV=1;A0A3Q2U1Y9_CHICK Uncharacterized protein OS=Gallus gallus OX=9031 GN=BCAN PE=4 SV=1
23868000	10596000	0	1836300	1383600	0	0	0	0	0				4	4	4	10.8	10.8	10.8	41.727	0	43.024	75506000	8	A0A3Q3AF25;A0A3Q2UDM7;E1BSF5;A0A3Q2U4M1	A0A3Q3AF25;A0A3Q2UDM7;E1BSF5;A0A3Q2U4M1	510	BCAT1	A0A3Q3AF25_CHICK Branched-chain-amino-acid aminotransferase OS=Gallus gallus OX=9031 GN=BCAT1 PE=3 SV=1;A0A3Q2UDM7_CHICK Branched-chain-amino-acid aminotransferase OS=Gallus gallus OX=9031 GN=BCAT1 PE=3 SV=1;E1BSF5_CHICK Branched-chain-amino-acid aminotran
0	0	0	0	0	8092000	4652200	21191000	3428400	13039000				3	3	3	6	6	6	68.436	0	20.437	121020000	6	A0A3Q2UC01;F1NV99	A0A3Q2UC01;F1NV99	542	BCHE	A0A3Q2UC01_CHICK Carboxylic ester hydrolase OS=Gallus gallus OX=9031 GN=BCHE PE=3 SV=1;F1NV99_CHICK Carboxylic ester hydrolase OS=Gallus gallus OX=9031 GN=BCHE PE=3 SV=2
3785400	0	1380900	3811300	4932100	0	285420000	0	1647800	0				6	6	6	15.8	15.8	15.8	45.01	0	49.958	381710000	20	E1BSH9	E1BSH9	675	BHMT	E1BSH9_CHICK Uncharacterized protein OS=Gallus gallus OX=9031 GN=BHMT PE=4 SV=1
357920	0	0	0	0	0	5160800	12772000	6940200	15102000				5	5	5	18.6	18.6	18.6	33.359	0	31.181	151970000	14	A0A1D5NWT1	A0A1D5NWT1	53	BLVRA	A0A1D5NWT1_CHICK Biliverdin reductase A OS=Gallus gallus OX=9031 GN=BLVRA PE=3 SV=1
22728000	7241900	0	1891700	998650	0	10427000	0	3124700	0				2	2	2	17.3	17.3	17.3	24.308	0	32.61	158530000	9	F1NJF0	F1NJF0	831	C1QBP	F1NJF0_CHICK Uncharacterized protein OS=Gallus gallus OX=9031 GN=C1QBP PE=4 SV=3
0	790110	68822	89464	157870	24175000	9894600	1123800	0	7302000				2	2	2	3.6	3.6	3.6	78.597	0	14.192	64391000	4	F1N803	F1N803	764	C1S	F1N803_CHICK Uncharacterized protein OS=Gallus gallus OX=9031 GN=C1S PE=3 SV=3
332440000	107220000	4188600	7655900	4740500	1012499968	1361600000	801500032	199240000	238160000				25	25	25	24.4	24.4	24.4	198.98	0	323.31	6229000000	145	A0A1D5P9F9;A0A1D5PWR4;A0A1D5PFG3;A0A1D5PQ85	A0A1D5P9F9;A0A1D5PWR4;A0A1D5PFG3;A0A1D5PQ85	180	C3	A0A1D5P9F9_CHICK Uncharacterized protein OS=Gallus gallus OX=9031 GN=C3 PE=4 SV=2;A0A1D5PWR4_CHICK Uncharacterized protein OS=Gallus gallus OX=9031 GN=C3 PE=4 SV=2;A0A1D5PFG3_CHICK Uncharacterized protein OS=Gallus gallus OX=9031 GN=C3 PE=4 SV=2;A0A1D5PQ85
78240000	72051000	3124400	0	3041200	474049984	527700000	276140000	102290000	75290000				19	19	19	17.2	17.2	17.2	189.99	0	323.31	2978100000	74	A0A1D5PU94;F1P587	A0A1D5PU94;F1P587	360	C4A	A0A1D5PU94_CHICK Uncharacterized protein OS=Gallus gallus OX=9031 GN=C4A PE=4 SV=1;F1P587_CHICK Uncharacterized protein OS=Gallus gallus OX=9031 GN=C4A PE=4 SV=3
11686000	5185000	0	0	1114200	704110016	767270016	184580000	182930000	35471000				17	17	17	13.6	13.6	13.6	185.27	0	116.05	2742100000	54	A0A1D5PD98;E1BRS7;A0A1D5PC67;CON__Q1A7A4	A0A1D5PD98;E1BRS7;A0A1D5PC67	214	C5	A0A1D5PD98_CHICK Uncharacterized protein OS=Gallus gallus OX=9031 GN=C5 PE=4 SV=2;E1BRS7_CHICK Uncharacterized protein OS=Gallus gallus OX=9031 GN=C5 PE=4 SV=2;A0A1D5PC67_CHICK Uncharacterized protein OS=Gallus gallus OX=9031 GN=C5 PE=4 SV=2
658480	1248100	1221300	1132200	1237700	0	0	0	0	3262100				2	2	2	10.6	10.6	10.6	18.213	0	11.713	21451000	2	R4GKJ0	R4GKJ0	1196	C8H1orf123	R4GKJ0_CHICK Uncharacterized protein OS=Gallus gallus OX=9031 GN=C8H1orf123 PE=4 SV=1
85734000	9209600	6236400	575800	681060	953230016	1028600000	1137200000	353740000	1142899968				5	5	5	21.2	21.2	21.2	29.007	0	86.596	12897000000	78	P07630	P07630	1022	CA2	CAH2_CHICK Carbonic anhydrase 2 OS=Gallus gallus OX=9031 GN=CA2 PE=2 SV=3
0	0	0	0	0	0	2575700	0	2326700	4164200				2	2	2	9.2	9.2	9.2	29.722	0	13.421	241580000	3	A0A1D5NTS2	A0A1D5NTS2	15	CA3A	A0A1D5NTS2_CHICK Uncharacterized protein OS=Gallus gallus OX=9031 GN=CA3A PE=3 SV=1
156880	5807000	55282	0	66072	0	0	0	0	0				4	4	4	4.8	4.8	4.8	142.56	0	30.592	6085300	4	F1NML1	F1NML1	853	CACHD1	F1NML1_CHICK Uncharacterized protein OS=Gallus gallus OX=9031 GN=CACHD1 PE=4 SV=3
37148000	449420000	58623000	30581000	85366000	7741400	1587100	5965200	9765500	0				25	25	23	25.6	25.6	24.9	123.44	0	323.31	1007800000	122	A0A3Q2U1Y1;A0A3Q2TVT0;A0A3Q2U938;E1BST5;A0A3Q3ATJ1;A0A3Q2TUF8;A0A3Q3AZE6	A0A3Q2U1Y1;A0A3Q2TVT0;A0A3Q2U938;E1BST5;A0A3Q3ATJ1;A0A3Q2TUF8;A0A3Q3AZE6	482	CACNA2D1	A0A3Q2U1Y1_CHICK Uncharacterized protein OS=Gallus gallus OX=9031 GN=CACNA2D1 PE=4 SV=1;A0A3Q2TVT0_CHICK Uncharacterized protein OS=Gallus gallus OX=9031 GN=CACNA2D1 PE=4 SV=1;A0A3Q2U938_CHICK Uncharacterized protein OS=Gallus gallus OX=9031 GN=CACNA2D1 PE
5366700	84853000	7482200	3887500	8632900	0	0	0	0	0				15	13	13	14.5	13.9	13.9	123.77	0	117.26	140010000	19	A0A3Q2UAS5;A0A1D5PIN9;A0A1D5PDQ3	A0A3Q2UAS5;A0A1D5PIN9;A0A1D5PDQ3	236	CACNA2D2	A0A3Q2UAS5_CHICK Uncharacterized protein OS=Gallus gallus OX=9031 GN=CACNA2D2 PE=4 SV=1;A0A1D5PIN9_CHICK Uncharacterized protein OS=Gallus gallus OX=9031 GN=CACNA2D2 PE=4 SV=2;A0A1D5PDQ3_CHICK Uncharacterized protein OS=Gallus gallus OX=9031 GN=CACNA2D2 PE
0	1749300	282310	0	261600	13599000	0	0	0	0				2	2	2	3.3	3.3	3.3	120.52	0	14.307	498710000	1	F1NX89;A0A3Q2TYQ5	F1NX89;A0A3Q2TYQ5	493	CACNA2D3	F1NX89_CHICK Uncharacterized protein OS=Gallus gallus OX=9031 GN=CACNA2D3 PE=4 SV=3;A0A3Q2TYQ5_CHICK Uncharacterized protein OS=Gallus gallus OX=9031 GN=CACNA2D3 PE=4 SV=1
5637700	20477000	6202800	4384100	9263200	0	0	0	0	0				4	4	4	13.7	13.7	13.7	45.001	0	42.318	79322000	13	A0A1D5P6B8;A0A1D5P6J4;A0A1L1RV59;A0A1D5NXJ7	A0A1D5P6B8;A0A1D5P6J4;A0A1L1RV59;A0A1D5NXJ7	61	CADM1	A0A1D5P6B8_CHICK Uncharacterized protein OS=Gallus gallus OX=9031 GN=CADM1 PE=4 SV=2;A0A1D5P6J4_CHICK Uncharacterized protein OS=Gallus gallus OX=9031 GN=CADM1 PE=4 SV=2;A0A1L1RV59_CHICK Uncharacterized protein OS=Gallus gallus OX=9031 GN=CADM1 PE=4 SV=2;A
5027100	10127000	1846500	528850	1981100	0	0	0	0	0				2	2	2	12.5	12.5	12.5	31.482	0	17.86	31447000	8	A0A3Q2UFQ9;A0A1D5PUN0;A0A1D5PQ97	A0A3Q2UFQ9;A0A1D5PUN0;A0A1D5PQ97	333	CADM2	A0A3Q2UFQ9_CHICK Uncharacterized protein OS=Gallus gallus OX=9031 GN=CADM2 PE=4 SV=1;A0A1D5PUN0_CHICK Uncharacterized protein OS=Gallus gallus OX=9031 GN=CADM2 PE=4 SV=2;A0A1D5PQ97_CHICK Uncharacterized protein OS=Gallus gallus OX=9031 GN=CADM2 PE=4 SV=2
13209000	17140000	3050600	630120	3536500	0	0	0	0	0				3	3	3	10.8	10.8	10.8	45.494	0	22.078	46508000	13	A0A1D5P7U1;A0A3Q2UPF7;A0A3Q2U5B4	A0A1D5P7U1;A0A3Q2UPF7;A0A3Q2U5B4	164	CADM3	A0A1D5P7U1_CHICK Uncharacterized protein OS=Gallus gallus OX=9031 GN=CADM3 PE=4 SV=2;A0A3Q2UPF7_CHICK Uncharacterized protein OS=Gallus gallus OX=9031 GN=CADM3 PE=4 SV=1;A0A3Q2U5B4_CHICK Uncharacterized protein OS=Gallus gallus OX=9031 GN=CADM3 PE=4 SV=1
335940000	24177000	591310	516550	2123400	20758000	0	0	0	0				11	11	11	42.4	42.4	42.4	30.167	0	275.21	745430000	27	P04354	P04354	1017	CALB1	CALB1_CHICK Calbindin OS=Gallus gallus OX=9031 GN=CALB1 PE=1 SV=3
873830016	404340000	9343200	59069000	20783000	3824100	33740000	38852000	114540000	188660000				10	10	10	85.9	85.9	85.9	16.837	0	323.31	4527600000	122	R4GJW8;P62149;A0A1D5P2H5;A0A3Q3AZM2;F2Z4K8;P05419;F1P596;P02597;P02588	R4GJW8;P62149;A0A1D5P2H5;A0A3Q3AZM2;F2Z4K8;P05419	1062	CALM;CALM1;CALM2	R4GJW8_CHICK Calmodulin OS=Gallus gallus OX=9031 GN=CALM PE=3 SV=1;CALM_CHICK Calmodulin OS=Gallus gallus OX=9031 GN=CALM PE=1 SV=2;A0A1D5P2H5_CHICK Uncharacterized protein OS=Gallus gallus OX=9031 GN=CALM2 PE=3 SV=2;A0A3Q3AZM2_CHICK Uncharacterized protei
75945000	84833000	13610000	12250000	22747000	12644000	24773000	8209400	7338700	11715000				4	4	4	14.2	14.2	14.2	48.106	0	46.514	426330000	34	A0A1D5P0U5	A0A1D5P0U5	97	CALR	A0A1D5P0U5_CHICK Uncharacterized protein OS=Gallus gallus OX=9031 GN=CALR PE=3 SV=3
9761500	7773000	2937600	2114900	3472300	0	0	0	0	0				2	2	2	2.1	2.1	2.1	48.165	0	14.177	56703000	8	F1P2G1	F1P2G1	966	CALR3	F1P2G1_CHICK Uncharacterized protein OS=Gallus gallus OX=9031 GN=CALR3 PE=3 SV=3
1392200	23741000	4390100	1577900	4967600	0	0	0	0	0				6	4	4	14.9	10	10	54.076	0	27.22	76864000	13	F1P011;F1NGS8	F1P011;F1NGS8	810	CAMK2A	F1P011_CHICK Uncharacterized protein OS=Gallus gallus OX=9031 GN=CAMK2A PE=3 SV=5;F1NGS8_CHICK Uncharacterized protein OS=Gallus gallus OX=9031 GN=CAMK2A PE=3 SV=4
14030000	63790000	5409800	2768000	7041000	0	0	0	0	0				9	9	7	20.2	20.2	15.9	60.194	0	65.56	172030000	25	A0A1D5NYA6;A0A1D5PXX2;A0A1D5PDX2;A0A3Q2TYU0;E1BZ86;F1P1J7	A0A1D5NYA6;A0A1D5PXX2;A0A1D5PDX2	73	CAMK2B	A0A1D5NYA6_CHICK Uncharacterized protein OS=Gallus gallus OX=9031 GN=CAMK2B PE=4 SV=2;A0A1D5PXX2_CHICK Uncharacterized protein OS=Gallus gallus OX=9031 GN=CAMK2B PE=4 SV=2;A0A1D5PDX2_CHICK Uncharacterized protein OS=Gallus gallus OX=9031 GN=CAMK2B PE=4 SV=
1546800	0	0	0	0	2487300	2866900	0	3893100	5621900				2	2	2	7.2	7.2	7.2	30.326	0	11.477	63261000	2	F1N8Y3	F1N8Y3	767	CBR1	F1N8Y3_CHICK Uncharacterized protein OS=Gallus gallus OX=9031 GN=CBR1 PE=3 SV=1
111420000	7064300	11002000	2198700	751590	18153000	52284000	21476000	23910000	77029000				21	21	21	49.5	49.5	49.5	57.431	0	176.09	1069100000	63	Q5F424	Q5F424	1090	CCT2	Q5F424_CHICK Uncharacterized protein OS=Gallus gallus OX=9031 GN=CCT2 PE=2 SV=1
35478000	367910	0	0	0	43026000	75084000	46404000	1783800	51186000				10	10	10	25.3	25.3	25.3	59.714	0	86.879	564410000	35	Q5F411;A0A1L1RZE8	Q5F411;A0A1L1RZE8	1089	CCT5	Q5F411_CHICK Uncharacterized protein OS=Gallus gallus OX=9031 GN=CCT5 PE=2 SV=1;A0A1L1RZE8_CHICK Uncharacterized protein OS=Gallus gallus OX=9031 GN=CCT5 PE=3 SV=2
35365000	0	0	0	0	2599100	14797000	0	0	4070100				8	8	7	15.3	15.3	13.6	57.644	0	56.139	159310000	14	Q5ZJ54;F1NWH9	Q5ZJ54;F1NWH9	923	CCT6	TCPZ_CHICK T-complex protein 1 subunit zeta OS=Gallus gallus OX=9031 GN=CCT6 PE=1 SV=3;F1NWH9_CHICK Uncharacterized protein OS=Gallus gallus OX=9031 GN=CCT6A PE=3 SV=3
64833000	3642400	216500	1408000	653810	12644000	26678000	28407000	0	28425000				12	12	12	28.5	28.5	28.5	59.458	0	252.41	444000000	37	F1NK38;Q5ZJK8	F1NK38;Q5ZJK8	833	CCT7	F1NK38_CHICK T-complex protein 1 subunit eta OS=Gallus gallus OX=9031 GN=CCT7 PE=3 SV=3;TCPH_CHICK T-complex protein 1 subunit eta OS=Gallus gallus OX=9031 GN=CCT7 PE=1 SV=1
77277000	0	0	0	0	0	15006000	2875300	0	33664000				15	15	15	27.4	27.4	27.4	59.374	0	103.03	580780000	32	Q6EE31;F1NEF2;A0A1D5PZJ4;A0A1D5NTA5	Q6EE31;F1NEF2;A0A1D5PZJ4;A0A1D5NTA5	397	CCT8	TCPQ_CHICK T-complex protein 1 subunit theta OS=Gallus gallus OX=9031 GN=CCT8 PE=1 SV=3;F1NEF2_CHICK T-complex protein 1 subunit theta OS=Gallus gallus OX=9031 GN=CCT8 PE=3 SV=3;A0A1D5PZJ4_CHICK T-complex protein 1 subunit theta OS=Gallus gallus OX=9031 GN
18986000	224550000	18700000	6744700	17716000	0	0	0	0	0				11	11	11	13.7	13.7	13.7	100.46	0	89.041	371090000	35	P10288;A0A3Q2UGT3	P10288;A0A3Q2UGT3	1032	CDH2	CADH2_CHICK Cadherin-2 OS=Gallus gallus OX=9031 GN=CDH2 PE=1 SV=1;A0A3Q2UGT3_CHICK Cadherin-2 OS=Gallus gallus OX=9031 GN=CDH2 PE=4 SV=1
4164200	47500000	6553900	537170	10976000	0	0	0	0	0				7	7	7	13.2	13.2	13.2	88.659	0	179.03	105850000	28	Q90762;P79995;A0A1D5PYV2;E1C264	Q90762	1167	CDH6	CADH6_CHICK Cadherin-6 OS=Gallus gallus OX=9031 GN=CDH6 PE=2 SV=1
0	4646300	892940	0	1649200	0	0	0	0	0				2	2	2	6.9	6.9	6.9	60.838	0	13.171	13369000	3	F1P1D3;Q90763;F1P1D4	F1P1D3;Q90763;F1P1D4	961	CDH7	F1P1D3_CHICK Cadherin-7 OS=Gallus gallus OX=9031 GN=CDH7 PE=4 SV=1;CADH7_CHICK Cadherin-7 OS=Gallus gallus OX=9031 GN=CDH7 PE=2 SV=1;F1P1D4_CHICK Cadherin-7 OS=Gallus gallus OX=9031 GN=CDH7 PE=4 SV=1
3170100	2665600	2636900	2554100	2731700	0	0	1106200	0	878730				2	2	2	0.5	0.5	0.5	334.58	0.0011481	10.805	26311000	1	A0A3Q2UBY8;A0A1L1RMT7;E1C703	A0A3Q2UBY8;A0A1L1RMT7;E1C703	419	CENPF	A0A3Q2UBY8_CHICK Uncharacterized protein OS=Gallus gallus OX=9031 GN=CENPF PE=4 SV=1;A0A1L1RMT7_CHICK Uncharacterized protein OS=Gallus gallus OX=9031 GN=CENPF PE=4 SV=2;E1C703_CHICK Uncharacterized protein OS=Gallus gallus OX=9031 GN=CENPF PE=4 SV=2
11423000	5965900	0	1156000	806680	9209800	63831000	17885000	23946000	26676000				6	6	6	51.2	51.2	51.2	18.661	0	91.546	739950000	18	P21566;A0A1D5NYP3;A0A452J7T9	P21566;A0A1D5NYP3;A0A452J7T9	1040	CFL2	COF2_CHICK Cofilin-2 OS=Gallus gallus OX=9031 GN=CFL2 PE=1 SV=2;A0A1D5NYP3_CHICK Cofilin-2 OS=Gallus gallus OX=9031 GN=CFL2 PE=3 SV=1;A0A452J7T9_CHICK Cofilin-2 OS=Gallus gallus OX=9031 GN=CFL2 PE=3 SV=1
13718000	213100000	23416000	35946000	33975000	10419000	0	0	0	0				3	3	3	6.9	6.9	6.9	53.254	0	136.14	438130000	31	F1NLZ2	F1NLZ2	847	CHGA	F1NLZ2_CHICK Uncharacterized protein OS=Gallus gallus OX=9031 GN=CHGA PE=4 SV=3
38545000	4727000	0	495790	0	0	0	0	0	0				2	2	2	23	23	23	13.759	0	24.847	65074000	8	Q9I882	Q9I882	1179	chPKCI	Q9I882_CHICK Protein kinase C inhibitor OS=Gallus gallus OX=9031 GN=chPKCI PE=2 SV=1
1879500032	567390016	0	85228000	40016000	4799000	78953000	3287200	64955000	40047000				11	11	10	33.1	33.1	29.7	42.87	0	323.31	8932500000	130	F1NZ30;P05122;A0A1L1RT82	F1NZ30;P05122;A0A1L1RT82	943	CKB	F1NZ30_CHICK Creatine kinase B-type OS=Gallus gallus OX=9031 GN=CKB PE=3 SV=3;KCRB_CHICK Creatine kinase B-type OS=Gallus gallus OX=9031 GN=CKB PE=1 SV=1;A0A1L1RT82_CHICK Creatine kinase B-type OS=Gallus gallus OX=9031 GN=CKB PE=3 SV=1
4115900	24960000	4107000	168800	66831	163910000	445020000	17264000	917859968	470150016				9	8	7	22.8	22.8	19.4	43.328	0	323.31	28154000000	82	P00565;A0A3Q2U6M6	P00565	1003	CKM	KCRM_CHICK Creatine kinase M-type OS=Gallus gallus OX=9031 GN=CKM PE=2 SV=1
0	0	0	0	0	0	4273800	6707300	0	32367000				2	2	2	9.8	9.8	9.8	28.134	0	14.99	78529000	3	Q5ZKI1	Q5ZKI1	1118	CLIC2	Q5ZKI1_CHICK Chloride intracellular channel protein OS=Gallus gallus OX=9031 GN=CLIC2 PE=2 SV=1
1660100	5825800	324920	0	878700	0	0	0	0	0				2	2	2	2.8	2.8	2.8	103.98	0	12.424	12706000	2	A0A1D5NU56;F6T168;E1BYQ5	A0A1D5NU56;F6T168;E1BYQ5	24	CLSTN1	A0A1D5NU56_CHICK Uncharacterized protein OS=Gallus gallus OX=9031 GN=CLSTN1 PE=4 SV=2;F6T168_CHICK Uncharacterized protein OS=Gallus gallus OX=9031 GN=CLSTN1 PE=4 SV=2;E1BYQ5_CHICK Uncharacterized protein OS=Gallus gallus OX=9031 GN=CLSTN1 PE=4 SV=2
53323000	2322900	0	508430	176930	4106700	11703000	2551500	0	3156700				30	30	21	24.1	24.1	18.8	191.61	0	323.31	989380000	50	F1NW23	F1NW23	916	CLTC	F1NW23_CHICK Clathrin heavy chain OS=Gallus gallus OX=9031 GN=CLTC PE=3 SV=2
20557000	1256500	0	0	165440	7542400	13878000	1946400	3381500	0				6	6	6	37.8	37.8	37.8	22.172	0	44.16	244120000	13	Q5ZKE7	Q5ZKE7	1116	CMPK	KCY_CHICK UMP-CMP kinase OS=Gallus gallus OX=9031 GN=CMPK PE=2 SV=1
41107000	10502000	0	1257800	652560	0	0	0	0	7708000				8	8	8	20.6	20.6	20.6	53.064	0	59.492	206020000	19	F1P463;A0A1L1RIP9	F1P463;A0A1L1RIP9	975	CNDP2	F1P463_CHICK Uncharacterized protein OS=Gallus gallus OX=9031 GN=CNDP2 PE=4 SV=1;A0A1L1RIP9_CHICK Uncharacterized protein OS=Gallus gallus OX=9031 GN=CNDP2 PE=4 SV=2
6666500	71572000	16766000	3371700	17481000	0	288190	216920	0	0				7	7	7	29.3	29.3	29.3	40.307	0	101.99	161890000	37	P51641;A0A3Q2U6M0;A0A1I7Q448;A0A3Q2UIS1;A0A3Q2ULF7;A0A3Q2U2H9	P51641;A0A3Q2U6M0;A0A1I7Q448;A0A3Q2UIS1;A0A3Q2ULF7;A0A3Q2U2H9	404	CNTFR	CNTFR_CHICK Ciliary neurotrophic factor receptor subunit alpha OS=Gallus gallus OX=9031 GN=CNTFR PE=2 SV=1;A0A3Q2U6M0_CHICK Ciliary neurotrophic factor receptor subunit alpha OS=Gallus gallus OX=9031 GN=CNTFR PE=4 SV=1;A0A1I7Q448_CHICK Ciliary neurotrophic
57771000	263000000	14470000	2858300	23398000	0	724630	0	0	0				19	19	19	22.4	22.4	22.4	112.51	0	323.31	857280000	80	P14781;A0A1D5PSD5	P14781;A0A1D5PSD5	346	CNTN1	CNTN1_CHICK Contactin-1 OS=Gallus gallus OX=9031 GN=CNTN1 PE=1 SV=1;A0A1D5PSD5_CHICK Contactin-1 OS=Gallus gallus OX=9031 GN=CNTN1 PE=4 SV=1
1763800	72009000	5431800	0	8134600	0	0	0	0	0				10	10	10	15	15	15	113.3	0	72.999	103090000	18	P28685;F1NSJ1	P28685;F1NSJ1	888	CNTN2	CNTN2_CHICK Contactin-2 OS=Gallus gallus OX=9031 GN=CNTN2 PE=1 SV=1;F1NSJ1_CHICK Contactin-2 OS=Gallus gallus OX=9031 GN=CNTN2 PE=4 SV=1
8355400	0	0	0	0	3947900	1527400	1527900	3778300	4142800				4	4	4	13	13	13	47.962	0	50.254	63729000	9	Q5ZJF1	Q5ZJF1	1108	COPS3	CSN3_CHICK COP9 signalosome complex subunit 3 OS=Gallus gallus OX=9031 GN=COPS3 PE=2 SV=1
0	1424400	483120	91768	0	299950016	250140000	34450000	238100000	8505200				6	6	5	7	7	7	123.21	0	61.588	1378300000	41	A0A3Q3B296;A0A1D5PBP6	A0A3Q3B296;A0A1D5PBP6	207	CP	A0A3Q3B296_CHICK Uncharacterized protein OS=Gallus gallus OX=9031 GN=CP PE=3 SV=1;A0A1D5PBP6_CHICK Uncharacterized protein OS=Gallus gallus OX=9031 GN=CP PE=3 SV=2
0	0	0	0	0	12664000	12329000	3944600	2913600	2286300				2	2	2	5	5	5	48.912	0	13.808	72125000	6	F1NXB6	F1NXB6	929	CPB2	F1NXB6_CHICK Uncharacterized protein OS=Gallus gallus OX=9031 GN=CPB2 PE=4 SV=3
8773600	34271000	1730300	409160	1829700	0	0	0	3468900	0				6	6	6	17.1	17.1	17.1	52.398	0	39.603	101850000	16	R4GFJ0	R4GFJ0	1189	CPE	R4GFJ0_CHICK Uncharacterized protein OS=Gallus gallus OX=9031 GN=CPE PE=4 SV=2
0	15804000	468890	1425200	2205000	0	0	0	3718300	0				3	3	3	9	9	9	51.97	0	21.501	37541000	6	A0A1D5PHZ5	A0A1D5PHZ5	267	CPQ	A0A1D5PHZ5_CHICK Uncharacterized protein OS=Gallus gallus OX=9031 GN=CPQ PE=4 SV=2
12982000	16266000	18475000	22598000	21207000	0	2549200	4168600	2908900	0				6	6	6	4.2	4.2	4.2	158.29	0	38.974	141630000	28	F1N9N8	F1N9N8	771	CPS1	F1N9N8_CHICK Uncharacterized protein OS=Gallus gallus OX=9031 GN=CPS1 PE=4 SV=1
20725000	1625700	0	0	0	0	6878000	323540	398470	3530700				3	3	3	19.2	19.2	19.2	21.782	0	238.25	115270000	11	O93467;Q9PSX7;O93468	O93467;Q9PSX7	1001	cRhoA	O93467_CHICK GTP-binding protein OS=Gallus gallus OX=9031 GN=cRhoA PE=2 SV=1;RHOC_CHICK Rho-related GTP-binding protein RhoC OS=Gallus gallus OX=9031 GN=RHOC PE=1 SV=1
138550000	48285000	158510	7109400	3849800	0	5193000	0	0	0				8	8	5	22.3	22.3	16.3	52.056	0	82.961	1442800000	31	A0A1D5PLS2	A0A1D5PLS2	299	CS	A0A1D5PLS2_CHICK Citrate synthase OS=Gallus gallus OX=9031 GN=CS PE=3 SV=2
723090	0	0	0	0	0	778760	356890	0	545680				2	2	2	3.8	3.8	3.8	88.631	0	13.496	7803600	3	E1BQF9	E1BQF9	665	CSDE1	E1BQF9_CHICK Uncharacterized protein OS=Gallus gallus OX=9031 GN=CSDE1 PE=4 SV=3
2790600	1621900	977140	4220000	1158100	0	0	0	0	0				3	3	3	17.7	17.7	17.7	22.414	0	17.837	22682000	9	R4GLT1;P01038;A0A1L1S0C3	R4GLT1;P01038;A0A1L1S0C3	1005	CST3	R4GLT1_CHICK Uncharacterized protein OS=Gallus gallus OX=9031 GN=CST3 PE=3 SV=3;CYT_CHICK Cystatin OS=Gallus gallus OX=9031 PE=1 SV=2;A0A1L1S0C3_CHICK Uncharacterized protein OS=Gallus gallus OX=9031 GN=CST3 PE=4 SV=2
4780200	36041000	10089000	6153800	13431000	0	0	0	0	1555600				2	2	2	7.4	7.4	7.4	40.686	0	15.258	103370000	16	F1NRM4	F1NRM4	882	CTBS	F1NRM4_CHICK Uncharacterized protein OS=Gallus gallus OX=9031 GN=CTBS PE=3 SV=3
8078100	100600000	9199000	676050	7028400	12035000	987470	0	0	0				4	4	4	17.9	17.9	17.9	37.587	0	57.987	230780000	26	P43233;A0A1L1RS19	P43233;A0A1L1RS19	441	CTSB	CATB_CHICK Cathepsin B OS=Gallus gallus OX=9031 GN=CTSB PE=2 SV=1;A0A1L1RS19_CHICK Cathepsin B OS=Gallus gallus OX=9031 GN=CTSB PE=3 SV=2
21982000	58312000	2428800	0	337900	26015000	30171000	0	6722800	0				5	5	5	13.8	13.8	13.8	43.298	0	80.142	369430000	20	Q05744	Q05744	1076	CTSD	CATD_CHICK Cathepsin D OS=Gallus gallus OX=9031 GN=CTSD PE=1 SV=1
56440000	38606000	0	3065600	0	0	5506300	0	0	0				4	4	4	51.2	51.2	51.2	9.6448	0	94.659	277990000	11	Q9PRL8;F1NF81	Q9PRL8;F1NF81	806	DBI	ACBP_CHICK Acyl-CoA-binding protein OS=Gallus gallus OX=9031 GN=DBI PE=1 SV=1;F1NF81_CHICK Acyl-CoA-binding protein OS=Gallus gallus OX=9031 GN=DBI PE=4 SV=1
58057000	18413000	3634900	5688700	8131100	0	682670	0	0	482270				9	9	9	25.2	25.2	25.2	34.323	0	65.287	446670000	22	F1NKG5	F1NKG5	836	DDAH1	F1NKG5_CHICK Uncharacterized protein OS=Gallus gallus OX=9031 GN=DDAH1 PE=4 SV=3
6452600	696990	240700	318200	96767	0	0	0	0	16174000				6	6	6	8.2	8.2	8.2	126.95	0	42.021	71298000	7	Q805F9;A0A1D5PBI5	Q805F9;A0A1D5PBI5	1158	DDB1	DDB1_CHICK DNA damage-binding protein 1 OS=Gallus gallus OX=9031 GN=DDB1 PE=1 SV=1;A0A1D5PBI5_CHICK DNA damage-binding protein 1 OS=Gallus gallus OX=9031 GN=DDB1 PE=4 SV=2
0	0	0	0	0	3793600	5585400	0	2885800	1674900				3	3	3	7.5	7.5	7.5	49.003	0	22.267	42172000	9	Q5ZHZ0	Q5ZHZ0	1095	DDX39B	DX39B_CHICK Spliceosome RNA helicase DDX39B OS=Gallus gallus OX=9031 GN=DDX39B PE=2 SV=1
69892000	19282000	739570	1180400	2170900	0	49783000	0	23459000	16009000				5	5	5	22.8	22.8	22.8	19.931	0	68.601	682430000	28	D5M8S2;Q8UW59	D5M8S2;Q8UW59	663	DJ-1;PARK7	D5M8S2_CHICK DJ-1 OS=Gallus gallus OX=9031 GN=DJ-1 PE=2 SV=1;PARK7_CHICK Protein/nucleic acid deglycase DJ-1 OS=Gallus gallus OX=9031 GN=PARK7 PE=2 SV=1
4690700	53092000	4274200	542830	3246500	0	0	0	0	0				4	4	4	10.3	10.3	10.3	39.208	0	67.84	110650000	20	Q90839;F1NRD7	Q90839;F1NRD7	881	DKK3	DKK3_CHICK Dickkopf-related protein 3 OS=Gallus gallus OX=9031 GN=DKK3 PE=2 SV=1;F1NRD7_CHICK Dickkopf-related protein 3 OS=Gallus gallus OX=9031 GN=DKK3 PE=4 SV=1
16057000	9437400	0	1486000	583250	0	0	0	0	0				4	4	4	10.8	10.8	10.8	49.577	0	25.358	40105000	10	F1NQH8;A0A1D5PK94;A0A1D5PQV3	F1NQH8;A0A1D5PK94;A0A1D5PQV3	283	DLST	F1NQH8_CHICK Uncharacterized protein OS=Gallus gallus OX=9031 GN=DLST PE=4 SV=4;A0A1D5PK94_CHICK Uncharacterized protein OS=Gallus gallus OX=9031 GN=DLST PE=4 SV=2;A0A1D5PQV3_CHICK Uncharacterized protein OS=Gallus gallus OX=9031 GN=DLST PE=4 SV=2
2360600	0	0	0	0	0	65725000	7283000	62388000	0				4	4	4	25.1	25.1	25.1	45.64	0	33.086	235720000	5	Q5ZIZ7	Q5ZIZ7	1099	DNAJA2	Q5ZIZ7_CHICK Uncharacterized protein OS=Gallus gallus OX=9031 GN=DNAJA2 PE=2 SV=1
2134800	644680	0	0	0	0	6361700	1368900	768970	2010300				2	2	2	15.8	15.8	15.8	22.033	0	11.588	33382000	3	A0A1D5PFB1;A0A1D5P9L6	A0A1D5PFB1;A0A1D5P9L6	249	DNAJC5B	A0A1D5PFB1_CHICK Uncharacterized protein OS=Gallus gallus OX=9031 GN=DNAJC5B PE=4 SV=1;A0A1D5P9L6_CHICK Uncharacterized protein OS=Gallus gallus OX=9031 GN=DNAJC5 PE=4 SV=1
83036000	1010900	0	545140	0	0	0	0	0	0				12	8	8	31.2	22.5	22.5	62.11	0	180.39	593270000	22	F1NS48;A0A3Q2TWY6;A0A1D5PZ51	F1NS48;A0A3Q2TWY6;A0A1D5PZ51	885	DPYSL3	F1NS48_CHICK Uncharacterized protein OS=Gallus gallus OX=9031 GN=DPYSL3 PE=4 SV=3;A0A3Q2TWY6_CHICK Uncharacterized protein OS=Gallus gallus OX=9031 GN=DPYSL3 PE=4 SV=1;A0A1D5PZ51_CHICK Uncharacterized protein OS=Gallus gallus OX=9031 GN=DPYSL3 PE=4 SV=2
803030	0	3936800	13889000	6802000	0	0	0	0	5575900				10	10	10	4.2	4.2	4.2	330.76	0	64.857	60349000	16	E1BWI0	E1BWI0	698	DSP	E1BWI0_CHICK Uncharacterized protein OS=Gallus gallus OX=9031 GN=DSP PE=4 SV=5
19578000	1368800	0	441370	288010	11102000	56678000	2927300	21859000	13369000				5	5	5	33.9	33.9	33.9	18.531	0	40.31	816030000	26	Z4YJB8;P18359	Z4YJB8;P18359	1216	DSTN	Z4YJB8_CHICK Destrin OS=Gallus gallus OX=9031 GN=DSTN PE=3 SV=2;DEST_CHICK Destrin OS=Gallus gallus OX=9031 GN=DSTN PE=1 SV=3
15151000	1381300	1808300	6392300	1364900	77274000	275369984	26591000	104660000	23650000				8	3	3	25.1	14.7	14.7	50.156	0	25.339	1043400000	28	Q90835;A0A1L1RRR1;A0A1I7Q425;A0A1D5P5X9;A0A1L1RVL2	Q90835;A0A1L1RRR1;A0A1I7Q425;A0A1D5P5X9;A0A1L1RVL2	440	EEF1A	EF1A_CHICK Elongation factor 1-alpha 1 OS=Gallus gallus OX=9031 GN=EEF1A PE=2 SV=1;A0A1L1RRR1_CHICK Elongation factor 1-alpha OS=Gallus gallus OX=9031 GN=EEF1A1 PE=3 SV=2;A0A1I7Q425_CHICK Uncharacterized protein OS=Gallus gallus OX=9031 GN=EEF1A1 PE=4 SV=1
59238000	9184600	8330700	12353000	7768700	82184000	152200000	13733000	54313000	33883000				9	9	4	31.1	31.1	20.7	50.498	0	69.286	1399600000	39	F1N9H4	F1N9H4	769	EEF1A2	F1N9H4_CHICK Elongation factor 1-alpha OS=Gallus gallus OX=9031 GN=EEF1A2 PE=3 SV=4
8740400	3172700	0	0	0	0	25142000	7910700	3280200	9952300				4	4	3	22.3	22.3	14.3	24.718	0	229.85	230160000	11	F1NYA9;Q9YGQ1	F1NYA9;Q9YGQ1	935	EEF1B2;EEF1B	F1NYA9_CHICK Uncharacterized protein OS=Gallus gallus OX=9031 GN=EEF1B2 PE=3 SV=1;EF1B_CHICK Elongation factor 1-beta OS=Gallus gallus OX=9031 GN=EEF1B PE=2 SV=3
2602400	816030	1379300	1101400	1688000	77158000	187810000	31893000	32636000	24903000				13	13	13	18.9	18.9	18.9	95.377	0	93.605	927630000	41	Q90705;A0A1D5PS29;A0A1L1RXY9;Q5F3X4;A0A1L1RYY6	Q90705;A0A1D5PS29	344	EEF2	EF2_CHICK Elongation factor 2 OS=Gallus gallus OX=9031 GN=EEF2 PE=1 SV=3;A0A1D5PS29_CHICK Elongation factor 2 OS=Gallus gallus OX=9031 GN=EEF2 PE=4 SV=1
2130100	3007300	0	0	218790	9476500	0	3212000	0	0				3	3	3	12.4	12.4	12.4	50.653	0	19.219	60174000	4	A0A1D5P380	A0A1D5P380	123	EFEMP1	A0A1D5P380_CHICK Uncharacterized protein OS=Gallus gallus OX=9031 GN=EFEMP1 PE=4 SV=2
1097000	0	329240	804450	402380	0	16158000	0	0	0				3	3	3	10.8	10.8	10.8	42.389	0	18.382	50599000	5	A0A1L1RUX2;A0A1D5PVM5;Q8JFP1;A0A1D5P2Y8;A0A1I7Q443;Q5ZM36	A0A1L1RUX2;A0A1D5PVM5;Q8JFP1	369	EIF4A2	A0A1L1RUX2_CHICK Eukaryotic initiation factor 4A-II OS=Gallus gallus OX=9031 GN=EIF4A2 PE=3 SV=2;A0A1D5PVM5_CHICK Eukaryotic initiation factor 4A-II OS=Gallus gallus OX=9031 GN=EIF4A2 PE=3 SV=2;IF4A2_CHICK Eukaryotic initiation factor 4A-II OS=Gallus gallu
13485000	3993500	0	0	0	1981600	15297000	16630000	6613400	18894000				3	3	3	37.5	37.5	37.5	12.473	0	103.72	214940000	17	Q5ZJT7	Q5ZJT7	1111	ELOC	Q5ZJT7_CHICK Uncharacterized protein OS=Gallus gallus OX=9031 GN=ELOC PE=2 SV=1
887249984	170050000	3746100	28962000	17513000	9449000	231210000	15894000	307990016	240480000				21	15	15	39.6	28.6	28.6	47.332	0	323.31	14966000000	98	A0A1L1RQQ0;A0A1L1RKH8;A0A1L1RNS0;P51913;A0A1D5PSH6;F1NZ78	A0A1L1RQQ0;A0A1L1RKH8;A0A1L1RNS0;P51913;A0A1D5PSH6;F1NZ78	410	ENO1	A0A1L1RQQ0_CHICK Alpha-enolase OS=Gallus gallus OX=9031 GN=ENO1 PE=3 SV=1;A0A1L1RKH8_CHICK Alpha-enolase OS=Gallus gallus OX=9031 GN=ENO1 PE=3 SV=2;A0A1L1RNS0_CHICK Alpha-enolase OS=Gallus gallus OX=9031 GN=ENO1 PE=3 SV=1;ENOA_CHICK Alpha-enolase OS=Gallus
6023699968	1442499968	11191000	282740000	130040000	50943000	356680000	35995000	356120000	347120000				25	25	19	69.4	69.4	58.3	47.324	0	323.31	33076000000	331	A0A1L1RRN7;O57391	A0A1L1RRN7;O57391	439	ENO2	A0A1L1RRN7_CHICK Gamma-enolase OS=Gallus gallus OX=9031 GN=ENO2 PE=3 SV=2;ENOG_CHICK Gamma-enolase OS=Gallus gallus OX=9031 GN=ENO2 PE=2 SV=1
4861700	130970000	7075100	0	4756500	13344000	7057200	3489500	0	2640600				13	13	13	22.7	22.7	22.7	98.456	0	95.61	288110000	35	A0A1D5PQ63;A0A3Q3AXK9;E2RUH1	A0A1D5PQ63;A0A3Q3AXK9	330	ENPP2	A0A1D5PQ63_CHICK Uncharacterized protein OS=Gallus gallus OX=9031 GN=ENPP2 PE=4 SV=1;A0A3Q3AXK9_CHICK Uncharacterized protein OS=Gallus gallus OX=9031 GN=ENPP2 PE=4 SV=1
1809200	0	295100	0	0	12552000	14154000	15103000	5298700	7233800				5	4	4	4.7	3.8	3.8	120.19	0	30.016	85565000	14	R4GHW9;A0A3Q2UBU1;A0A3Q2UIF9;A0A3Q2U706;A0A3Q2U333;A0A3Q2UDA7;A0A3Q2U802;A0A3Q2U080;A0A3Q3AUY0;A0A3Q2U418	R4GHW9;A0A3Q2UBU1;A0A3Q2UIF9;A0A3Q2U706;A0A3Q2U333;A0A3Q2UDA7;A0A3Q2U802;A0A3Q2U080;A0A3Q3AUY0;A0A3Q2U418	499	EPB41	R4GHW9_CHICK Erythroid protein 4.1 OS=Gallus gallus OX=9031 GN=EPB41 PE=4 SV=2;A0A3Q2UBU1_CHICK Erythroid protein 4.1 OS=Gallus gallus OX=9031 GN=EPB41 PE=4 SV=1;A0A3Q2UIF9_CHICK Erythroid protein 4.1 OS=Gallus gallus OX=9031 GN=EPB41 PE=4 SV=1;A0A3Q2U706_
2103800	38478000	2620100	0	3569600	0	0	0	0	0				5	5	5	9	9	9	111.56	0	51.461	88876000	16	A0A1I7Q3Z3;Q07496;A0A1D5PNP7	A0A1I7Q3Z3;Q07496;A0A1D5PNP7	401	EPHA4	A0A1I7Q3Z3_CHICK Ephrin type-A receptor 4 OS=Gallus gallus OX=9031 GN=EPHA4 PE=3 SV=1;EPHA4_CHICK Ephrin type-A receptor 4 OS=Gallus gallus OX=9031 GN=EPHA4 PE=1 SV=2;A0A1D5PNP7_CHICK Ephrin type-A receptor 4 OS=Gallus gallus OX=9031 GN=EPHA4 PE=3 SV=1
535560	0	0	0	0	0	5790700	7746800	0	6920500				3	3	3	16.2	16.2	16.2	25.373	0	20.458	96917000	4	P81628;F1NRM8	P81628;F1NRM8	883	ERP29	ERP29_CHICK Endoplasmic reticulum resident protein 29 (Fragment) OS=Gallus gallus OX=9031 GN=ERP29 PE=1 SV=2;F1NRM8_CHICK Endoplasmic reticulum resident protein 29 OS=Gallus gallus OX=9031 GN=ERP29 PE=4 SV=3
41057000	9170900	665310	0	995850	8343100	42729000	2658200	0	0				5	5	5	23.8	23.8	23.8	31.559	0	32.628	261220000	10	E1BXC2	E1BXC2	703	ESD	E1BXC2_CHICK S-formylglutathione hydrolase OS=Gallus gallus OX=9031 GN=ESD PE=3 SV=3
1002700	0	560590	0	555310	0	4764400	0	0	0				3	3	3	17	17	17	34.217	0	18.64	66593000	3	A0A1D5PC99;F1N9U8	A0A1D5PC99;F1N9U8	216	ETFA	A0A1D5PC99_CHICK Uncharacterized protein OS=Gallus gallus OX=9031 GN=ETFA PE=4 SV=1;F1N9U8_CHICK Uncharacterized protein OS=Gallus gallus OX=9031 GN=ETFA PE=4 SV=4
429230	2786300	635470	146410	855700	0	0	0	0	0				2	2	2	8.4	8.4	8.4	25.731	0.0011574	11.023	5272000	4	A0A3Q2UFV8	A0A3Q2UFV8	558	EXTL2	A0A3Q2UFV8_CHICK Uncharacterized protein OS=Gallus gallus OX=9031 GN=EXTL2 PE=4 SV=1
829230	0	0	584540	429960	7166200	7473600	1252000	844260	1027300				5	2	2	8.9	3.4	3.4	69.366	0	11.725	39358000	4	Q9YGW6	Q9YGW6	1185	EZR	Q9YGW6_CHICK Ezrin OS=Gallus gallus OX=9031 GN=EZR PE=2 SV=1
0	0	0	239000	0	18891000	5349900	2816600	1330300	836970				3	3	3	5.9	5.9	5.9	53.141	0	20.273	141840000	9	P25155	P25155	1046	F10	FA10_CHICK Coagulation factor X OS=Gallus gallus OX=9031 GN=F10 PE=1 SV=1
876380	3329100	0	133710	0	158860000	55846000	32341000	26995000	15930000				3	3	3	4.2	4.2	4.2	73.106	0	22.675	1010700000	18	F1NXV6;CON__P00735	F1NXV6	932	F2	F1NXV6_CHICK Uncharacterized protein OS=Gallus gallus OX=9031 GN=F2 PE=3 SV=2
20898000	4134200	0	0	0	56056000	230040000	21228000	243350000	70169000				5	5	5	26.5	26.5	26.5	14.921	0	124.39	3714000000	36	A0A1D5NYF3	A0A1D5NYF3	77	FABP4	A0A1D5NYF3_CHICK Uncharacterized protein OS=Gallus gallus OX=9031 GN=FABP4 PE=3 SV=1
17975000	8679300	420030	0	1345300	0	28877000	0	0	0				2	2	2	25.3	25.3	25.3	10.392	0	85.642	141370000	6	A0A1L1RVC1;Q05423	A0A1L1RVC1;Q05423	452	FABP7	A0A1L1RVC1_CHICK Fatty acid-binding protein, brain OS=Gallus gallus OX=9031 GN=FABP7 PE=3 SV=1;FABP7_CHICK Fatty acid-binding protein, brain OS=Gallus gallus OX=9031 GN=FABP7 PE=2 SV=2
5706300	135530000	13904000	907950	13653000	0	0	0	0	0				4	4	4	21.6	21.6	21.6	24.81	0	58.238	217340000	20	E1BWA9	E1BWA9	697	FAM3C	E1BWA9_CHICK Uncharacterized protein OS=Gallus gallus OX=9031 GN=FAM3C PE=4 SV=1
7747300	1610800	974850	0	2466600	9804600	1414499968	42381000	32673000	38365000				15	15	15	8.7	8.7	8.7	270.53	0	147.77	2069200000	25	A0A1L1RKS2;A0A1D5P6Q5;P12276	A0A1L1RKS2;A0A1D5P6Q5;P12276	154	FASN	A0A1L1RKS2_CHICK Fatty acid synthase OS=Gallus gallus OX=9031 GN=FASN PE=4 SV=2;A0A1D5P6Q5_CHICK Fatty acid synthase OS=Gallus gallus OX=9031 GN=FASN PE=4 SV=1;FAS_CHICK Fatty acid synthase OS=Gallus gallus OX=9031 GN=FASN PE=1 SV=5
896240	0	2734600	3773700	2948900	1380000	1844000	1141800	1097200	1202100				2	2	2	0.4	0.4	0.4	519.86	0.0011561	10.975	32959000	2	A0A3Q2U9F3;F1NLP0	A0A3Q2U9F3;F1NLP0	530	FAT4	A0A3Q2U9F3_CHICK Uncharacterized protein OS=Gallus gallus OX=9031 GN=FAT4 PE=4 SV=1;F1NLP0_CHICK Uncharacterized protein OS=Gallus gallus OX=9031 GN=FAT4 PE=4 SV=4
0	605950	0	0	0	54933000	1546100	0	1142000	0				2	2	2	4.7	4.7	4.7	78.167	0	15.623	109900000	6	F1NX60;O73775;A0A1L1RU28	F1NX60;O73775;A0A1L1RU28	927	FBLN1	F1NX60_CHICK Fibulin-1 OS=Gallus gallus OX=9031 GN=FBLN1 PE=3 SV=1;FBLN1_CHICK Fibulin-1 OS=Gallus gallus OX=9031 GN=FBLN1 PE=2 SV=2;A0A1L1RU28_CHICK Fibulin-1 OS=Gallus gallus OX=9031 GN=FBLN1 PE=3 SV=1
0	0	511650	427410	196550	0	457760000	0	0	0				7	7	7	15.7	15.7	15.7	51.83	0	152.82	507950000	10	F6QGI8	F6QGI8	987	FBP1	F6QGI8_CHICK Uncharacterized protein OS=Gallus gallus OX=9031 GN=FBP1 PE=3 SV=3
69182000	16547000	0	4223200	1256300	0	0	0	0	0				7	7	7	33.2	33.2	33.2	28.318	0	56.412	143530000	22	A0A1D5PMY0	A0A1D5PMY0	305	FBXO2	A0A1D5PMY0_CHICK Uncharacterized protein OS=Gallus gallus OX=9031 GN=FBXO2 PE=4 SV=1
67710000	15280000	0	617960	0	0	0	0	0	0				10	10	10	8.2	8.2	8.2	289.27	0	153.59	94202000	27	A0A1D5P6F4	A0A1D5P6F4	152	FCGBPL	A0A1D5P6F4_CHICK Uncharacterized protein OS=Gallus gallus OX=9031 GN=FCGBPL PE=4 SV=2
292570	0	97239	699180	301050	0	0	0	0	0				5	5	5	11	11	11	52.678	0	57.749	7521700000	12	Q02020;F1NUL9;CON__P02676	Q02020;F1NUL9	905	FGB	FIBB_CHICK Fibrinogen beta chain (Fragment) OS=Gallus gallus OX=9031 GN=FGB PE=1 SV=1;F1NUL9_CHICK Fibrinogen beta chain OS=Gallus gallus OX=9031 GN=FGB PE=4 SV=3
120960	0	133750	952720	0	0	0	0	0	0				9	9	9	15.5	15.5	15.5	49.954	0	237.64	16878000000	28	E1BV78	E1BV78	691	FGG	E1BV78_CHICK Uncharacterized protein OS=Gallus gallus OX=9031 GN=FGG PE=4 SV=2
1317900	13042000	0	601150	0	4391900	10575000	0	1855800	2195500				4	4	4	56.5	56.5	56.5	11.973	0	36.285	356420000	18	Q90ZG0	Q90ZG0	1171	FKBP12	Q90ZG0_CHICK Peptidylprolyl isomerase OS=Gallus gallus OX=9031 GN=FKBP12 PE=2 SV=1
32057000	3627100	0	0	499770	0	7403600	0	0	0				5	5	5	12.2	12.2	12.2	50.445	0	32.813	169140000	11	F1NIM4;A0A3Q3B0L8;A0A3Q2U9P1	F1NIM4;A0A3Q3B0L8;A0A3Q2U9P1	534	FKBP4	F1NIM4_CHICK Peptidylprolyl isomerase OS=Gallus gallus OX=9031 GN=FKBP4 PE=4 SV=1;A0A3Q3B0L8_CHICK Peptidylprolyl isomerase OS=Gallus gallus OX=9031 GN=FKBP4 PE=4 SV=1;A0A3Q2U9P1_CHICK Peptidylprolyl isomerase OS=Gallus gallus OX=9031 GN=FKBP4 PE=4 SV=1
18180000	9133200	908710	780020	2687200	1305299968	1863699968	974480000	536209984	272950016				26	26	26	16.4	16.4	16.4	253.67	0	323.31	8618000000	179	A0A1D5NU50;A0A3Q2TW07;F1NJT3;F1NJT4;P11722	A0A1D5NU50;A0A3Q2TW07;F1NJT3;F1NJT4;P11722	23	FN1	A0A1D5NU50_CHICK Fibronectin OS=Gallus gallus OX=9031 GN=FN1 PE=4 SV=2;A0A3Q2TW07_CHICK Fibronectin OS=Gallus gallus OX=9031 GN=FN1 PE=4 SV=1;F1NJT3_CHICK Fibronectin OS=Gallus gallus OX=9031 GN=FN1 PE=4 SV=1;F1NJT4_CHICK Fibronectin OS=Gallus gallus OX=90
3250700	8299900	0	208670	0	0	0	0	0	2561600				10	10	10	22.7	22.7	22.7	54.171	0	167.44	296430000	16	D5LPR1	D5LPR1	662	FSCN1	D5LPR1_CHICK Fascin OS=Gallus gallus OX=9031 GN=FSCN1 PE=2 SV=1
143790000	43194000	12848000	2672000	19915000	41701000	73931000	66641000	83026000	91038000				5	5	5	23.9	23.9	23.9	21.092	0	37.084	1418900000	73	P08267	P08267	1025	FTH	FRIH_CHICK Ferritin heavy chain OS=Gallus gallus OX=9031 GN=FTH PE=2 SV=2
1041800	5542600	874540	453340	1680900	0	0	0	0	0				2	2	2	2.4	2.4	2.4	104.53	0	11.318	9593200	4	A0A1D5P2Y5	A0A1D5P2Y5	119	GAA;GAAGSD	A0A1D5P2Y5_CHICK Uncharacterized protein OS=Gallus gallus OX=9031 GN=GAAGSD PE=3 SV=2
28149000	11438000	0	349600	0	0	0	0	0	0				4	4	4	22.7	22.7	22.7	37.349	0	74.477	47673000	9	A0A1D5NTK5;P35001	A0A1D5NTK5;P35001	12	GAP43	A0A1D5NTK5_CHICK Neuromodulin OS=Gallus gallus OX=9031 GN=GAP43 PE=4 SV=2;NEUM_CHICK Neuromodulin OS=Gallus gallus OX=9031 GN=GAP43 PE=2 SV=1
1523399936	468729984	27201000	122750000	47132000	243840000	1310300032	133060000	240110000	463369984				17	17	17	55.9	55.9	55.9	35.704	0	323.31	27968000000	253	F1NH87;P00356;A0A3Q2UM28	F1NH87;P00356	814	GAPDH	F1NH87_CHICK Glyceraldehyde-3-phosphate dehydrogenase OS=Gallus gallus OX=9031 GN=GAPDH PE=3 SV=2;G3P_CHICK Glyceraldehyde-3-phosphate dehydrogenase OS=Gallus gallus OX=9031 GN=GAPDH PE=2 SV=3
11632000	3705800	0	0	0	2559100	10117000	2992800	2833300	7111100				3	3	2	9.6	9.6	6.8	30.107	0	18.305	226670000	10	E1BQD1;A0A1D5P5M6;E1C2F4	E1BQD1;A0A1D5P5M6	141	GATD3A	E1BQD1_CHICK Uncharacterized protein OS=Gallus gallus OX=9031 GN=GATD3A PE=4 SV=4;A0A1D5P5M6_CHICK Uncharacterized protein OS=Gallus gallus OX=9031 GN=GATD3A PE=4 SV=1
15487000	5932000	0	325150	0	0	0	0	0	0				2	2	2	8.3	8.3	8.3	53.716	0	13.303	22634000	3	F1NVF3	F1NVF3	914	GC	F1NVF3_CHICK Uncharacterized protein OS=Gallus gallus OX=9031 GN=GC PE=4 SV=1
249980000	173170000	935800	0	728340	53629000	160390000	79601000	95205000	319560000				22	22	22	36.8	36.8	36.8	70.788	0	323.31	5078900000	130	F1NCZ2	F1NCZ2	792	GDI2	F1NCZ2_CHICK Rab GDP dissociation inhibitor OS=Gallus gallus OX=9031 GN=GDI2 PE=3 SV=3
15064000	6127500	979570	0	1143600	0	0	0	0	0				4	4	4	24.7	24.7	24.7	18.897	0	24.955	220710000	8	E1BZY3;A0A3Q2U3N8	E1BZY3;A0A3Q2U3N8	714	GGACT	E1BZY3_CHICK Uncharacterized protein OS=Gallus gallus OX=9031 GN=GGACT PE=4 SV=3;A0A3Q2U3N8_CHICK Uncharacterized protein OS=Gallus gallus OX=9031 GN=GGACT PE=4 SV=1
6775200	667770	0	119930	0	0	4682300	0	0	5871000				3	3	3	15.1	15.1	15.1	34.472	0	19.205	64234000	7	A0A1D5NWX3	A0A1D5NWX3	54	GGPS1	A0A1D5NWX3_CHICK Uncharacterized protein OS=Gallus gallus OX=9031 GN=GGPS1 PE=3 SV=1
2118500	13861000	410150	1243000	1210300	23923000	9740300	17684000	8259700	0				2	2	2	5.2	5.2	5.2	73.445	0	15.321	269370000	9	A0A1D5PXL0;Q5ZLM4	A0A1D5PXL0;Q5ZLM4	381	GLB1	A0A1D5PXL0_CHICK Beta-galactosidase OS=Gallus gallus OX=9031 GN=GLB1 PE=3 SV=1;Q5ZLM4_CHICK Uncharacterized protein OS=Gallus gallus OX=9031 GN=GLB1 PE=2 SV=1
45988000	22925000	1482400	1282700	3392900	5204600	8277900	12708000	6887900	23757000				7	7	7	32.2	32.2	32.2	20.553	0	61.636	846210000	19	A0A1L1RZK1	A0A1L1RZK1	465	GLO1	A0A1L1RZK1_CHICK Lactoylglutathione lyase OS=Gallus gallus OX=9031 GN=GLO1 PE=3 SV=2
1497900	590010	0	0	0	8371600	6577900	716090	3849500	1199500				2	2	2	7.6	7.6	7.6	35.243	0	12.197	57249000	3	A0A3Q2U3H1;A0A1D5NW30;F1NNP6	A0A3Q2U3H1;A0A1D5NW30;F1NNP6	45	GLRX3	A0A3Q2U3H1_CHICK Uncharacterized protein OS=Gallus gallus OX=9031 GN=GLRX3 PE=4 SV=1;A0A1D5NW30_CHICK Uncharacterized protein OS=Gallus gallus OX=9031 GN=GLRX3 PE=4 SV=1;F1NNP6_CHICK Uncharacterized protein OS=Gallus gallus OX=9031 GN=GLRX3 PE=4 SV=2
130670000	41821000	4038000	17705000	7709900	0	0	0	0	0				18	18	18	39.2	39.2	39.2	60.861	0	189.31	649090000	62	A0A1D5NT61;P00368	A0A1D5NT61;P00368	4	GLUD1	A0A1D5NT61_CHICK Glutamate dehydrogenase 1, mitochondrial OS=Gallus gallus OX=9031 GN=GLUD1 PE=3 SV=1;DHE3_CHICK Glutamate dehydrogenase 1, mitochondrial OS=Gallus gallus OX=9031 GN=GLUD1 PE=1 SV=1
275120000	81624000	0	7195200	284540	0	33510000	0	0	5416600				4	4	4	15.5	15.5	15.5	42.146	0	80.244	1215500000	52	P16580;A0A1D5PBV9;A0A3Q2UDQ2;A0A3Q2U134	P16580;A0A1D5PBV9;A0A3Q2UDQ2;A0A3Q2U134	209	GLUL	GLNA_CHICK Glutamine synthetase OS=Gallus gallus OX=9031 GN=GLUL PE=1 SV=1;A0A1D5PBV9_CHICK Glutamine synthetase OS=Gallus gallus OX=9031 GN=GLUL PE=3 SV=1;A0A3Q2UDQ2_CHICK Glutamine synthetase OS=Gallus gallus OX=9031 GN=GLUL PE=3 SV=1;A0A3Q2U134_CHICK Gl
82874000	3536600	0	234540	184680	0	0	0	0	0				9	9	7	32.8	32.8	26.3	40.102	0	217.44	419390000	21	E1C347;A0A3Q2UEZ9;A0A1D5P1I2;P50146;E1BXS2;F1P3R0;A0A1D5PZ45;E1BS74;A0A1D5PDG4;A0A3Q2TWD9	E1C347;A0A3Q2UEZ9;A0A1D5P1I2	550	GNAO1	E1C347_CHICK Uncharacterized protein OS=Gallus gallus OX=9031 GN=GNAO1 PE=4 SV=3;A0A3Q2UEZ9_CHICK Uncharacterized protein OS=Gallus gallus OX=9031 GN=GNAO1 PE=4 SV=1;A0A1D5P1I2_CHICK Uncharacterized protein OS=Gallus gallus OX=9031 GN=GNAO1 PE=4 SV=2
19562000	2017800	0	57448	0	0	2246100	0	1251500	2596500				4	4	4	13.2	13.2	13.2	37.29	0	29.649	186050000	7	F1NLV4;E1BW98;A0A3Q2TRY6;A0A3Q2U1M1;A0A1D5P7Z5	F1NLV4;E1BW98	846	GNB1	F1NLV4_CHICK Uncharacterized protein OS=Gallus gallus OX=9031 GN=GNB1 PE=4 SV=2;E1BW98_CHICK Uncharacterized protein OS=Gallus gallus OX=9031 GN=GNB2 PE=4 SV=2
92151000	103190000	2729900	0	4878800	9403100	82025000	3594000	37194000	26098000				10	10	10	19.4	19.4	19.4	45.935	0	66.066	2759400000	40	P00504;F1NTM7	P00504;F1NTM7	901	GOT1	AATC_CHICK Aspartate aminotransferase, cytoplasmic OS=Gallus gallus OX=9031 GN=GOT1 PE=1 SV=3;F1NTM7_CHICK Aspartate aminotransferase OS=Gallus gallus OX=9031 GN=GOT1 PE=4 SV=2
69690000	10945000	508680	3757900	808560	0	10950000	0	0	0				10	10	10	22	22	22	47.241	0	68.71	723350000	28	P00508;F1P180;A0A1L1RPR4	P00508;F1P180;A0A1L1RPR4	431	GOT2	AATM_CHICK Aspartate aminotransferase, mitochondrial OS=Gallus gallus OX=9031 GN=GOT2 PE=1 SV=2;F1P180_CHICK Aspartate aminotransferase OS=Gallus gallus OX=9031 GN=GOT2 PE=4 SV=3;A0A1L1RPR4_CHICK Aspartate aminotransferase OS=Gallus gallus OX=9031 GN=GOT2
275270016	147640000	0	0	4365500	4495000	183930000	8630400	73568000	147940000				14	14	12	34.4	34.4	29.1	62.13	0	297.79	5269100000	108	A0A1L1RQ91;A0A1L1RPE8;F1NIJ6;A0A1D5PRS4	A0A1L1RQ91;A0A1L1RPE8;F1NIJ6;A0A1D5PRS4	433	GPI	A0A1L1RQ91_CHICK Glucose-6-phosphate isomerase OS=Gallus gallus OX=9031 GN=GPI PE=3 SV=2;A0A1L1RPE8_CHICK Glucose-6-phosphate isomerase OS=Gallus gallus OX=9031 GN=GPI PE=3 SV=2;F1NIJ6_CHICK Glucose-6-phosphate isomerase OS=Gallus gallus OX=9031 GN=GPI PE=
0	3310800	0	0	0	30974000	0	5390600	3119800	0				2	2	2	2.3	2.3	2.3	92.794	0	11.96	70702000	4	A0A1D5PHH6;A0A3Q2ULQ6	A0A1D5PHH6;A0A3Q2ULQ6	262	GPLD1	A0A1D5PHH6_CHICK Uncharacterized protein OS=Gallus gallus OX=9031 GN=GPLD1 PE=4 SV=2;A0A3Q2ULQ6_CHICK Uncharacterized protein OS=Gallus gallus OX=9031 GN=GPLD1 PE=4 SV=1
38954000	812990	1162200	1266700	0	0	0	0	0	0				3	3	3	9.3	9.3	9.3	30.216	0	41.09	69027000	6	A0A3Q2UJ15;Q5EES3	A0A3Q2UJ15;Q5EES3	564	GPM6A	A0A3Q2UJ15_CHICK Uncharacterized protein OS=Gallus gallus OX=9031 GN=GPM6A PE=4 SV=1;Q5EES3_CHICK Neuronal proteolipid GPM6A OS=Gallus gallus OX=9031 GN=GPM6A PE=2 SV=1
60365000	201240000	48376000	28937000	110070000	148990000	348120000	402180000	81192000	271729984				6	6	6	32.2	32.2	32.2	23.324	0	89.319	2486900000	69	F1NPJ8	F1NPJ8	869	GPX3	F1NPJ8_CHICK Uncharacterized protein OS=Gallus gallus OX=9031 GN=GPX3 PE=4 SV=3
55152000	16566000	3902200	1142500	7339300	681260032	506470016	126720000	118530000	75664000				12	12	12	20.4	20.4	20.4	85.831	0	323.31	4905700000	83	O93510;A0A1D5PH32;A0A1L1RYW9;F1NKF3;A0A1D5PNS4;CON__Q3SX14	O93510;A0A1D5PH32;A0A1L1RYW9;F1NKF3;A0A1D5PNS4	1002	GSN	GELS_CHICK Gelsolin OS=Gallus gallus OX=9031 GN=GSN PE=2 SV=1;A0A1D5PH32_CHICK Gelsolin OS=Gallus gallus OX=9031 GN=GSN PE=4 SV=2;A0A1L1RYW9_CHICK Gelsolin OS=Gallus gallus OX=9031 GN=GSN PE=4 SV=2;F1NKF3_CHICK Gelsolin OS=Gallus gallus OX=9031 GN=GSN PE=4
67884000	38705000	4171300	3771500	3630500	61460000	149570000	67750000	61631000	199440000				4	4	4	19.2	19.2	19.2	25.449	0	43.651	1808600000	50	A0A1D5P470;P20136;A0A1D5P833	A0A1D5P470	130	GST2L	A0A1D5P470_CHICK Glutathione S-transferase OS=Gallus gallus OX=9031 GN=GST2L PE=3 SV=2
27110000	20029000	0	1030600	0	0	40203000	0	3777700	11688000				4	4	2	10.4	10.4	6.3	25.413	0	40.318	407570000	24	Q08393	Q08393	1079	GSTA1;GSTA2;GSTA3;GSTA4;GSTA5	GSTA2_CHICK Glutathione S-transferase OS=Gallus gallus OX=9031 PE=2 SV=2
16078000	7413600	574020	0	1804900	0	42937000	0	669950	0				2	2	2	9.6	9.6	9.6	27.223	0	11.493	176760000	5	E1BX85	E1BX85	702	GSTO1	E1BX85_CHICK Uncharacterized protein OS=Gallus gallus OX=9031 GN=GSTO1 PE=4 SV=1
29365000	7467900	6988300	9936700	7097300	27619000	8092600	3652200	0	2472900				3	3	3	27.8	27.8	27.8	13.964	0	21.348	248280000	12	Q9PSW9;P0C1H4;P0C1H3;A0A3Q2UDI2;A0A1D5PY49;P0C1H5	Q9PSW9;P0C1H4;P0C1H3;A0A3Q2UDI2;A0A1D5PY49;P0C1H5	544	H2B-I;H2B-II;H2B-III;H2B-IV;H2B-VI;H2B-V;H2B-VIII	H2B8_CHICK Histone H2B 8 OS=Gallus gallus OX=9031 GN=H2B-VIII PE=1 SV=3;H2B5_CHICK Histone H2B 5 OS=Gallus gallus OX=9031 GN=H2B-V PE=1 SV=2;H2B1_CHICK Histone H2B 1/2/3/4/6 OS=Gallus gallus OX=9031 GN=H2B-I PE=1 SV=2;A0A3Q2UDI2_CHICK Histone H2B OS=Gallus
39637000	19930000	21590000	21592000	18140000	56165000	0	3931500	1782600	0				5	5	5	50.5	50.5	50.5	11.439	0	42.938	272360000	31	P70081;P62801	P70081;P62801	1064	H4-VIII;H4-I	H48_CHICK Histone H4 type VIII OS=Gallus gallus OX=9031 GN=H4-VIII PE=3 SV=3;H4_CHICK Histone H4 OS=Gallus gallus OX=9031 GN=H4-I PE=1 SV=2
3072500	2495700	0	0	0	11163000	19133000	19232000	18666000	24578000				5	5	5	20	20	20	29.031	0	49.755	282940000	24	G1K303;A0A3Q2U554;Q5ZI23;A0A1D5P901	G1K303;A0A3Q2U554;Q5ZI23;A0A1D5P901	177	HAGH	G1K303_CHICK Hydroxyacylglutathione hydrolase, mitochondrial OS=Gallus gallus OX=9031 GN=HAGH PE=3 SV=3;A0A3Q2U554_CHICK Hydroxyacylglutathione hydrolase, mitochondrial OS=Gallus gallus OX=9031 GN=HAGH PE=3 SV=1;GLO2_CHICK Hydroxyacylglutathione hydrolase,
151960000	37580000	12609000	4314200	5763900	2635699968	4116699904	7154299904	6473200128	14828000256				7	6	4	49.3	49.3	37.3	15.429	0	60.905	77042000000	73	P01994	P01994	1007	HBAA	HBA_CHICK Hemoglobin subunit alpha-A OS=Gallus gallus OX=9031 GN=HBAA PE=1 SV=2
83429000	72264000	70580000	40908000	25857000	16088999936	12899999744	13271000064	14627000320	17073999872				9	9	8	66.7	66.7	61.7	15.695	0	67.694	113480000000	125	P02001	P02001	1008	HBAD	HBAD_CHICK Hemoglobin subunit alpha-D OS=Gallus gallus OX=9031 GN=HBAD PE=1 SV=1
1152400000	631129984	734809984	72218000	253150000	79018999808	76643999744	91493998592	75858001920	99169001472				6	6	4	49.7	49.7	36.7	16.466	0	128.04	824690000000	629	P02112;Q90864;CON__Q3SX09	P02112;Q90864	1009	HBB	HBB_CHICK Hemoglobin subunit beta OS=Gallus gallus OX=9031 GN=HBB PE=1 SV=2;Q90864_CHICK Beta-H globin OS=Gallus gallus OX=9031 GN=HBE1 PE=3 SV=1
197120000	99247000	154760000	2903100	48877000	292350016	1495500032	2407899904	1829500032	3128100096				5	3	3	32	19	19	16.589	0	40.742	18999000000	69	P02127;P02128;A0A1D5P4A2	P02127;P02128;A0A1D5P4A2	1010	HBBR;HBE	HBRH_CHICK Hemoglobin subunit rho OS=Gallus gallus OX=9031 PE=1 SV=2;HBE_CHICK Hemoglobin subunit epsilon OS=Gallus gallus OX=9031 GN=HBE PE=1 SV=2;A0A1D5P4A2_CHICK Hemoglobin subunit epsilon OS=Gallus gallus OX=9031 GN=HBE PE=3 SV=2
3234300	1951200	0	0	358810	0	0	0	0	4880000				2	2	2	8.1	8.1	8.1	28.326	0	12.409	56647000	6	A0A1D5P856	A0A1D5P856	168	HDHD2	A0A1D5P856_CHICK Uncharacterized protein OS=Gallus gallus OX=9031 GN=HDHD2 PE=4 SV=1
307690	3817600	0	222940	779300	48630000	20802000	10137000	21945000	2841400				5	5	5	5.2	5.2	5.2	131.58	0	32.76	182760000	10	A0A1D5P5X4;A0A1D5PB38;A0A1D5PUN8	A0A1D5P5X4;A0A1D5PB38	145	HEPH	A0A1D5P5X4_CHICK Uncharacterized protein OS=Gallus gallus OX=9031 GN=HEPH PE=3 SV=1;A0A1D5PB38_CHICK Uncharacterized protein OS=Gallus gallus OX=9031 GN=HEPH PE=3 SV=2
4273000	0	0	0	0	0	1277200	3730700	6413600	0				6	6	6	8.7	8.7	8.7	86.985	0	38.2	141260000	8	F1NZJ2;A0A1D5P2F3;A0A3Q2UE29;A0A1D5PEV5;A0A3Q2UC74;A0A3Q2TRS0;A0A3Q2U6V1;A0A3Q2TWI9;A0A3Q2U8S5	F1NZJ2	951	HK1	F1NZJ2_CHICK Uncharacterized protein OS=Gallus gallus OX=9031 GN=HK1 PE=3 SV=3
4242100	0	0	0	0	30474000	13058000	22857000	17844000	49362000				9	9	9	30.3	30.3	30.3	37.109	0	79.671	341650000	25	A0A1L1RTK6;A0A1D5NZ54	A0A1L1RTK6;A0A1D5NZ54	83	HMBS	A0A1L1RTK6_CHICK Uncharacterized protein OS=Gallus gallus OX=9031 GN=HMBS PE=3 SV=2;A0A1D5NZ54_CHICK Uncharacterized protein OS=Gallus gallus OX=9031 GN=HMBS PE=3 SV=1
4687000	0	0	141830	0	0	7026200	0	889910	29300000				4	4	4	14.7	14.7	14.7	38.166	0	53.337	77951000	8	Q5ZLB3;A0A1D5P5G1	Q5ZLB3;A0A1D5P5G1	138	HNRNPA1	Q5ZLB3_CHICK Uncharacterized protein OS=Gallus gallus OX=9031 GN=HNRNPA1 PE=2 SV=1;A0A1D5P5G1_CHICK Uncharacterized protein OS=Gallus gallus OX=9031 GN=HNRNPA1 PE=4 SV=2
18385000	0	558970	737240	617200	46228000	37471000	17132000	17014000	20289000				10	10	10	40.8	40.8	40.8	34.625	0	132.19	406580000	27	A0A3Q2U0R8;A0A3Q2U3U3;Q5ZME1;F6T6F1;A0A1D5PVH5	A0A3Q2U0R8;A0A3Q2U3U3;Q5ZME1;F6T6F1;A0A1D5PVH5	501	HNRNPA2B1	A0A3Q2U0R8_CHICK Uncharacterized protein OS=Gallus gallus OX=9031 GN=HNRNPA2B1 PE=4 SV=1;A0A3Q2U3U3_CHICK Uncharacterized protein OS=Gallus gallus OX=9031 GN=HNRNPA2B1 PE=4 SV=1;Q5ZME1_CHICK Uncharacterized protein OS=Gallus gallus OX=9031 GN=HNRNPA2B1 PE=
15985000	0	424100	405640	0	21257000	26453000	1654500	17341000	29051000				12	12	2	28.6	28.6	4	39.54	0	90.668	392690000	28	E1BZE6	E1BZE6	711	HNRNPA3	E1BZE6_CHICK Uncharacterized protein OS=Gallus gallus OX=9031 GN=HNRNPA3 PE=4 SV=3
14376000	0	0	0	0	18981000	4532100	2935700	0	44048000				6	6	6	20.4	20.4	20.4	39.267	0	44.824	268540000	14	A0A1D5NX25;A0A3Q3ADU5;F1NIB4	A0A1D5NX25;A0A3Q3ADU5;F1NIB4	57	HNRNPAB	A0A1D5NX25_CHICK Uncharacterized protein OS=Gallus gallus OX=9031 GN=HNRNPAB PE=4 SV=1;A0A3Q3ADU5_CHICK Uncharacterized protein OS=Gallus gallus OX=9031 GN=HNRNPAB PE=4 SV=1;F1NIB4_CHICK Uncharacterized protein OS=Gallus gallus OX=9031 GN=HNRNPAB PE=4 SV=5
2144700	0	0	650890	0	15398000	35906000	10837000	2733700	7878800				4	4	4	14.7	14.7	14.7	51.4	0	69.629	174450000	12	A0A1D5PDS3;A0A1L1RYF4;A0A1D5PU56;A0A1L1RW44;Q6WNG8	A0A1D5PDS3;A0A1L1RYF4;A0A1D5PU56;A0A1L1RW44;Q6WNG8	237	HNRNPH2	A0A1D5PDS3_CHICK Uncharacterized protein OS=Gallus gallus OX=9031 GN=HNRNPH2 PE=4 SV=2;A0A1L1RYF4_CHICK Uncharacterized protein OS=Gallus gallus OX=9031 GN=HNRNPH2 PE=4 SV=1;A0A1D5PU56_CHICK Uncharacterized protein OS=Gallus gallus OX=9031 GN=HNRNPH2 PE=4
0	0	0	0	0	9535200	0	7026100	5924100	0				2	2	2	8.5	8.5	8.5	36.656	0	18.8	62596000	9	Q5F3D2	Q5F3D2	1085	HNRNPH3	Q5F3D2_CHICK Uncharacterized protein OS=Gallus gallus OX=9031 GN=HNRNPH3 PE=2 SV=1
564560	0	473450	388400	445410	0	0	0	0	0				2	2	2	3	3	3	80.148	0.0011442	10.74	3452300	2	O42484;A0A1D5NWL9	O42484;A0A1D5NWL9	997	HSD17B4	O42484_CHICK 17-beta-hydroxysteroid dehydrogenase type IV OS=Gallus gallus OX=9031 GN=HSD17B4 PE=2 SV=1;A0A1D5NWL9_CHICK Uncharacterized protein OS=Gallus gallus OX=9031 GN=HSD17B4 PE=4 SV=1
33718000	6935700	0	0	0	12743000	41374000	67232000	38186000	209340000				23	12	12	40.7	25.6	25.6	69.75	0	323.31	1060800000	70	P08106	P08106	1023	HSP70	HSP70_CHICK Heat shock 70 kDa protein OS=Gallus gallus OX=9031 PE=1 SV=1
1445299968	360990016	14012000	77626000	34364000	548809984	1632700032	622969984	724510016	970270016				38	38	26	39.5	39.5	28.6	83.875	0	323.31	17449000000	320	A0A1D5P5R0;P11501;A0A1D5PUL6;A0A1L1RND0	A0A1D5P5R0;P11501;A0A1D5PUL6;A0A1L1RND0	142	HSP90AA1	A0A1D5P5R0_CHICK Heat shock protein HSP 90-alpha OS=Gallus gallus OX=9031 GN=HSP90AA1 PE=3 SV=2;HS90A_CHICK Heat shock protein HSP 90-alpha OS=Gallus gallus OX=9031 GN=HSP90AA1 PE=3 SV=3;A0A1D5PUL6_CHICK Heat shock protein HSP 90-alpha OS=Gallus gallus OX=
2145800	0	2827300	3273100	3054100	0	0	0	0	0				17	4	4	25.6	7.8	7.8	80.018	0	32.217	18885000	15	A0A1D5PHC5;F1NC33;Q04619	A0A1D5PHC5;F1NC33;Q04619	260	HSP90AB1	A0A1D5PHC5_CHICK Heat shock cognate protein HSP 90-beta OS=Gallus gallus OX=9031 GN=HSP90AB1 PE=3 SV=1;F1NC33_CHICK Heat shock cognate protein HSP 90-beta OS=Gallus gallus OX=9031 GN=HSP90AB1 PE=3 SV=1;HS90B_CHICK Heat shock cognate protein HSP 90-beta OS=
40854000	5205400	1977400	1589200	2488500	0	39138000	0	2360000	0				21	21	20	33	33	31.4	91.554	0	177.14	275930000	37	P08110;A0A1D5PPN9	P08110;A0A1D5PPN9	325	HSP90B1	ENPL_CHICK Endoplasmin OS=Gallus gallus OX=9031 GN=HSP90B1 PE=1 SV=1;A0A1D5PPN9_CHICK Endoplasmin OS=Gallus gallus OX=9031 GN=HSP90B1 PE=3 SV=1
91030000	24601000	0	0	660030	7411100	46530000	23422000	8353800	65856000				17	17	16	26.2	26.2	24.9	94.239	0	319.46	840860000	68	A0A1D5PPF8	A0A1D5PPF8	323	HSPA4	A0A1D5PPF8_CHICK Uncharacterized protein OS=Gallus gallus OX=9031 GN=HSPA4 PE=3 SV=1
121490000	38178000	254760	3611100	1013700	4878800	18135000	9175900	13911000	74721000				15	14	14	20.9	19.6	19.6	94.75	0	230.66	1065800000	56	F1NC26;A0A3Q3AGC3	F1NC26;A0A3Q3AGC3	789	HSPA4L	F1NC26_CHICK Uncharacterized protein OS=Gallus gallus OX=9031 GN=HSPA4L PE=3 SV=3;A0A3Q3AGC3_CHICK Uncharacterized protein OS=Gallus gallus OX=9031 GN=HSPA4L PE=3 SV=1
60510000	25319000	4235900	10724000	5471400	0	46153000	0	2279000	9370400				22	20	20	40.6	39	39	72.018	0	158.1	531370000	56	Q90593;A0A1D5PG73	Q90593;A0A1D5PG73	1164	HSPA5	BIP_CHICK Endoplasmic reticulum chaperone BiP OS=Gallus gallus OX=9031 GN=HSPA5 PE=1 SV=1;A0A1D5PG73_CHICK Uncharacterized protein OS=Gallus gallus OX=9031 PE=3 SV=3
1157100032	540099968	15218000	17320000	17516000	919390016	1616400000	1128600064	1069900032	2602299904				29	29	3	51	51	3.5	69.114	0	323.31	26352000000	359	A0A1D5PYK0;A0A1D5PFJ6;F1NWP3;A0A1L1RPG0	A0A1D5PYK0;A0A1D5PFJ6;F1NWP3;A0A1L1RPG0	250	HSPA8	A0A1D5PYK0_CHICK Heat shock cognate 71 kDa protein OS=Gallus gallus OX=9031 GN=HSPA8 PE=3 SV=2;A0A1D5PFJ6_CHICK Heat shock cognate 71 kDa protein OS=Gallus gallus OX=9031 GN=HSPA8 PE=3 SV=2;F1NWP3_CHICK Heat shock cognate 71 kDa protein OS=Gallus gallus OX
7490400	1248500	357710	319100	869500	0	0	0	0	0				6	6	6	12.6	12.6	12.6	73.191	0	36.17	59459000	7	Q5ZM98;F1NZ86	Q5ZM98;F1NZ86	945	HSPA9	GRP75_CHICK Stress-70 protein, mitochondrial OS=Gallus gallus OX=9031 GN=HSPA9 PE=1 SV=1;F1NZ86_CHICK Stress-70 protein, mitochondrial OS=Gallus gallus OX=9031 GN=HSPA9 PE=3 SV=1
65526000	4190000	1324200	5880600	1507100	0	2107700	0	0	0				13	13	13	31.8	31.8	31.8	60.972	0	141.12	277050000	33	Q5ZL72	Q5ZL72	1128	HSPD1	CH60_CHICK 60 kDa heat shock protein, mitochondrial OS=Gallus gallus OX=9031 GN=HSPD1 PE=1 SV=1
18186000	8945000	515720	1253900	1631800	101800000	40175000	0	51477000	0				4	4	4	42.2	42.2	42.2	11.083	0	28.333	681620000	12	O42283;A0A1L1RZ94	O42283;A0A1L1RZ94	464	HSPE1	O42283_CHICK Heat shock protein 10 OS=Gallus gallus OX=9031 GN=HSPE1 PE=2 SV=1;A0A1L1RZ94_CHICK Uncharacterized protein OS=Gallus gallus OX=9031 GN=HSPE1 PE=3 SV=2
25569000	239350000	0	0	76967000	0	0	138990000	0	0				13	13	13	22	22	22	96.084	0	101.18	670940000	21	E1BT08;A0A3Q2U3R6	E1BT08;A0A3Q2U3R6	680	HSPH1	E1BT08_CHICK Uncharacterized protein OS=Gallus gallus OX=9031 GN=HSPH1 PE=3 SV=4;A0A3Q2U3R6_CHICK Uncharacterized protein OS=Gallus gallus OX=9031 GN=HSPH1 PE=3 SV=1
84568000	48141000	770440	2111300	2760400	15760000	298820000	1214900	33950000	50223000				19	19	18	40.7	40.7	38.6	46.602	0	184.09	1999800000	90	F1NPG2	F1NPG2	865	IDH1	F1NPG2_CHICK Isocitrate dehydrogenase [NADP] OS=Gallus gallus OX=9031 GN=IDH1 PE=3 SV=2
2598400	367590	0	66570	80025	0	5002300	0	0	306220				6	5	5	16.6	14.6	14.6	50.482	0	32.671	138770000	9	A0A1D5P8I7	A0A1D5P8I7	174	IDH2	A0A1D5P8I7_CHICK Isocitrate dehydrogenase [NADP] OS=Gallus gallus OX=9031 GN=IDH2 PE=3 SV=2
8801100	1527200	0	199610	220250	0	3163900	0	0	0				4	4	4	12.3	12.3	12.3	39.79	0	24.455	66912000	6	A0A1L1RX65	A0A1L1RX65	461	IDH3A	A0A1L1RX65_CHICK Isocitrate dehydrogenase [NAD] subunit, mitochondrial OS=Gallus gallus OX=9031 GN=IDH3A PE=3 SV=2
17991000	3571900	750320	515470	567390	0	0	0	2128700	0				2	2	2	6.5	6.5	6.5	48.173	0	18.754	29261000	6	P01875	P01875	1006	IGHM	IGHM_CHICK Ig mu chain C region OS=Gallus gallus OX=9031 PE=2 SV=2
59891000	73730000	20936000	5213100	17616000	2949700096	1871100032	1187900032	899609984	617270016				19	19	19	29.5	29.5	29.5	106.51	0	321.14	14435000000	198	F1NIU3	F1NIU3	825	ITIH2	F1NIU3_CHICK Uncharacterized protein OS=Gallus gallus OX=9031 GN=ITIH2 PE=4 SV=4
65221000	58564000	32389000	1560400	15664000	4801999872	2185200128	655260032	1713500032	737550016				15	15	15	31.8	31.8	31.8	71.557	0	279.84	18083000000	168	A0A1D5P4L6;A0A1D5NXA6;CON__Q0V8M9	A0A1D5P4L6;A0A1D5NXA6	59	ITIH3	A0A1D5P4L6_CHICK Uncharacterized protein OS=Gallus gallus OX=9031 GN=ITIH3 PE=4 SV=2;A0A1D5NXA6_CHICK Uncharacterized protein OS=Gallus gallus OX=9031 GN=ITIH3 PE=4 SV=2
248730	8112900	0	0	533140	0	41521000	0	0	0				2	2	2	11.6	11.6	11.6	28.271	0	13.903	53043000	2	F1P4X6	F1P4X6	980	ITM2A	F1P4X6_CHICK Uncharacterized protein OS=Gallus gallus OX=9031 GN=ITM2A PE=4 SV=1
3403700	1469700	0	0	0	7343300	15077000	0	4069000	3921300				2	2	2	3	3	3	139.54	0.0011682	11.231	60242000	3	F1NKX6	F1NKX6	840	ITPRID2	F1NKX6_CHICK Uncharacterized protein OS=Gallus gallus OX=9031 GN=ITPRID2 PE=4 SV=3
9467200	0	178770	274720	349200	0	0	0	0	0				4	4	4	17.3	17.3	17.3	45.845	0	25.973	30837000	5	A0A1D5P5B2	A0A1D5P5B2	136	IVD	A0A1D5P5B2_CHICK Uncharacterized protein OS=Gallus gallus OX=9031 GN=IVD PE=3 SV=1
1211900	380880	2172300	9239500	3989400	0	0	0	0	0				6	6	6	9.4	9.4	9.4	82.125	0	38.329	34933000	14	E1C1V3	E1C1V3	724	JUP	E1C1V3_CHICK Plakoglobin OS=Gallus gallus OX=9031 GN=JUP PE=2 SV=2
10234000	0	291930	408600	631630	0	0	0	0	0				5	5	5	19.7	19.7	19.7	35.196	0	40.856	52481000	8	A0A1D5P9P4	A0A1D5P9P4	183	KCTD12	A0A1D5P9P4_CHICK Uncharacterized protein OS=Gallus gallus OX=9031 GN=KCTD12 PE=4 SV=2
25052000	840610	0	195640	0	38652000	7649600	9269800	4478200	30384000				11	11	11	18.4	18.4	18.4	97.332	0	193.94	523790000	38	A0A1D5P1W7	A0A1D5P1W7	108	KPNB1	A0A1D5P1W7_CHICK Uncharacterized protein OS=Gallus gallus OX=9031 GN=KPNB1 PE=4 SV=2
0	0	0	0	0	149690000	20207000	0	45858000	0				2	2	2	3.9	3.9	3.9	134.27	0	16.272	290310000	3	E1C2I9;A0A3Q2U2D0	E1C2I9;A0A3Q2U2D0	726	LARS	E1C2I9_CHICK Uncharacterized protein OS=Gallus gallus OX=9031 GN=LARS PE=3 SV=1;A0A3Q2U2D0_CHICK Uncharacterized protein OS=Gallus gallus OX=9031 GN=LARS PE=4 SV=1
685880	0	0	0	0	109210000	130520000	86686000	24913000	102520000				9	9	9	30.5	30.5	30.5	47.804	0	182.25	1128800000	37	P53760;R4GM71	P53760;R4GM71	1060	LCAT	LCAT_CHICK Phosphatidylcholine-sterol acyltransferase (Fragment) OS=Gallus gallus OX=9031 GN=LCAT PE=1 SV=1;R4GM71_CHICK Phosphatidylcholine-sterol acyltransferase OS=Gallus gallus OX=9031 GN=LCAT PE=4 SV=3
1564500	0	0	0	0	9490000	18625000	4380800	6418000	0				4	4	4	9.1	9.1	9.1	69.748	0	26.052	68810000	5	Q5ZLW0;A0A3Q2U676;Q5ZI39;P19179;A0A1D5PE96	Q5ZLW0;A0A3Q2U676	516	LCP1	Q5ZLW0_CHICK Uncharacterized protein OS=Gallus gallus OX=9031 GN=LCP1 PE=2 SV=1;A0A3Q2U676_CHICK Uncharacterized protein OS=Gallus gallus OX=9031 GN=LCP1 PE=4 SV=1
43862000	40375000	1439000	669530	701430	9334400	265440000	8842000	23039000	17325000				7	7	7	24.4	24.4	24.4	36.502	0	59.998	1612300000	28	E1BTT8;P00340;A0A1D5NZ01	E1BTT8;P00340;A0A1D5NZ01	685	LDHA	E1BTT8_CHICK L-lactate dehydrogenase OS=Gallus gallus OX=9031 GN=LDHA PE=3 SV=2;LDHA_CHICK L-lactate dehydrogenase A chain OS=Gallus gallus OX=9031 GN=LDHA PE=1 SV=3;A0A1D5NZ01_CHICK L-lactate dehydrogenase OS=Gallus gallus OX=9031 GN=LDHA PE=3 SV=2
230740000	151760000	3966900	2719000	9176100	15733000	223860000	6222000	91423000	78582000				7	7	7	20.6	20.6	20.6	33.169	0	118.83	4478600000	58	A0A1D5P9N7;P00337	A0A1D5P9N7;P00337	182	LDHB	A0A1D5P9N7_CHICK L-lactate dehydrogenase OS=Gallus gallus OX=9031 GN=LDHB PE=3 SV=1;LDHB_CHICK L-lactate dehydrogenase B chain OS=Gallus gallus OX=9031 GN=LDHB PE=1 SV=3
1220500	18239000	1609100	0	8404300	0	0	0	0	0				3	3	3	14.8	14.8	14.8	37.538	0	21.609	35037000	11	A0A1D5PW25	A0A1D5PW25	371	LMAN2	A0A1D5PW25_CHICK Uncharacterized protein OS=Gallus gallus OX=9031 GN=LMAN2 PE=4 SV=1
60415000	12312000	442640	161110	0	0	0	0	0	0				8	8	8	69.4	69.4	69.4	29.883	0	92.813	83822000	15	A0A1D5PV66	A0A1D5PV66	367	LOC100857892	A0A1D5PV66_CHICK Uncharacterized protein OS=Gallus gallus OX=9031 GN=LOC100857892 PE=4 SV=1
27671000	890820	0	127260	44607	0	1432300	910130	0	1981000				10	10	10	18.6	18.6	18.6	59.302	0	70.35	218700000	15	A0A1D5P2D9;A0A3Q2UA96	A0A1D5P2D9;A0A3Q2UA96	114	LOC101751456	A0A1D5P2D9_CHICK T-complex protein 1 subunit gamma OS=Gallus gallus OX=9031 GN=LOC101751456 PE=3 SV=2;A0A3Q2UA96_CHICK T-complex protein 1 subunit gamma OS=Gallus gallus OX=9031 GN=CCT3 PE=3 SV=1
5369500	0	0	0	0	2574600	6675700	0	2257400	0				3	3	3	7.3	7.3	7.3	39.945	0	20.586	93971000	7	A0A3Q2UF40;A0A3Q2UFB8;A0A3Q2UBH6;A0A3Q2UK59;A0A3Q2U788	A0A3Q2UF40;A0A3Q2UFB8;A0A3Q2UBH6;A0A3Q2UK59	552	LOC107051050	A0A3Q2UF40_CHICK Uncharacterized protein OS=Gallus gallus OX=9031 GN=LOC107051050 PE=4 SV=1;A0A3Q2UFB8_CHICK Uncharacterized protein OS=Gallus gallus OX=9031 GN=LOC107051050 PE=4 SV=1;A0A3Q2UBH6_CHICK Uncharacterized protein OS=Gallus gallus OX=9031 GN=LOC
81522000	31612000	11930000	9643100	9979800	17346000	3678500	19313000	33544000	24118000				2	2	2	29.3	29.3	29.3	12.905	0	21.675	304010000	30	A0A3Q2UAA5	A0A3Q2UAA5	535	LOC107051274	A0A3Q2UAA5_CHICK Uncharacterized protein OS=Gallus gallus OX=9031 GN=LOC107051274 PE=4 SV=1
49514000	8357500	0	2286700	2252800	0	0	0	0	0				7	7	7	17.9	17.9	17.9	56.79	0	51.3	199620000	17	E1BT93	E1BT93	682	LOC107057078	E1BT93_CHICK Uncharacterized protein OS=Gallus gallus OX=9031 GN=LOC107057078 PE=3 SV=3
100760000	144360000	254610000	61274000	50261000	553260032	650460032	259330000	72517000	109200000				3	3	3	15.6	15.6	15.6	16.083	0	21.01	4281800000	20	A0A1L1RWR0	A0A1L1RWR0	458	LOC112531842	A0A1L1RWR0_CHICK Transthyretin OS=Gallus gallus OX=9031 GN=LOC112531842 PE=3 SV=2
1389900	14842000	629560	602940	3823200	0	0	0	0	0				9	9	9	2.7	2.7	2.7	502.98	0	55.368	28694000	10	A0A3Q3AGA3;A0A3Q2TUU7;P98157;A0A1D5P0G1;A0A1D5PUA3	A0A3Q3AGA3;A0A3Q2TUU7;P98157;A0A1D5P0G1;A0A1D5PUA3	96	LRP1	A0A3Q3AGA3_CHICK Low-density lipoprotein receptor-related protein 1 OS=Gallus gallus OX=9031 GN=LRP1 PE=4 SV=1;A0A3Q2TUU7_CHICK Low-density lipoprotein receptor-related protein 1 OS=Gallus gallus OX=9031 GN=LRP1 PE=4 SV=1;LRP1_CHICK Low-density lipoprotein
38534000	330520000	36097000	13903000	32883000	0	0	0	0	0				9	9	2	29.1	29.1	8	38.656	0	240.51	613560000	38	O02869	O02869	994	LSAMP	O02869_CHICK ChLAMP, g11-isoform OS=Gallus gallus OX=9031 GN=LSAMP PE=2 SV=1
28245000	292230016	74401000	27849000	67841000	0	410409984	331500000	0	133040000				5	5	5	17.8	17.8	17.8	38.642	0	66.944	1756500000	38	P51890	P51890	1058	LUM	LUM_CHICK Lumican OS=Gallus gallus OX=9031 GN=LUM PE=1 SV=1
22855000	14301000	0	3451700	0	0	3223000	0	0	0				3	3	3	3.3	3.3	3.3	111.7	0	28.856	46531000	11	A0A1D5NW88;A0A1D5NTC3	A0A1D5NW88;A0A1D5NTC3	8	MAP4	A0A1D5NW88_CHICK Microtubule-associated protein OS=Gallus gallus OX=9031 GN=MAP4 PE=4 SV=2;A0A1D5NTC3_CHICK Microtubule-associated protein OS=Gallus gallus OX=9031 GN=MAP4 PE=4 SV=3
751600	0	406990	0	0	28337000	376009984	32912000	434409984	6771600				9	9	9	51.9	51.9	51.9	17.422	0	110.95	7588000000	47	P02197	P02197	1011	MB	MYG_CHICK Myoglobin OS=Gallus gallus OX=9031 GN=MB PE=1 SV=4
73420000	3685200	0	471780	382100	0	0	0	0	0				4	4	4	16.7	16.7	16.7	18.808	0	30.054	158890000	8	P15720;A0A3Q3A587;A0A1D5NWU0;A0A3Q2UDG6	P15720;A0A3Q3A587;A0A1D5NWU0;A0A3Q2UDG6	570	MBP	MBP_CHICK Myelin basic protein OS=Gallus gallus OX=9031 GN=MBP PE=1 SV=2;A0A3Q3A587_CHICK Myelin basic protein OS=Gallus gallus OX=9031 GN=MBP PE=4 SV=1;A0A1D5NWU0_CHICK Myelin basic protein OS=Gallus gallus OX=9031 GN=MBP PE=4 SV=2;A0A3Q2UDG6_CHICK Myelin
330320000	251810000	4509200	2132000	5684000	49617000	1295399936	64888000	275420000	251400000				14	14	14	42.5	42.5	42.5	36.543	0	323.31	15381000000	111	Q5ZME2;A0A452J7S4;A0A1D5PE17	Q5ZME2;A0A452J7S4;A0A1D5PE17	597	MDH1	MDHC_CHICK Malate dehydrogenase, cytoplasmic OS=Gallus gallus OX=9031 GN=MDH1 PE=2 SV=1;A0A452J7S4_CHICK Malate dehydrogenase, cytoplasmic OS=Gallus gallus OX=9031 GN=MDH1 PE=3 SV=1;A0A1D5PE17_CHICK Malate dehydrogenase, cytoplasmic OS=Gallus gallus OX=903
34905000	2398200	878100	3729500	1430300	0	21878000	0	8409100	0				4	4	4	16.3	16.3	16.3	35.655	0	113.07	575860000	25	E1BVT3	E1BVT3	696	MDH2	E1BVT3_CHICK Malate dehydrogenase OS=Gallus gallus OX=9031 GN=MDH2 PE=3 SV=3
9428100	2121600	0	234430	0	0	560600000	0	3385900	0				5	5	4	8.2	8.2	6.9	72.704	0	31.19	802320000	13	A0A3Q2UB37;F1P0Y6;A0A1D5P779	A0A3Q2UB37;F1P0Y6;A0A1D5P779	539	ME1	A0A3Q2UB37_CHICK Malic enzyme OS=Gallus gallus OX=9031 GN=ME1 PE=3 SV=1;F1P0Y6_CHICK Malic enzyme OS=Gallus gallus OX=9031 GN=ME1 PE=3 SV=3;A0A1D5P779_CHICK Malic enzyme OS=Gallus gallus OX=9031 GN=ME1 PE=3 SV=2
0	0	0	0	0	17010000	8019900	36641000	21452000	6758900				2	2	2	2.8	2.8	2.8	80.249	0	17.281	142950000	15	A0A1D5P6N4	A0A1D5P6N4	153	MEP1A	A0A1D5P6N4_CHICK Meprin A subunit OS=Gallus gallus OX=9031 GN=MEP1A PE=4 SV=1
7257500	32462000	128120	1340800	0	0	71928000	0	19506000	28713000				2	2	2	21.7	21.7	21.7	12.484	0	12.085	754330000	15	Q02960	Q02960	1073	MIF	MIF_CHICK Macrophage migration inhibitory factor OS=Gallus gallus OX=9031 GN=MIF PE=3 SV=3
26053000	193610000	38273000	10056000	51078000	490030016	395169984	316260000	335209984	185930000				5	5	5	6.9	6.9	6.9	50.199	0	39.196	3415200000	47	F1NPQ2;A0A1C7CYU2	F1NPQ2;A0A1C7CYU2	2	MINPP1	MINP1_CHICK Multiple inositol polyphosphate phosphatase 1 OS=Gallus gallus OX=9031 GN=MINPP1 PE=1 SV=3;A0A1C7CYU2_CHICK Multiple inositol polyphosphate phosphatase 1 OS=Gallus gallus OX=9031 GN=MINPP1 PE=3 SV=2
1356400	3668400	0	0	2176200	0	0	0	0	0				2	2	2	5.7	5.7	5.7	74.94	0	12.837	7200900	4	Q90611	Q90611	1165	MMP2	MMP2_CHICK 72 kDa type IV collagenase OS=Gallus gallus OX=9031 GN=MMP2 PE=1 SV=1
645800	3401100	0	661510	0	0	0	0	0	0				2	2	2	18.3	18.3	18.3	14.965	0	13.977	32764000	3	A0A1D5PFS5	A0A1D5PFS5	254	MTURN	A0A1D5PFS5_CHICK Maturin, neural progenitor differentiation regulator homolog OS=Gallus gallus OX=9031 PE=4 SV=2
22588000	16616000	24672000	28098000	27082000	0	0	1377300	525150	28580000				26	26	3	18.7	18.7	2.4	223.01	0	209.91	353340000	104	A0A1D5P603;A0A1D5P525;A0A1D5NVW6;A0A1D5PUR6;R4GIG1;P02565;P13538;A0A1D5NYC2;A0A1D5NWE9;A0A3Q2TRY7;A0A3Q2TT97	A0A1D5P603;A0A1D5P525;A0A1D5NVW6;A0A1D5PUR6;R4GIG1;P02565;P13538;A0A1D5NYC2	147	MYH1F	A0A1D5P603_CHICK Uncharacterized protein OS=Gallus gallus OX=9031 GN=MYH1F PE=3 SV=1;A0A1D5P525_CHICK Uncharacterized protein OS=Gallus gallus OX=9031 GN=MYH1C PE=3 SV=1;A0A1D5NVW6_CHICK Myosin-1B OS=Gallus gallus OX=9031 GN=MYH1B PE=3 SV=2;A0A1D5PUR6_CHIC
3927300	3252400	4687100	5737800	4475500	0	0	0	0	0				7	5	3	3.6	2.4	1.8	224.26	0	63.487	32685000	19	A0A1D5NZY9	A0A1D5NZY9	90	MYH7B	A0A1D5NZY9_CHICK Uncharacterized protein OS=Gallus gallus OX=9031 GN=MYH7B PE=3 SV=2
2354100	2370300	2597100	2921200	2659600	0	0	0	0	0				2	2	2	13.3	13.3	13.3	16.71	0	13.764	18351000	9	P02605;F1NZG0;P02604	P02605;F1NZG0;P02604	949	MYL1	MLE3_CHICK Myosin light chain 3, skeletal muscle isoform OS=Gallus gallus OX=9031 PE=1 SV=3;F1NZG0_CHICK Uncharacterized protein OS=Gallus gallus OX=9031 GN=MYL1 PE=4 SV=3;MLE1_CHICK Myosin light chain 1, skeletal muscle isoform OS=Gallus gallus OX=9031 PE
3682600	16137000	36715000	2433800	5842000	0	3856800000	337150016	468940000	0				2	2	2	39.1	39.1	39.1	9.69	0	12.83	4760900000	7	A0A3Q3A970;P02609	A0A3Q3A970;P02609	573	MYLPF	A0A3Q3A970_CHICK Myosin regulatory light chain 2, skeletal muscle isoform OS=Gallus gallus OX=9031 GN=MYLPF PE=4 SV=1;MLRS_CHICK Myosin regulatory light chain 2, skeletal muscle isoform OS=Gallus gallus OX=9031 GN=MYLPF PE=1 SV=2
12972000	0	0	445890	0	11861000	28560000	4895200	3705700	25028000				3	3	3	18.1	18.1	18.1	24.873	0	120.24	188560000	13	A0A1D5PLP1;A0A1D5PMH5;A0A1L1RNL6	A0A1D5PLP1;A0A1D5PMH5;A0A1L1RNL6	296	NACA	A0A1D5PLP1_CHICK Uncharacterized protein OS=Gallus gallus OX=9031 GN=NACA PE=4 SV=1;A0A1D5PMH5_CHICK Uncharacterized protein OS=Gallus gallus OX=9031 GN=NACA PE=4 SV=2;A0A1L1RNL6_CHICK Uncharacterized protein OS=Gallus gallus OX=9031 GN=NACA PE=4 SV=2
17329000	4038600	0	0	0	6965400	9647900	0	4340000	12321000				7	7	5	24.7	24.7	21.6	45.358	0	46.366	178450000	11	E1BZS2	E1BZS2	713	NAP1L1	E1BZS2_CHICK Uncharacterized protein OS=Gallus gallus OX=9031 GN=NAP1L1 PE=3 SV=1
93919000	607329984	108110000	20317000	147920000	4272800	18570000	5346400	1338300	9168600				22	22	22	24	24	24	119.13	0	286.51	1471600000	125	A0A1D5PQ40;F1NLB3;A0A1D5NVQ7;P13590;A0A1D5PYU2	A0A1D5PQ40;F1NLB3;A0A1D5NVQ7;P13590;A0A1D5PYU2	329	NCAM1	A0A1D5PQ40_CHICK Neural cell adhesion molecule 1 OS=Gallus gallus OX=9031 GN=NCAM1 PE=4 SV=1;F1NLB3_CHICK Neural cell adhesion molecule 1 OS=Gallus gallus OX=9031 GN=NCAM1 PE=4 SV=4;A0A1D5NVQ7_CHICK Neural cell adhesion molecule 1 OS=Gallus gallus OX=9031
930000	1286000	212490	0	0	0	0	0	0	0				2	2	2	5.3	5.3	5.3	107.77	0	16.557	6780400	2	Q000J5	Q000J5	1072	NCX1	Q000J5_CHICK Sodium calcium exchanger OS=Gallus gallus OX=9031 GN=NCX1 PE=2 SV=1
2020600	564270	0	0	0	5173600	6207000	2250100	3308800	5426200				2	2	2	32.9	32.9	32.9	9.591	0	14.218	150960000	10	A0A1D5PRI6	A0A1D5PRI6	342	NEDD8	A0A1D5PRI6_CHICK Uncharacterized protein OS=Gallus gallus OX=9031 GN=NEDD8 PE=4 SV=2
64331000	11454000	36800	175680	263510	0	0	0	0	2987300				14	13	13	19.9	18.9	18.9	95.92	0	249.11	194660000	24	F1NUT7;P16053	F1NUT7;P16053	908	NEFM	F1NUT7_CHICK Neurofilament medium polypeptide OS=Gallus gallus OX=9031 GN=NEFM PE=3 SV=1;NFM_CHICK Neurofilament medium polypeptide OS=Gallus gallus OX=9031 GN=NEFM PE=2 SV=2
25941000	255350000	13418000	1078000	9835600	0	0	0	0	0				5	5	5	15.1	15.1	15.1	37.944	0	69.385	396220000	24	Q9W6V2;F1NVN5;A0A1L1RNA7;A0A3Q2TYI1;A0A3Q2U5C3	Q9W6V2;F1NVN5;A0A1L1RNA7;A0A3Q2TYI1;A0A3Q2U5C3	420	NEGR1	NEGR1_CHICK Neuronal growth regulator 1 OS=Gallus gallus OX=9031 GN=NEGR1 PE=1 SV=1;F1NVN5_CHICK Neuronal growth regulator 1 OS=Gallus gallus OX=9031 GN=NEGR1 PE=4 SV=3;A0A1L1RNA7_CHICK Neuronal growth regulator 1 OS=Gallus gallus OX=9031 GN=NEGR1 PE=4 SV=
4974500	52518000	7827500	3976400	12572000	3081800	0	0	0	6333500				3	3	3	4	4	4	89.326	0	25.37	262100000	29	A0A1D5PMA3;Q90827;F1NWY6	A0A1D5PMA3;Q90827;F1NWY6	302	NELL2	A0A1D5PMA3_CHICK Uncharacterized protein OS=Gallus gallus OX=9031 GN=NELL2 PE=4 SV=1;NEL_CHICK Protein NEL OS=Gallus gallus OX=9031 GN=NEL PE=2 SV=1;F1NWY6_CHICK Uncharacterized protein OS=Gallus gallus OX=9031 GN=NELL2 PE=4 SV=3
2814100	25059000	1346800	0	4647500	0	0	0	0	0				10	10	10	10.8	10.8	10.8	154.21	0	98.931	96500000	21	F1NW32;A0A1D5PBD3;Q90610;A0A3Q2UG48;A0A3Q2U5E4;A0A3Q3ALL3	F1NW32;A0A1D5PBD3;Q90610;A0A3Q2UG48;A0A3Q2U5E4;A0A3Q3ALL3	203	NEO1	F1NW32_CHICK Uncharacterized protein OS=Gallus gallus OX=9031 GN=NEO1 PE=4 SV=3;A0A1D5PBD3_CHICK Uncharacterized protein OS=Gallus gallus OX=9031 GN=NEO1 PE=4 SV=2;NEO1_CHICK Neogenin (Fragment) OS=Gallus gallus OX=9031 PE=2 SV=1;A0A3Q2UG48_CHICK Uncharact
2555800	7308900	0	0	161680	0	0	0	0	0				6	6	6	8.3	8.3	8.3	119.91	0	39.82	40403000	7	A0A1D5NY88;A0A1D5PN99;A0A1D5P601;A0A1D5NWR0;A0A1D5NYU8;A0A3Q2U092;O42414	A0A1D5NY88;A0A1D5PN99;A0A1D5P601;A0A1D5NWR0;A0A1D5NYU8;A0A3Q2U092;O42414	51	NFASC	A0A1D5NY88_CHICK Neurofascin OS=Gallus gallus OX=9031 GN=NFASC PE=4 SV=3;A0A1D5PN99_CHICK Neurofascin OS=Gallus gallus OX=9031 GN=NFASC PE=4 SV=2;A0A1D5P601_CHICK Neurofascin OS=Gallus gallus OX=9031 GN=NFASC PE=4 SV=2;A0A1D5NWR0_CHICK Neurofascin OS=Gallu
1121300	8765600	602120	397370	2923600	0	0	0	0	0				3	3	3	6.7	6.7	6.7	91.865	0	34.225	20398000	9	A0A3Q2UGW3;D3WGL4;D3WGL6;D3WGL1;D3WGL0;D3WGK9;D2X2H3	A0A3Q2UGW3;D3WGL4;D3WGL6;D3WGL1;D3WGL0;D3WGK9;D2X2H3	562	NLGN4X	A0A3Q2UGW3_CHICK Uncharacterized protein OS=Gallus gallus OX=9031 GN=NLGN4X PE=4 SV=1;D3WGL4_CHICK Neuroligin 4 isoform A2 OS=Gallus gallus OX=9031 GN=NLGN4 PE=2 SV=1;D3WGL6_CHICK Neuroligin 4 isoform x3 OS=Gallus gallus OX=9031 GN=NLGN4 PE=2 SV=1;D3WGL1_C
28756000	37986000	1604700	1580100	931270	49910000	123260000	71671000	72819000	158700000				4	4	4	24.8	24.8	24.8	17.288	0	67.903	2738400000	35	O57535;A0A1I7Q438;F1N910;R4GM98;A0A3Q2U5Z0	O57535;A0A1I7Q438	403	NME2	NDK_CHICK Nucleoside diphosphate kinase OS=Gallus gallus OX=9031 PE=2 SV=1;A0A1I7Q438_CHICK Nucleoside diphosphate kinase OS=Gallus gallus OX=9031 GN=NME2 PE=3 SV=1
18265000	9048600	184520	338270	0	0	4187500	0	1832800	5911500				5	5	5	15.3	15.3	15.3	56.089	0	37.904	105200000	12	F1NSZ4	F1NSZ4	894	NPEPL1	F1NSZ4_CHICK Uncharacterized protein OS=Gallus gallus OX=9031 GN=NPEPL1 PE=4 SV=2
311860000	166430000	6211400	15439000	15371000	0	55702000	6636400	63648000	41867000				25	25	25	27.1	27.1	27.1	124.22	0	286.85	2166100000	116	A0A3Q2UDT6;A0A1D5PKA9	A0A3Q2UDT6;A0A1D5PKA9	545	NPEPPS	A0A3Q2UDT6_CHICK Uncharacterized protein OS=Gallus gallus OX=9031 GN=NPEPPS PE=4 SV=1;A0A1D5PKA9_CHICK Uncharacterized protein OS=Gallus gallus OX=9031 GN=NPEPPS PE=4 SV=2
2502600	320420	0	243030	0	7200600	23525000	7340800	0	14136000				2	2	2	8.4	8.4	8.4	43.828	0	12.918	67789000	4	A0A1L1RJ78;F1NVA4;P16039	A0A1L1RJ78;F1NVA4;P16039	405	NPM1	A0A1L1RJ78_CHICK Nucleophosmin OS=Gallus gallus OX=9031 GN=NPM1 PE=4 SV=1;F1NVA4_CHICK Nucleophosmin OS=Gallus gallus OX=9031 GN=NPM1 PE=4 SV=4;NPM_CHICK Nucleophosmin OS=Gallus gallus OX=9031 GN=NPM1 PE=2 SV=1
[truncated: 166 more rows]

## Sheet: MU_x_MU
												Supplementary Table S1. nLC-MS/MS output from different mapping approaches
[truncated: 642 more rows]

## Sheet: MU_x_TG
												Supplementary Table S1. nLC-MS/MS output from different mapping approaches
[truncated: 374 more rows]

## Sheet: NH_x_GG
												Supplementary Table S1. nLC-MS/MS output from different mapping approaches
[truncated: 328 more rows]

## Sheet: NH_x_MU
												Supplementary Table S1. nLC-MS/MS output from different mapping approaches
[truncated: 459 more rows]

## Sheet: NH_x_TG
												Supplementary Table S1. nLC-MS/MS output from different mapping approaches
[truncated: 292 more rows]

[truncated: 1 more sheets: Missing proteins]
