# Supplementary material for: Comparison of plasma and cerebrospinal fluid proteomes identifies gene products guiding adult neurogenesis and neural differentiation in birds
Source: Sci Rep. 2021 Mar 5;11:5312. doi: 10.1038/s41598-021-84274-x (PMC7935914; doi:10.1038/s41598-021-84274-x)
Supplement: Supplementary file 4 — Supplementary Table S3. GO Classifications and Pathway analyses of CSF and PL. [file 41598_2021_84274_MOESM4_ESM.xlsx]

## Sheet: CSG_GG
Supplementary Table S3. GO Classifications and Pathway analyses of CSF and PL
source	term_name	term_id	adjusted_p_value	negative_log10_of_adjusted_p_value	term_size	query_size	intersection_size	effective_domain_size	intersections
GO:MF	peptidase regulator activity	GO:0061134	7.24472e-28	27.14	137	331	32	24356	SERPINI1,GAPDH,AGT,CST3,TF,C3,A2ML4,APP,C4A,APLP2,FN1,ITIH2,SERPINC1,F1NA58,SERPINF2,HRG,SPIA1,SPIA3,AGRN,PRNP,C5,BIRC6,SPIA4,AHSG,SERPIND1,KNG1,FETUB,AMBP,TIMP2,FBLN1,CD109,CTSH
GO:MF	endopeptidase inhibitor activity	GO:0004866	1.59004e-26	25.7986	112	331	29	24356	SERPINI1,GAPDH,AGT,CST3,TF,C3,A2ML4,APP,C4A,APLP2,ITIH2,SERPINC1,F1NA58,SERPINF2,HRG,SPIA1,SPIA3,AGRN,PRNP,C5,BIRC6,SPIA4,AHSG,SERPIND1,KNG1,FETUB,AMBP,TIMP2,CD109
GO:MF	endopeptidase regulator activity	GO:0061135	6.4012e-26	25.1937	117	331	29	24356	SERPINI1,GAPDH,AGT,CST3,TF,C3,A2ML4,APP,C4A,APLP2,ITIH2,SERPINC1,F1NA58,SERPINF2,HRG,SPIA1,SPIA3,AGRN,PRNP,C5,BIRC6,SPIA4,AHSG,SERPIND1,KNG1,FETUB,AMBP,TIMP2,CD109
GO:MF	peptidase inhibitor activity	GO:0030414	6.4012e-26	25.1937	117	331	29	24356	SERPINI1,GAPDH,AGT,CST3,TF,C3,A2ML4,APP,C4A,APLP2,ITIH2,SERPINC1,F1NA58,SERPINF2,HRG,SPIA1,SPIA3,AGRN,PRNP,C5,BIRC6,SPIA4,AHSG,SERPIND1,KNG1,FETUB,AMBP,TIMP2,CD109
GO:MF	enzyme inhibitor activity	GO:0004857	8.64319e-21	20.0633	224	331	32	24356	SERPINI1,GAPDH,APOV1,AGT,CST3,TF,C3,A2ML4,APP,C4A,APLP2,ITIH2,SERPINC1,F1NA58,SERPINF2,HRG,SPIA1,SPIA3,AGRN,PRNP,C5,BIRC6,SPIA4,AHSG,SERPIND1,KNG1,SCG5,FETUB,PRKAG2,AMBP,TIMP2,CD109
GO:MF	glycosaminoglycan binding	GO:0005539	2.42848e-15	14.6147	116	331	21	24356	CLEC3B,VCAN,TF,APP,APLP2,NELL2,SERPINC1,BCAN,HRG,AGRN,PRNP,COMP,PGLYRP2,PTPRF,APOB,PTPRS,JCHAIN,NCAN,FGFR1,GNS,COL5A1
GO:MF	serine-type endopeptidase inhibitor activity	GO:0004867	1.92967e-13	12.7145	55	331	15	24356	SERPINI1,AGT,APP,APLP2,ITIH2,SERPINC1,F1NA58,SERPINF2,HRG,SPIA1,SPIA3,AGRN,SPIA4,SERPIND1,AMBP
GO:MF	cell adhesion molecule binding	GO:0050839	5.59861e-13	12.2519	150	331	21	24356	VWF,CDH5,CDH2,FN1,CDH13,THY1,FGA,PRNP,CALR,FGG,NRXN1,FGB,SEMA7A,CDH11,PTPRZ1,PTPRF,CDH6,CPE,ADAM9,CDH4,LCP1
GO:MF	sulfur compound binding	GO:1901681	1.32172e-09	8.87886	133	331	17	24356	CLEC3B,TF,APP,APLP2,NELL2,SERPINC1,HRG,COMP,DAG1,PTPRF,GST2L,APOB,PTPRS,AVD,GSTM2,FGFR1,COL5A1
GO:MF	carbohydrate binding	GO:0030246	1.66249e-07	6.77924	113	331	14	24356	ADGRL3,CLEC3B,VTN,CNTN1,ENPP2,CNTN2,CALR,GAAGSD,LMAN2,GPI,COLEC12,LMAN1,MAN2B2,PLOD1
GO:MF	heparin binding	GO:0008201	2.69252e-07	6.56984	79	331	12	24356	CLEC3B,TF,APP,APLP2,NELL2,SERPINC1,HRG,COMP,APOB,PTPRS,FGFR1,COL5A1
GO:MF	growth factor binding	GO:0019838	5.55884e-07	6.25502	103	331	13	24356	SORT1,IGFBP2,CSF1R,IGFBP7,IL6ST,COL1A1,LOC769726,NTRK2,FGFR2,CD109,COL1A2,FGFR1,COL5A1
GO:MF	proteoglycan binding	GO:0043394	8.20902e-07	6.08571	18	331	7	24356	FN1,CTSB,DAG1,PTPRF,NID1,COL5A1,TNC
GO:MF	extracellular matrix binding	GO:0050840	8.4793e-06	5.07164	36	331	8	24356	VTN,CDH2,AGRN,SPARC,ACHE,OLFML2A,NID1,ADAM9
GO:MF	cysteine-type endopeptidase inhibitor activity	GO:0004869	2.06203e-05	4.68571	27	331	7	24356	CST3,TF,HRG,BIRC6,AHSG,KNG1,FETUB
GO:MF	copper ion binding	GO:0005507	0.000142229	3.84701	35	331	7	24356	F5,APOA4,SOD3,PRNP,PAM,SOD1,CP
GO:MF	protease binding	GO:0002020	0.000183954	3.73529	71	331	9	24356	VWF,FN1,SERPINC1,SERPINF2,PRNP,CHL1,COL1A1,TIMP2,COL1A2
GO:MF	integrin binding	GO:0005178	0.000263423	3.57935	74	331	9	24356	VWF,FN1,THY1,PRNP,CALR,SEMA7A,PTPRZ1,ADAM9,LCP1
GO:MF	organic acid binding	GO:0043177	0.000331303	3.47977	122	331	11	24356	VCAN,ALB,HBB,HBAA,EXFABP,HBAD,BCAN,ADIPOQ,AVD,NCAN,PLOD1
GO:MF	antioxidant activity	GO:0016209	0.000414235	3.38275	58	331	8	24356	HBB,APOA4,HBAA,SOD3,HBAD,SOD1,GPX3,SOD2
GO:MF	collagen binding	GO:0005518	0.00052591	3.27909	42	331	7	24356	VWF,LUM,SPARC,CTSB,ACHE,NID1,ADAM9
GO:MF	hydrolase activity, acting on acid phosphorus-nitrogen bonds	GO:0016825	0.000534466	3.27208	128	331	11	24356	PCSK2,PLGL,PLG,F10,CFD,ACHE,F2,CTSA,CFI,CTSH,F9
GO:MF	serine hydrolase activity	GO:0017171	0.000534466	3.27208	128	331	11	24356	PCSK2,PLGL,PLG,F10,CFD,ACHE,F2,CTSA,CFI,CTSH,F9
GO:MF	chaperone binding	GO:0051087	0.0010044	2.99809	65	331	8	24356	VWF,ALB,FN1,FGB,SOD1,CP,HSPA8,GRN
GO:MF	hydrolase activity, acting on glycosyl bonds	GO:0016798	0.0028197	2.5498	98	331	9	24356	AMY1A,GLB1L,CHIA-M31,GLB1,BST1,CTBS,GAAGSD,FUCA1,MAN2B2
GO:MF	serine-type peptidase activity	GO:0008236	0.00284252	2.5463	124	331	10	24356	PCSK2,PLGL,PLG,F10,CFD,F2,CTSA,CFI,CTSH,F9
GO:MF	transmembrane receptor protein tyrosine kinase activity	GO:0004714	0.00340056	2.46845	55	331	7	24356	EFEMP1,CSF1R,EPHA4,NTRK2,FGFR2,FGFR1,TYRO3
GO:MF	hydrolase activity, hydrolyzing O-glycosyl compounds	GO:0004553	0.00530205	2.27556	81	331	8	24356	AMY1A,GLB1L,CHIA-M31,GLB1,CTBS,GAAGSD,FUCA1,MAN2B2
GO:MF	serine-type endopeptidase activity	GO:0004252	0.00577366	2.23855	107	331	9	24356	PCSK2,PLGL,PLG,F10,CFD,F2,CFI,CTSH,F9
GO:MF	immunoglobulin binding	GO:0019865	0.00889625	2.05079	5	331	3	24356	VWF,AMBP,JCHAIN
GO:MF	oxygen binding	GO:0019825	0.0148248	1.82901	15	331	4	24356	ALB,HBB,HBAA,HBAD
GO:MF	cadherin binding	GO:0045296	0.0166724	1.778	48	331	6	24356	CDH5,CDH2,CDH13,CDH11,CDH6,CDH4
GO:MF	transmembrane receptor protein kinase activity	GO:0019199	0.0168786	1.77266	70	331	7	24356	EFEMP1,CSF1R,EPHA4,NTRK2,FGFR2,FGFR1,TYRO3
GO:MF	haptoglobin binding	GO:0031720	0.017613	1.75417	6	331	3	24356	HBB,HBAA,HBAD
GO:MF	lipoprotein particle binding	GO:0071813	0.0195551	1.70874	16	331	4	24356	APOA1,CDH13,LOC776376,COLEC12
GO:MF	laminin binding	GO:0043236	0.0195551	1.70874	16	331	4	24356	AGRN,ACHE,NID1,ADAM9
GO:MF	protein-lipid complex binding	GO:0071814	0.0195551	1.70874	16	331	4	24356	APOA1,CDH13,LOC776376,COLEC12
GO:MF	extracellular matrix structural constituent	GO:0005201	0.0264271	1.57795	52	331	6	24356	LAMC1,TECTA,COL1A1,FBLN1,COL1A2,COL5A1
GO:BP	negative regulation of endopeptidase activity	GO:0010951	5.02805e-21	20.2986	145	331	28	24356	GAPDH,AGT,CST3,TF,C3,A2ML4,APP,C4A,APLP2,ITIH2,SERPINC1,F1NA58,SERPINF2,HRG,SPIA1,SPIA3,AGRN,PRNP,C5,BIRC6,SPIA4,AHSG,SERPIND1,KNG1,FETUB,AMBP,TIMP2,CD109
GO:BP	negative regulation of peptidase activity	GO:0010466	1.63798e-20	19.7857	151	331	28	24356	GAPDH,AGT,CST3,TF,C3,A2ML4,APP,C4A,APLP2,ITIH2,SERPINC1,F1NA58,SERPINF2,HRG,SPIA1,SPIA3,AGRN,PRNP,C5,BIRC6,SPIA4,AHSG,SERPIND1,KNG1,FETUB,AMBP,TIMP2,CD109
GO:BP	regulation of peptidase activity	GO:0052547	3.83644e-20	19.4161	261	331	34	24356	GAPDH,AGT,CST3,TF,C3,A2ML4,APP,C4A,APLP2,FN1,ITIH2,SERPINC1,F1NA58,SERPINF2,HRG,SPIA1,SPIA3,AGRN,PRNP,GSN,C5,BIRC6,SPIA4,AHSG,SERPIND1,KNG1,EPHA4,FETUB,AMBP,TIMP2,FBLN1,GRN,CD109,CTSH
GO:BP	synapse organization	GO:0050808	1.3322e-19	18.8754	271	331	34	24356	CBLN1,ADGRL3,SLITRK3,CLSTN3,C3,APP,CDH2,CNTN2,RELN,ACTG1,BCAN,SEZ6L,NRCAM,AGRN,PRNP,NRXN1,NFASC,PLXNB2,EPHA4,NLGN4X,SEZ6,DAG1,NRXN3,IL1RAP,NTRK2,PTPRF,PTPRS,HSPA8,PLXNB3,CACNA2D2,CLSTN1,PCDH17,YWHAZ,TNC
GO:BP	regulation of endopeptidase activity	GO:0052548	6.0634e-18	17.2173	242	331	31	24356	GAPDH,AGT,CST3,TF,C3,A2ML4,APP,C4A,APLP2,ITIH2,SERPINC1,F1NA58,SERPINF2,HRG,SPIA1,SPIA3,AGRN,PRNP,GSN,C5,BIRC6,SPIA4,AHSG,SERPIND1,KNG1,EPHA4,FETUB,AMBP,TIMP2,CD109,CTSH
GO:BP	negative regulation of proteolysis	GO:0045861	1.87644e-17	16.7267	212	331	29	24356	GAPDH,AGT,CST3,TF,C3,A2ML4,APP,C4A,APLP2,ITIH2,SERPINC1,F1NA58,SERPINF2,HRG,SPIA1,SPIA3,AGRN,PRNP,C5,BIRC6,SPIA4,AHSG,SERPIND1,KNG1,EPHA4,FETUB,AMBP,TIMP2,CD109
GO:BP	response to wounding	GO:0009611	5.19085e-16	15.2848	281	331	31	24356	VWF,PLGL,F5,FN1,SERPINC1,PLG,F1NA58,SERPINF2,HRG,FGA,F10,APOH,PROS1,FGG,FGB,SERPIND1,SOD1,F2,KNG1,EPHA4,PHLDB2,PTPRF,FBLN1,SOD2,PTPRS,CD109,MCAM,TYRO3,COL5A1,F9,TNC
GO:BP	negative regulation of response to external stimulus	GO:0032102	5.66964e-16	15.2464	219	331	28	24356	PLGL,CDH5,FABP7,NUCB2,APOA1,TF,APOD,PLG,SERPINF2,HRG,FGA,APOH,C5,PROS1,FGG,NRXN1,FGB,SOD1,KNG1,EPHA4,SEMA7A,PHLDB2,ADIPOQ,SEMA6D,PTPRS,GRN,CD109,TYRO3
GO:BP	negative regulation of hydrolase activity	GO:0051346	6.94432e-16	15.1584	262	331	30	24356	GAPDH,SORT1,APOA1,AGT,CST3,TF,C3,A2ML4,APP,C4A,APLP2,ITIH2,SERPINC1,F1NA58,SERPINF2,HRG,SPIA1,SPIA3,AGRN,PRNP,C5,BIRC6,SPIA4,AHSG,SERPIND1,KNG1,FETUB,AMBP,TIMP2,CD109
GO:BP	cell-cell adhesion via plasma-membrane adhesion molecules	GO:0098742	2.43046e-15	14.6143	173	331	25	24356	CBLN1,CDH5,ADGRL3,SLITRK3,CLSTN3,APOA1,CDH2,CNTN2,CDH13,PCDHGC3,NRXN1,CADM3,ALCAM,PLXNB2,CDH11,IL1RAP,PTPRF,ADIPOQ,PTPRS,CDH6,CNTN4,CLSTN1,PCDH17,CDH4,DSC1
GO:BP	blood coagulation	GO:0007596	2.19011e-14	13.6595	104	331	20	24356	VWF,PLGL,F5,SERPINC1,PLG,F1NA58,SERPINF2,HRG,FGA,F10,APOH,PROS1,FGG,FGB,SERPIND1,F2,KNG1,FBLN1,TYRO3,F9
GO:BP	coagulation	GO:0050817	3.25386e-14	13.4876	106	331	20	24356	VWF,PLGL,F5,SERPINC1,PLG,F1NA58,SERPINF2,HRG,FGA,F10,APOH,PROS1,FGG,FGB,SERPIND1,F2,KNG1,FBLN1,TYRO3,F9
GO:BP	hemostasis	GO:0007599	3.25386e-14	13.4876	106	331	20	24356	VWF,PLGL,F5,SERPINC1,PLG,F1NA58,SERPINF2,HRG,FGA,F10,APOH,PROS1,FGG,FGB,SERPIND1,F2,KNG1,FBLN1,TYRO3,F9
GO:BP	wound healing	GO:0042060	1.9481e-12	11.7104	228	331	25	24356	VWF,PLGL,F5,FN1,SERPINC1,PLG,F1NA58,SERPINF2,HRG,FGA,F10,APOH,PROS1,FGG,FGB,SERPIND1,F2,KNG1,PHLDB2,FBLN1,CD109,MCAM,TYRO3,COL5A1,F9
GO:BP	axon development	GO:0061564	4.81702e-12	11.3172	334	331	29	24356	B3GNT2,SLITRK3,APP,CDH2,CNTN2,FN1,RELN,THY1,NRCAM,NEO1,CHL1,CSF1R,NFASC,ALCAM,PLXNB2,EPHA4,SEMA7A,DAG1,CDH11,PTPRZ1,NTRK2,NPTX1,PTPRF,SEMA6D,PTPRS,PLXNB3,CNTN4,CDH4,TNC
GO:BP	negative regulation of response to wounding	GO:1903035	6.22696e-12	11.2057	50	331	14	24356	PLGL,PLG,SERPINF2,HRG,FGA,APOH,PROS1,FGG,FGB,KNG1,EPHA4,PHLDB2,PTPRS,CD109
GO:BP	axonogenesis	GO:0007409	5.78103e-11	10.238	314	331	27	24356	B3GNT2,SLITRK3,APP,CDH2,CNTN2,FN1,RELN,THY1,NRCAM,NEO1,CHL1,CSF1R,NFASC,ALCAM,PLXNB2,EPHA4,SEMA7A,DAG1,CDH11,PTPRZ1,NTRK2,NPTX1,SEMA6D,PTPRS,PLXNB3,CNTN4,CDH4
GO:BP	regulation of synapse organization	GO:0050807	5.88551e-11	10.2302	135	331	19	24356	CBLN1,ADGRL3,SLITRK3,CLSTN3,APP,CDH2,RELN,NRCAM,AGRN,PRNP,NRXN1,EPHA4,DAG1,IL1RAP,NTRK2,PTPRS,HSPA8,CLSTN1,YWHAZ
GO:BP	regulation of response to wounding	GO:1903034	9.03353e-11	10.0441	103	331	17	24356	PLGL,SERPINC1,PLG,F1NA58,SERPINF2,HRG,FGA,APOH,PROS1,FGG,FGB,KNG1,EPHA4,PHLDB2,PTPRF,PTPRS,CD109
GO:BP	synapse assembly	GO:0007416	9.05651e-11	10.043	120	331	18	24356	CBLN1,ADGRL3,SLITRK3,CLSTN3,APP,CDH2,CNTN2,AGRN,NRXN1,PLXNB2,NLGN4X,NRXN3,IL1RAP,NTRK2,PTPRS,PLXNB3,CLSTN1,PCDH17
GO:BP	regulation of body fluid levels	GO:0050878	1.10054e-10	9.95839	159	331	20	24356	VWF,PLGL,F5,SERPINC1,PLG,F1NA58,SERPINF2,HRG,FGA,F10,APOH,PROS1,FGG,FGB,SERPIND1,F2,KNG1,FBLN1,TYRO3,F9
GO:BP	regulation of synapse structure or activity	GO:0050803	1.51164e-10	9.82055	142	331	19	24356	CBLN1,ADGRL3,SLITRK3,CLSTN3,APP,CDH2,RELN,NRCAM,AGRN,PRNP,NRXN1,EPHA4,DAG1,IL1RAP,NTRK2,PTPRS,HSPA8,CLSTN1,YWHAZ
GO:BP	negative regulation of wound healing	GO:0061045	3.34342e-10	9.47581	41	331	12	24356	PLGL,PLG,SERPINF2,HRG,FGA,APOH,PROS1,FGG,FGB,KNG1,PHLDB2,CD109
GO:BP	fibrinolysis	GO:0042730	9.35116e-10	9.02913	12	331	8	24356	PLGL,PLG,SERPINF2,HRG,FGA,APOH,FGG,FGB
GO:BP	regulation of blood coagulation	GO:0030193	1.1596e-09	8.93569	45	331	12	24356	PLGL,SERPINC1,PLG,F1NA58,SERPINF2,HRG,FGA,APOH,PROS1,FGG,FGB,KNG1
GO:BP	regulation of hemostasis	GO:1900046	1.1596e-09	8.93569	45	331	12	24356	PLGL,SERPINC1,PLG,F1NA58,SERPINF2,HRG,FGA,APOH,PROS1,FGG,FGB,KNG1
GO:BP	cell-substrate adhesion	GO:0031589	1.34383e-09	8.87166	227	331	22	24356	VWF,LAMC1,NID2,APOA1,APOD,VTN,FN1,CDH13,MMP2,TECTA,THY1,FGA,CALR,FGG,FGB,COL1A1,BST1,PHLDB2,FBLN1,NID1,ADAM9,TYRO3
GO:BP	negative regulation of hemostasis	GO:1900047	1.52229e-09	8.8175	26	331	10	24356	PLGL,PLG,SERPINF2,HRG,FGA,APOH,PROS1,FGG,FGB,KNG1
GO:BP	negative regulation of blood coagulation	GO:0030195	1.52229e-09	8.8175	26	331	10	24356	PLGL,PLG,SERPINF2,HRG,FGA,APOH,PROS1,FGG,FGB,KNG1
GO:BP	regulation of coagulation	GO:0050818	2.05618e-09	8.68694	47	331	12	24356	PLGL,SERPINC1,PLG,F1NA58,SERPINF2,HRG,FGA,APOH,PROS1,FGG,FGB,KNG1
GO:BP	negative regulation of coagulation	GO:0050819	2.38881e-09	8.62182	27	331	10	24356	PLGL,PLG,SERPINF2,HRG,FGA,APOH,PROS1,FGG,FGB,KNG1
GO:BP	developmental maturation	GO:0021700	4.51743e-09	8.34511	171	331	19	24356	CDH5,C3,APP,CNTN2,RELN,BCAN,MMP2,SEZ6L,NRCAM,NRXN1,NFASC,PEBP1,SEZ6,DAG1,FAM20C,PLXNB3,CLSTN1,FGFR1,YWHAZ
GO:BP	regulation of wound healing	GO:0061041	1.64504e-08	7.78382	85	331	14	24356	PLGL,SERPINC1,PLG,F1NA58,SERPINF2,HRG,FGA,APOH,PROS1,FGG,FGB,KNG1,PHLDB2,CD109
GO:BP	homophilic cell adhesion via plasma membrane adhesion molecules	GO:0007156	2.22423e-08	7.65282	123	331	16	24356	CDH5,CLSTN3,CDH2,CNTN2,CDH13,PCDHGC3,CADM3,ALCAM,PLXNB2,CDH11,CDH6,CNTN4,CLSTN1,PCDH17,CDH4,DSC1
GO:BP	regulation of cytokine production	GO:0001817	2.83838e-08	7.54693	348	331	25	24356	GAPDH,APOA1,TF,C3,APOD,APP,B2M,FN1,LUM,SERPINF2,PRNP,C5,CSF1R,SOD1,SPTBN1,SEMA7A,LICOS,IL1RAP,PGLYRP2,ADIPOQ,ATP6AP2,PTPRS,CADM1,FSTL1,FGFR1
GO:BP	axon guidance	GO:0007411	3.53206e-08	7.45197	169	331	18	24356	B3GNT2,APP,CNTN2,RELN,NRCAM,NEO1,CHL1,CSF1R,NFASC,ALCAM,PLXNB2,EPHA4,SEMA7A,DAG1,SEMA6D,PLXNB3,CNTN4,CDH4
GO:BP	neuron projection guidance	GO:0097485	4.75304e-08	7.32303	172	331	18	24356	B3GNT2,APP,CNTN2,RELN,NRCAM,NEO1,CHL1,CSF1R,NFASC,ALCAM,PLXNB2,EPHA4,SEMA7A,DAG1,SEMA6D,PLXNB3,CNTN4,CDH4
GO:BP	blood coagulation, fibrin clot formation	GO:0072378	7.7182e-08	7.11248	7	331	6	24356	SERPINC1,FGA,APOH,FGG,FGB,FBLN1
GO:BP	protein activation cascade	GO:0072376	3.05197e-07	6.51542	8	331	6	24356	SERPINC1,FGA,APOH,FGG,FGB,FBLN1
GO:BP	postsynapse organization	GO:0099173	3.27633e-07	6.48461	87	331	13	24356	CBLN1,CDH2,RELN,ACTG1,NRCAM,AGRN,PRNP,NRXN1,EPHA4,NLGN4X,IL1RAP,PTPRS,HSPA8
GO:BP	regulation of neuron projection development	GO:0010975	3.29395e-07	6.48228	300	331	22	24356	PRKCSH,CNTN1,CDH2,CNTN2,B2M,FN1,RELN,THY1,NEGR1,NRCAM,AGRN,PLXNB2,EPHA4,SEMA7A,SEZ6,NTRK2,PTPRF,SEMA6D,PTPRS,PLXNB3,FGFR1,CDH4
GO:BP	humoral immune response	GO:0006959	3.7977e-07	6.42048	88	331	13	24356	GAPDH,TF,C3,C4A,F1NA58,FGA,C7,FGB,CFD,CFI,LOC776376,JCHAIN,AVD
GO:BP	cell junction organization	GO:0034330	5.54861e-07	6.25582	175	331	17	24356	CDH5,LAMC1,AGT,APOD,CDH2,FN1,CDH13,MMP2,THY1,CSF1R,NFASC,EPHA4,CDH11,PHLDB2,CDH6,CDH4,HEG1
GO:BP	regulation of postsynapse organization	GO:0099175	9.18268e-07	6.03703	46	331	10	24356	CBLN1,CDH2,RELN,NRCAM,PRNP,NRXN1,EPHA4,IL1RAP,PTPRS,HSPA8
GO:BP	cell-matrix adhesion	GO:0007160	1.17144e-06	5.93128	137	331	15	24356	NID2,APOD,VTN,FN1,CDH13,MMP2,TECTA,THY1,FGA,FGG,FGB,BST1,PHLDB2,NID1,ADAM9
GO:BP	cell junction assembly	GO:0034329	1.59066e-06	5.79842	140	331	15	24356	CDH5,LAMC1,AGT,APOD,CDH2,FN1,CDH13,MMP2,THY1,NFASC,CDH11,PHLDB2,CDH6,CDH4,HEG1
GO:BP	extracellular matrix organization	GO:0030198	1.83875e-06	5.73548	189	331	17	24356	LAMC1,AGT,VTN,APP,QSOX1,LUM,MMP2,SERPINF2,OLFML2A,DAG1,COL1A1,PHLDB2,FBLN1,NID1,COL1A2,COL5A1,LCP1
GO:BP	modulation of chemical synaptic transmission	GO:0050804	1.89704e-06	5.72192	270	331	20	24356	CBLN1,CA2,CLSTN3,APP,CDH2,CNTN2,RELN,NPTX2,NRXN1,EPHA4,NLGN4X,CDH11,NRXN3,NTRK2,ADIPOQ,PTPRS,CACNA2D2,CLSTN1,PCDH17,YWHAG
GO:BP	regulation of trans-synaptic signaling	GO:0099177	1.89704e-06	5.72192	270	331	20	24356	CBLN1,CA2,CLSTN3,APP,CDH2,CNTN2,RELN,NPTX2,NRXN1,EPHA4,NLGN4X,CDH11,NRXN3,NTRK2,ADIPOQ,PTPRS,CACNA2D2,CLSTN1,PCDH17,YWHAG
GO:BP	extracellular structure organization	GO:0043062	2.16308e-06	5.66493	191	331	17	24356	LAMC1,AGT,VTN,APP,QSOX1,LUM,MMP2,SERPINF2,OLFML2A,DAG1,COL1A1,PHLDB2,FBLN1,NID1,COL1A2,COL5A1,LCP1
GO:BP	regulation of heterotypic cell-cell adhesion	GO:0034114	4.86499e-06	5.31292	11	331	6	24356	APOA1,THY1,FGA,FGG,FGB,ADIPOQ
GO:BP	regulation of postsynaptic density organization	GO:1905874	4.94303e-06	5.30601	6	331	5	24356	CBLN1,CDH2,NRXN1,IL1RAP,PTPRS
GO:BP	protein processing	GO:0016485	5.46509e-06	5.2624	130	331	14	24356	PCSK2,CNTN2,SERPINF2,FGA,APOH,GSN,FGG,FGB,SCG5,ATP6AP2,SPON1,CPE,CTSH,F9
GO:BP	synapse maturation	GO:0060074	6.51843e-06	5.18586	19	331	7	24356	RELN,BCAN,SEZ6L,NRXN1,SEZ6,CLSTN1,YWHAZ
GO:BP	heterotypic cell-cell adhesion	GO:0034113	6.62945e-06	5.17852	29	331	8	24356	APOA1,THY1,FGA,NRCAM,FGG,FGB,NFASC,ADIPOQ
GO:BP	negative regulation of neuron differentiation	GO:0045665	1.08659e-05	4.96393	137	331	14	24356	PRKCSH,APP,CNTN2,B2M,THY1,AGRN,CALR,GPR37L1,EPHA4,SEMA7A,SEMA6D,PTPRS,CNTN4,MIB1
GO:BP	positive regulation of cytokine production	GO:0001819	1.13953e-05	4.94328	213	331	17	24356	GAPDH,C3,APP,B2M,LUM,SERPINF2,C5,CSF1R,SOD1,SPTBN1,SEMA7A,LICOS,IL1RAP,ADIPOQ,ATP6AP2,CADM1,FSTL1
GO:BP	positive regulation of locomotion	GO:0040017	1.15988e-05	4.93559	331	331	21	24356	SYNE2,CDH5,AGT,ENPP2,APP,FN1,RELN,SCG2,CDH13,THY1,SPARC,CALR,CSF1R,SEMA7A,COL1A1,SEMA6D,GRN,ADAM9,FGFR1,GPLD1,CTSH
GO:BP	regulation of synapse assembly	GO:0051963	1.19506e-05	4.92261	76	331	11	24356	CBLN1,ADGRL3,SLITRK3,CLSTN3,APP,AGRN,NRXN1,IL1RAP,NTRK2,PTPRS,CLSTN1
GO:BP	positive regulation of cell migration	GO:0030335	1.37639e-05	4.86126	303	331	20	24356	SYNE2,CDH5,AGT,ENPP2,APP,FN1,RELN,CDH13,THY1,SPARC,CALR,CSF1R,SEMA7A,COL1A1,SEMA6D,GRN,ADAM9,FGFR1,GPLD1,CTSH
GO:BP	presynapse assembly	GO:0099054	2.04536e-05	4.68923	33	331	8	24356	CBLN1,SLITRK3,CLSTN3,APP,NRXN1,NLGN4X,IL1RAP,PCDH17
GO:BP	positive regulation of cell motility	GO:2000147	2.38007e-05	4.62341	313	331	20	24356	SYNE2,CDH5,AGT,ENPP2,APP,FN1,RELN,CDH13,THY1,SPARC,CALR,CSF1R,SEMA7A,COL1A1,SEMA6D,GRN,ADAM9,FGFR1,GPLD1,CTSH
GO:BP	postsynaptic density organization	GO:0097106	3.05508e-05	4.51498	14	331	6	24356	CBLN1,CDH2,RELN,NRXN1,IL1RAP,PTPRS
GO:BP	positive regulation of cellular component movement	GO:0051272	3.10409e-05	4.50807	318	331	20	24356	SYNE2,CDH5,AGT,ENPP2,APP,FN1,RELN,CDH13,THY1,SPARC,CALR,CSF1R,SEMA7A,COL1A1,SEMA6D,GRN,ADAM9,FGFR1,GPLD1,CTSH
GO:BP	regulation of cell morphogenesis involved in differentiation	GO:0010769	3.32449e-05	4.47828	201	331	16	24356	APOA1,CDH2,CNTN2,FN1,RELN,THY1,CALR,PLXNB2,EPHA4,SEMA7A,NTRK2,FBLN1,SEMA6D,PTPRS,PLXNB3,CDH4
GO:BP	presynapse organization	GO:0099172	3.38616e-05	4.47029	35	331	8	24356	CBLN1,SLITRK3,CLSTN3,APP,NRXN1,NLGN4X,IL1RAP,PCDH17
GO:BP	antibacterial humoral response	GO:0019731	4.51117e-05	4.34571	8	331	5	24356	TF,FGA,FGB,JCHAIN,AVD
GO:BP	nucleotide phosphorylation	GO:0046939	5.02774e-05	4.29863	68	331	10	24356	GAPDH,APP,ALDOC,TPI1,PRKAG2,ENO1,ENO2,PGAM1,NME2,GPI
GO:BP	nucleoside diphosphate phosphorylation	GO:0006165	5.02774e-05	4.29863	68	331	10	24356	GAPDH,APP,ALDOC,TPI1,PRKAG2,ENO1,ENO2,PGAM1,NME2,GPI
GO:BP	postsynaptic specialization organization	GO:0099084	5.03364e-05	4.29812	15	331	6	24356	CBLN1,CDH2,RELN,NRXN1,IL1RAP,PTPRS
GO:BP	ATP generation from ADP	GO:0006757	5.78282e-05	4.23786	52	331	9	24356	GAPDH,APP,ALDOC,TPI1,PRKAG2,ENO1,ENO2,PGAM1,GPI
GO:BP	glycolytic process	GO:0006096	5.78282e-05	4.23786	52	331	9	24356	GAPDH,APP,ALDOC,TPI1,PRKAG2,ENO1,ENO2,PGAM1,GPI
GO:BP	pyruvate metabolic process	GO:0006090	6.69708e-05	4.17411	70	331	10	24356	GAPDH,APP,ALDOC,LDHB,TPI1,PRKAG2,ENO1,ENO2,PGAM1,GPI
GO:BP	postsynapse assembly	GO:0099068	7.96186e-05	4.09899	16	331	6	24356	CBLN1,CDH2,NRXN1,NLGN4X,IL1RAP,PTPRS
GO:BP	regulation of cell-substrate adhesion	GO:0010810	9.3135e-05	4.03089	137	331	13	24356	APOA1,APOD,VTN,FN1,CDH13,MMP2,THY1,CALR,COL1A1,BST1,PHLDB2,FBLN1,NID1
GO:BP	regulation of cell morphogenesis	GO:0022604	0.000118564	3.92605	312	331	19	24356	APOA1,ENPP2,CDH2,CNTN2,FN1,RELN,THY1,SPARC,CALR,CSF1R,PLXNB2,EPHA4,SEMA7A,NTRK2,FBLN1,SEMA6D,PTPRS,PLXNB3,CDH4
GO:BP	ADP metabolic process	GO:0046031	0.000133222	3.87542	57	331	9	24356	GAPDH,APP,ALDOC,TPI1,PRKAG2,ENO1,ENO2,PGAM1,GPI
GO:BP	negative regulation of cell development	GO:0010721	0.00016767	3.77555	197	331	15	24356	PRKCSH,APP,CNTN2,B2M,THY1,AGRN,CALR,GPR37L1,EPHA4,SEMA7A,FBLN1,SEMA6D,PTPRS,CNTN4,MIB1
GO:BP	gliogenesis	GO:0042063	0.000171047	3.76688	170	331	14	24356	SYNE2,VTN,APP,CDH2,CNTN2,RELN,GPR37L1,CSF1R,SOD1,EPHA4,IL6ST,DAG1,PTPRZ1,NTRK2
GO:BP	negative regulation of neurogenesis	GO:0050768	0.000171047	3.76688	170	331	14	24356	PRKCSH,APP,CNTN2,B2M,THY1,AGRN,CALR,GPR37L1,EPHA4,SEMA7A,SEMA6D,PTPRS,CNTN4,MIB1
GO:BP	purine nucleoside diphosphate metabolic process	GO:0009135	0.000181692	3.74066	59	331	9	24356	GAPDH,APP,ALDOC,TPI1,PRKAG2,ENO1,ENO2,PGAM1,GPI
GO:BP	purine ribonucleoside diphosphate metabolic process	GO:0009179	0.000181692	3.74066	59	331	9	24356	GAPDH,APP,ALDOC,TPI1,PRKAG2,ENO1,ENO2,PGAM1,GPI
GO:BP	positive regulation of nervous system development	GO:0051962	0.000185199	3.73236	321	331	19	24356	CBLN1,ADGRL3,SLITRK3,CLSTN3,CNTN1,FN1,RELN,NEGR1,GPR37L1,NRXN1,PLXNB2,SEMA7A,IL6ST,IL1RAP,NTRK2,PLXNB3,CLSTN1,FGFR1,CDH4
GO:BP	nucleoside diphosphate metabolic process	GO:0009132	0.000218305	3.66094	79	331	10	24356	GAPDH,APP,ALDOC,TPI1,PRKAG2,ENO1,ENO2,PGAM1,NME2,GPI
GO:BP	zymogen activation	GO:0031638	0.000231606	3.63525	30	331	7	24356	SERPINF2,FGA,APOH,FGG,FGB,CTSH,F9
GO:BP	ribonucleoside diphosphate metabolic process	GO:0009185	0.000244844	3.61111	61	331	9	24356	GAPDH,APP,ALDOC,TPI1,PRKAG2,ENO1,ENO2,PGAM1,GPI
GO:BP	regulation of postsynapse assembly	GO:0150052	0.000306888	3.51302	5	331	4	24356	CBLN1,NRXN1,IL1RAP,PTPRS
GO:BP	regulation of postsynaptic specialization assembly	GO:0099150	0.000306888	3.51302	5	331	4	24356	CBLN1,NRXN1,IL1RAP,PTPRS
GO:BP	regulation of postsynaptic density assembly	GO:0099151	0.000306888	3.51302	5	331	4	24356	CBLN1,NRXN1,IL1RAP,PTPRS
GO:BP	positive regulation of immune response	GO:0050778	0.000312657	3.50493	332	331	19	24356	TF,C3,C4A,B2M,F1NA58,COCH,THY1,C7,PRNP,CFD,SEMA7A,CFI,TFR2,PTPRS,CADM1,LOC776376,COLEC12,GPLD1,TYRO3
GO:BP	protein maturation	GO:0051604	0.000398571	3.39949	182	331	14	24356	PCSK2,CNTN2,SERPINF2,FGA,APOH,GSN,FGG,FGB,SCG5,ATP6AP2,SPON1,CPE,CTSH,F9
GO:BP	negative regulation of nervous system development	GO:0051961	0.000426364	3.37022	183	331	14	24356	PRKCSH,APP,CNTN2,B2M,THY1,AGRN,CALR,GPR37L1,EPHA4,SEMA7A,SEMA6D,PTPRS,CNTN4,MIB1
GO:BP	regulation of axonogenesis	GO:0050770	0.000450603	3.34621	131	331	12	24356	CDH2,CNTN2,FN1,THY1,PLXNB2,EPHA4,SEMA7A,NTRK2,SEMA6D,PTPRS,PLXNB3,CDH4
GO:BP	complement activation	GO:0006956	0.000469298	3.32855	33	331	7	24356	C3,C4A,F1NA58,C7,CFD,CFI,LOC776376
GO:BP	cellular response to toxic substance	GO:0097237	0.000489698	3.31007	132	331	12	24356	HBB,APOA4,HBAA,SOD3,HBAD,B2M,GPR37L1,SOD1,GPX3,GST2L,SOD2,TXN
GO:BP	hydrogen peroxide metabolic process	GO:0042743	0.000509425	3.29292	21	331	6	24356	HBB,APOA4,HBAA,HBAD,SOD1,GPX3
GO:BP	calcium-dependent cell-cell adhesion via plasma membrane cell adhesion molecules	GO:0016339	0.000509425	3.29292	21	331	6	24356	CDH5,CDH2,CDH13,CDH11,CDH6,CDH4
GO:BP	iron ion homeostasis	GO:0055072	0.000549916	3.2597	49	331	8	24356	TF,B2M,NEO1,FTH,SOD1,CP,TFR2,SOD2
GO:BP	negative regulation of cell adhesion	GO:0007162	0.000620734	3.20709	161	331	13	24356	APOA1,APOD,CDH2,CDH13,MMP2,PRNP,KNG1,PLXNB2,COL1A1,PHLDB2,FBLN1,ADIPOQ,PLXNB3
GO:BP	glial cell differentiation	GO:0010001	0.000625742	3.2036	135	331	12	24356	VTN,APP,CDH2,CNTN2,RELN,GPR37L1,SOD1,EPHA4,IL6ST,DAG1,PTPRZ1,NTRK2
GO:BP	drug catabolic process	GO:0042737	0.000640102	3.19375	68	331	9	24356	HBB,APOA4,HBAA,HBAD,ACHE,CHIA-M31,CTBS,GPX3,CTSH
GO:BP	positive regulation of synapse assembly	GO:0051965	0.00064698	3.18911	50	331	8	24356	CBLN1,ADGRL3,SLITRK3,CLSTN3,NRXN1,IL1RAP,NTRK2,CLSTN1
GO:BP	regulation of presynapse assembly	GO:1905606	0.00069247	3.1596	22	331	6	24356	CBLN1,SLITRK3,CLSTN3,APP,NRXN1,IL1RAP
GO:BP	cell recognition	GO:0008037	0.000824843	3.08363	70	331	9	24356	APP,CNTN2,EPHA4,FETUB,CADM1,CNTN4,COLEC12,YWHAZ,ARSA
GO:BP	synaptic membrane adhesion	GO:0099560	0.00092619	3.0333	23	331	6	24356	SLITRK3,NRXN1,IL1RAP,PTPRF,PTPRS,PCDH17
GO:BP	cell-cell junction organization	GO:0045216	0.00092738	3.03274	115	331	11	24356	CDH5,AGT,CDH2,CDH13,CSF1R,NFASC,EPHA4,CDH11,CDH6,CDH4,HEG1
GO:BP	excitatory synapse assembly	GO:1904861	0.000980288	3.00865	13	331	5	24356	CBLN1,NRXN1,PLXNB2,IL1RAP,PTPRS
GO:BP	hydrogen peroxide catabolic process	GO:0042744	0.000980288	3.00865	13	331	5	24356	HBB,APOA4,HBAA,HBAD,GPX3
GO:BP	forebrain development	GO:0030900	0.00114437	2.94143	260	331	16	24356	SYNE2,FABP7,ENPP2,APP,CDH2,CNTN2,B2M,RELN,BCAN,CSF1R,SEMA7A,NTRK2,PTPRS,YWHAE,FGFR1,TYRO3
GO:BP	regulation of presynapse organization	GO:0099174	0.00122084	2.91334	24	331	6	24356	CBLN1,SLITRK3,CLSTN3,APP,NRXN1,IL1RAP
GO:BP	cellular detoxification	GO:1990748	0.00133663	2.87399	74	331	9	24356	HBB,APOA4,HBAA,SOD3,HBAD,SOD1,GPX3,GST2L,SOD2
GO:BP	regulation of gastrulation	GO:0010470	0.00158806	2.79913	25	331	6	24356	APOA1,DAG1,PHLDB2,ADIPOQ,FGFR1,COL5A1
GO:BP	transition metal ion homeostasis	GO:0055076	0.00188253	2.72526	77	331	9	24356	TF,APP,B2M,NEO1,FTH,SOD1,CP,TFR2,SOD2
GO:BP	adherens junction organization	GO:0034332	0.00188756	2.7241	40	331	7	24356	CDH5,CDH2,CDH13,EPHA4,CDH11,CDH6,CDH4
GO:BP	regulation of lipoprotein lipase activity	GO:0051004	0.00210234	2.6773	7	331	4	24356	SORT1,APOA1,APOA4,APOH
GO:BP	regulation of excitatory synapse assembly	GO:1904889	0.00210234	2.6773	7	331	4	24356	CBLN1,NRXN1,IL1RAP,PTPRS
GO:BP	anatomical structure maturation	GO:0071695	0.00223627	2.65048	101	331	10	24356	CDH5,C3,APP,CNTN2,MMP2,NRCAM,NFASC,DAG1,FAM20C,PLXNB3
GO:BP	plasminogen activation	GO:0031639	0.00223671	2.65039	15	331	5	24356	SERPINF2,FGA,APOH,FGG,FGB
GO:BP	cell-cell junction assembly	GO:0007043	0.00234522	2.62982	79	331	9	24356	CDH5,AGT,CDH2,CDH13,NFASC,CDH11,CDH6,CDH4,HEG1
GO:BP	immune effector process	GO:0002252	0.00241963	2.61625	344	331	18	24356	APOA1,C3,APP,CHGA,C4A,B2M,F1NA58,C7,CFD,SEMA7A,CFI,PGLYRP2,TFR2,CADM1,LOC776376,GRN,CTSH,LCP1
GO:BP	locomotory behavior	GO:0007626	0.00257325	2.58952	154	331	12	24356	SELENOP1,ADGRL3,APP,CNTN2,NEGR1,SEZ6L,PENK,CHL1,SOD1,EPHA4,SEZ6,SOD2
GO:BP	antimicrobial humoral response	GO:0019730	0.0025942	2.586	27	331	6	24356	GAPDH,TF,FGA,FGB,JCHAIN,AVD
GO:BP	detoxification	GO:0098754	0.00261125	2.58315	80	331	9	24356	HBB,APOA4,HBAA,SOD3,HBAD,SOD1,GPX3,GST2L,SOD2
GO:BP	positive regulation of cellular component biogenesis	GO:0044089	0.00273781	2.5626	347	331	18	24356	CBLN1,CDH5,ADGRL3,SLITRK3,CLSTN3,APOA1,AGT,CHGA,SERPINF2,THY1,GSN,NRXN1,DAG1,IL1RAP,PHLDB2,NTRK2,CLSTN1,LCP1
GO:BP	regulation of vesicle-mediated transport	GO:0060627	0.00275845	2.55933	312	331	17	24356	LRP1,APOA1,C3,CDH2,B2M,CDH13,FGA,CALR,FGG,NRXN1,FGB,SOD1,NRXN3,ADIPOQ,LMAN2,MIB1,PCDH17
GO:BP	neuron projection regeneration	GO:0031102	0.0032641	2.48624	28	331	6	24356	THY1,EPHA4,PTPRF,OMG,PTPRS,TNC
GO:BP	carbohydrate catabolic process	GO:0016052	0.00357143	2.44716	83	331	9	24356	GAPDH,APP,ALDOC,TPI1,PRKAG2,ENO1,ENO2,PGAM1,GPI
GO:BP	postsynaptic density assembly	GO:0097107	0.00415957	2.38095	8	331	4	24356	CBLN1,NRXN1,IL1RAP,PTPRS
GO:BP	positive regulation of transforming growth factor beta production	GO:0071636	0.00415957	2.38095	8	331	4	24356	LUM,SERPINF2,ATP6AP2,FSTL1
GO:BP	positive regulation of heterotypic cell-cell adhesion	GO:0034116	0.00415957	2.38095	8	331	4	24356	THY1,FGA,FGG,FGB
GO:BP	positive regulation of cell adhesion	GO:0045785	0.00535468	2.27127	226	331	14	24356	IGFBP2,APOA1,VTN,FN1,CDH13,THY1,FGA,CALR,FGG,FGB,IL6ST,TFR2,NID1,ADAM9
GO:BP	negative regulation of cellular component movement	GO:0051271	0.0054192	2.26606	195	331	13	24356	APOD,CDH2,THY1,APOH,CALR,C5,PTPRG,SEMA7A,DAG1,PHLDB2,FBLN1,ADIPOQ,SEMA6D
GO:BP	antibiotic catabolic process	GO:0017001	0.00617112	2.20964	18	331	5	24356	HBB,APOA4,HBAA,HBAD,GPX3
GO:BP	response to inorganic substance	GO:0010035	0.00624389	2.20454	229	331	14	24356	CA2,APOA4,SOD3,B2M,FGA,PRNP,GPR37L1,FGG,FGB,SOD1,SOD2,ADAM9,GPLD1,TXN
GO:BP	positive regulation of protein secretion	GO:0050714	0.00625969	2.20345	113	331	10	24356	GAPDH,FGA,C5,FGG,CSF1R,FGB,SPTBN1,IL1RAP,CADM1,ADAM9
GO:BP	negative regulation of locomotion	GO:0040013	0.00641333	2.19292	198	331	13	24356	APOD,CDH2,THY1,APOH,CALR,C5,PTPRG,SEMA7A,DAG1,PHLDB2,FBLN1,ADIPOQ,SEMA6D
GO:BP	negative regulation of cell motility	GO:2000146	0.00681519	2.16652	169	331	12	24356	APOD,CDH2,THY1,APOH,CALR,C5,PTPRG,DAG1,PHLDB2,FBLN1,ADIPOQ,SEMA6D
GO:BP	cellular oxidant detoxification	GO:0098869	0.00720468	2.14239	68	331	8	24356	HBB,APOA4,HBAA,SOD3,HBAD,SOD1,GPX3,SOD2
GO:BP	phagocytosis	GO:0006909	0.00733735	2.13446	115	331	10	24356	LRP1,APOA1,C3,GSN,CALR,SOD1,ADIPOQ,LMAN2,COLEC12,TYRO3
GO:BP	cholesterol esterification	GO:0034435	0.00740693	2.13036	9	331	4	24356	APOA1,AGT,APOA4,LCAT
GO:BP	sterol esterification	GO:0034434	0.00740693	2.13036	9	331	4	24356	APOA1,AGT,APOA4,LCAT
GO:BP	steroid esterification	GO:0034433	0.00740693	2.13036	9	331	4	24356	APOA1,AGT,APOA4,LCAT
GO:BP	response to axon injury	GO:0048678	0.00749986	2.12495	32	331	6	24356	SOD1,EPHA4,PTPRF,SOD2,PTPRS,TNC
GO:BP	circulatory system process	GO:0003013	0.00754982	2.12206	266	331	15	24356	CDH5,F5,AGT,CHGA,CACNA2D1,SERPINF2,FGA,GPR37L1,FGG,FGB,SOD1,ADIPOQ,SOD2,ATP6AP2,COL1A2
GO:BP	heterophilic cell-cell adhesion via plasma membrane cell adhesion molecules	GO:0007157	0.00828201	2.08186	19	331	5	24356	CBLN1,CDH2,CADM3,ALCAM,CDH4
GO:BP	cell-cell adhesion mediated by cadherin	GO:0044331	0.00906221	2.04277	33	331	6	24356	CDH5,CDH2,CDH13,CDH11,CDH6,CDH4
GO:BP	angiogenesis	GO:0001525	0.00990402	2.00419	307	331	16	24356	CDH5,C3,ENPP2,SCG2,CDH13,THY1,NRCAM,SPARC,APOH,NRXN1,NRXN3,FGFR1,GPLD1,CTSH,MCAM,YWHAZ
GO:BP	ERK1 and ERK2 cascade	GO:0070371	0.0103592	1.98467	176	331	12	24356	APP,FN1,SERPINF2,FGA,FGG,CSF1R,FGB,SEMA7A,FBLN1,ADIPOQ,CTSH,YWHAZ
GO:BP	ameboidal-type cell migration	GO:0001667	0.0118	1.92812	276	331	15	24356	APOA1,AGT,ENPP2,FN1,CDH13,SPARC,APOH,CALR,PTPRG,SEMA7A,SEMA6D,ADAM9,FGFR1,GPLD1,CTSH
GO:BP	peptidyl-tyrosine phosphorylation	GO:0018108	0.0118083	1.92781	242	331	14	24356	AGT,ENPP2,APP,RELN,PRNP,EFEMP1,CSF1R,EPHA4,IL6ST,BST1,NTRK2,FGFR2,FGFR1,TYRO3
GO:BP	postsynaptic specialization assembly	GO:0098698	0.0122125	1.91319	10	331	4	24356	CBLN1,NRXN1,IL1RAP,PTPRS
GO:BP	regulation of synapse maturation	GO:0090128	0.0122125	1.91319	10	331	4	24356	RELN,NRXN1,CLSTN1,YWHAZ
GO:BP	regulation of complement activation	GO:0030449	0.0122125	1.91319	10	331	4	24356	C3,C4A,F1NA58,CFI
GO:BP	response to toxic substance	GO:0009636	0.012843	1.89133	211	331	13	24356	HBB,APOA4,HBAA,SOD3,HBAD,B2M,GPR37L1,SOD1,GPX3,GST2L,SOD2,ADAM9,TXN
GO:BP	negative regulation of cell projection organization	GO:0031345	0.0131486	1.88112	97	331	9	24356	PRKCSH,B2M,THY1,AGRN,PRNP,EPHA4,SEMA7A,SEMA6D,PTPRS
GO:BP	positive regulation of peptide secretion	GO:0002793	0.0134195	1.87226	123	331	10	24356	GAPDH,FGA,C5,FGG,CSF1R,FGB,SPTBN1,IL1RAP,CADM1,ADAM9
GO:BP	peptidyl-tyrosine modification	GO:0018212	0.0135938	1.86666	245	331	14	24356	AGT,ENPP2,APP,RELN,PRNP,EFEMP1,CSF1R,EPHA4,IL6ST,BST1,NTRK2,FGFR2,FGFR1,TYRO3
GO:BP	activation of immune response	GO:0002253	0.0142401	1.84649	246	331	14	24356	TF,C3,C4A,F1NA58,THY1,C7,PRNP,CFD,CFI,PTPRS,LOC776376,COLEC12,GPLD1,TYRO3
GO:BP	positive regulation of cell morphogenesis involved in differentiation	GO:0010770	0.0155523	1.8082	99	331	9	24356	APOA1,FN1,RELN,CALR,PLXNB2,SEMA7A,NTRK2,PLXNB3,CDH4
GO:BP	peptide secretion	GO:0002790	0.0166817	1.77776	320	331	16	24356	CBLN1,GAPDH,APOA1,CHGA,FN1,FGA,C5,FGG,PTPRN2,CSF1R,FGB,SPTBN1,IL1RAP,CADM1,CPE,ADAM9
GO:BP	positive regulation of MAPK cascade	GO:0043410	0.0166817	1.77776	320	331	16	24356	AGT,APP,CDH2,SERPINF2,FGA,GPR37L1,FGG,CSF1R,FGB,SOD1,EPHA4,SEMA7A,NTRK2,FGFR2,ADAM9,FGFR1
GO:BP	gastrulation	GO:0007369	0.0178332	1.74877	127	331	10	24356	APOA1,FN1,MMP2,DAG1,PHLDB2,ADIPOQ,HSPA8,GPI,FGFR1,COL5A1
GO:BP	regulation of defense response	GO:0031347	0.0180295	1.74402	322	331	16	24356	CDH5,APOA1,TF,C3,APOD,COCH,SOD1,SEMA7A,BST1,PGLYRP2,ADIPOQ,PTPRS,CADM1,GRN,COLEC12,TYRO3
GO:BP	response to amyloid-beta	GO:1904645	0.0181382	1.7414	22	331	5	24356	APP,CACNA2D1,MMP2,PRNP,EPHA4
GO:BP	regulation of lipase activity	GO:0060191	0.018171	1.74062	37	331	6	24356	SORT1,APOA1,APOA4,APOH,FGFR2,FGFR1
GO:BP	regulation of protein secretion	GO:0050708	0.0201358	1.69603	220	331	13	24356	GAPDH,APOA1,CHGA,FN1,FGA,C5,FGG,CSF1R,FGB,SPTBN1,IL1RAP,CADM1,ADAM9
GO:BP	positive regulation of response to external stimulus	GO:0032103	0.0223631	1.65047	256	331	14	24356	TF,C3,SCG2,CDH13,SERPINF2,HRG,COCH,APOH,CALR,PTPRS,CADM1,COLEC12,FGFR1,TYRO3
GO:BP	regulation of system process	GO:0044057	0.0231074	1.63625	292	331	15	24356	CBLN1,APOA1,AGT,APOA4,APP,RELN,CACNA2D1,FGA,NPTX2,FGG,NRXN1,FGB,SOD1,ADIPOQ,FGFR1
GO:BP	negative regulation of cell migration	GO:0030336	0.0235178	1.6286	160	331	11	24356	APOD,CDH2,THY1,APOH,CALR,C5,PTPRG,DAG1,PHLDB2,ADIPOQ,SEMA6D
GO:BP	blood circulation	GO:0008015	0.0244084	1.61246	258	331	14	24356	CDH5,F5,AGT,CACNA2D1,SERPINF2,FGA,GPR37L1,FGG,FGB,SOD1,ADIPOQ,SOD2,ATP6AP2,COL1A2
GO:BP	epithelial cell migration	GO:0010631	0.0250651	1.60093	192	331	12	24356	APOA1,AGT,ENPP2,CDH13,SPARC,APOH,CALR,PTPRG,ADAM9,FGFR1,GPLD1,CTSH
GO:BP	protein secretion	GO:0009306	0.0260688	1.58388	295	331	15	24356	CBLN1,GAPDH,APOA1,CHGA,FN1,FGA,C5,FGG,PTPRN2,CSF1R,FGB,SPTBN1,IL1RAP,CADM1,ADAM9
GO:BP	establishment of protein localization to extracellular region	GO:0035592	0.0260688	1.58388	295	331	15	24356	CBLN1,GAPDH,APOA1,CHGA,FN1,FGA,C5,FGG,PTPRN2,CSF1R,FGB,SPTBN1,IL1RAP,CADM1,ADAM9
GO:BP	epithelium migration	GO:0090132	0.0264064	1.57829	193	331	12	24356	APOA1,AGT,ENPP2,CDH13,SPARC,APOH,CALR,PTPRG,ADAM9,FGFR1,GPLD1,CTSH
GO:BP	negative regulation of neuron projection development	GO:0010977	0.026903	1.5702	81	331	8	24356	PRKCSH,B2M,THY1,AGRN,EPHA4,SEMA7A,SEMA6D,PTPRS
GO:BP	regulation of anatomical structure size	GO:0090066	0.0273306	1.56335	333	331	16	24356	CNTN2,FN1,SERPINF2,FGA,GSN,FGG,FGB,SOD1,TMSB4X,SPTBN1,SEMA7A,NTRK2,SOD2,SEMA6D,PTPRS,CDH4
GO:BP	postsynaptic membrane organization	GO:0001941	0.0286295	1.54319	24	331	5	24356	CDH2,RELN,AGRN,NRXN1,NLGN4X
GO:BP	lipid localization	GO:0010876	0.0290008	1.53759	262	331	14	24356	VTG1,APOA1,C3,APOD,APOA4,EXFABP,LCAT,RBP4,VSTM2A,NPC2,VTG2,ADIPOQ,APOB,APOC3
GO:BP	tissue migration	GO:0090130	0.0292781	1.53346	195	331	12	24356	APOA1,AGT,ENPP2,CDH13,SPARC,APOH,CALR,PTPRG,ADAM9,FGFR1,GPLD1,CTSH
GO:BP	response to reactive oxygen species	GO:0000302	0.029296	1.53319	107	331	9	24356	APOD,APOA4,SOD3,MMP2,GPR37L1,SOD1,SOD2,ADAM9,TXN
GO:BP	regulation of ERK1 and ERK2 cascade	GO:0070372	0.0296687	1.5277	164	331	11	24356	APP,FN1,SERPINF2,FGA,FGG,CSF1R,FGB,SEMA7A,FBLN1,ADIPOQ,YWHAZ
GO:BP	neuron apoptotic process	GO:0051402	0.0305213	1.5154	135	331	10	24356	GAPDH,APP,PRNP,CNTFR,CHL1,SOD1,PTPRZ1,NTRK2,GRN,TYRO3
GO:BP	positive regulation of protein transport	GO:0051222	0.0324189	1.4892	197	331	12	24356	GAPDH,FGA,PRNP,C5,FGG,CSF1R,FGB,SPTBN1,IL1RAP,YWHAE,CADM1,ADAM9
GO:BP	protein localization to extracellular region	GO:0071692	0.0330186	1.48124	301	331	15	24356	CBLN1,GAPDH,APOA1,CHGA,FN1,FGA,C5,FGG,PTPRN2,CSF1R,FGB,SPTBN1,IL1RAP,CADM1,ADAM9
GO:BP	regulation of inflammatory response	GO:0050727	0.0371688	1.42982	168	331	11	24356	CDH5,APOA1,C3,APOD,SOD1,SEMA7A,BST1,PGLYRP2,ADIPOQ,GRN,TYRO3
GO:BP	regulation of cytokine secretion	GO:0050707	0.0384042	1.41562	85	331	8	24356	GAPDH,APOA1,FN1,C5,CSF1R,SPTBN1,IL1RAP,CADM1
GO:BP	peptide hormone processing	GO:0016486	0.040259	1.39514	13	331	4	24356	PCSK2,SCG5,ATP6AP2,CPE
GO:BP	regulation of peptide secretion	GO:0002791	0.0423684	1.37296	236	331	13	24356	GAPDH,APOA1,CHGA,FN1,FGA,C5,FGG,CSF1R,FGB,SPTBN1,IL1RAP,CADM1,ADAM9
GO:BP	neuron recognition	GO:0008038	0.0433301	1.36321	26	331	5	24356	APP,CNTN2,EPHA4,CNTN4,YWHAZ
GO:BP	response to oxidative stress	GO:0006979	0.044288	1.35371	237	331	13	24356	APOD,APOA4,APP,SOD3,MMP2,PRNP,GPR37L1,SOD1,GPX3,ADIPOQ,SOD2,ADAM9,TXN
GO:BP	antibiotic metabolic process	GO:0016999	0.0444947	1.35169	43	331	6	24356	HBB,APOA4,HBAA,HBAD,SOD1,GPX3
GO:BP	regulation of fibrinolysis	GO:0051917	0.0451402	1.34544	5	331	3	24356	SERPINF2,HRG,APOH
GO:BP	postsynaptic density protein 95 clustering	GO:0097119	0.0451402	1.34544	5	331	3	24356	CDH2,RELN,NRXN1
GO:BP	positive regulation of synaptic transmission	GO:0050806	0.0495181	1.30524	88	331	8	24356	CA2,CLSTN3,APP,RELN,NRXN1,EPHA4,NTRK2,CLSTN1
GO:CC	extracellular region	GO:0005576	4.46277e-94	93.3504	1182	331	141	24356	PCSK2,CBLN1,VWF,PLGL,PDIA3,SERPINI1,SELENOP1,GRP,F5,CLEC3B,APOV1,DNASE2,VCAN,IGFBP2,LAMC1,ALB,APOA1,TTR,AGT,TF,C3,A2ML4,GC,HBB,APOD,VTN,APOA4,ENPP2,APP,QSOX1,HBAA,CHGA,C4A,OGCHI,CHGB,SOD3,EXFABP,B2M,FN1,RELN,SERPINC1,SCG2,LUM,PLG,BCAN,CDH13,MMP2,F1NA58,SERPINF2,HRG,COCH,SPIA1,OGN,TECTA,DKK3,FGA,SPIA3,F10,AGRN,LCAT,SPARC,CTSB,PRNP,ATRN,APOH,GSN,CALR,C5,PAM,EFEMP1,COMP,PROS1,F1NEQ4,FGG,RBP4,SPIA4,C…
GO:CC	extracellular space	GO:0005615	8.29135e-65	64.0814	792	331	99	24356	PCSK2,PDIA3,SERPINI1,SELENOP1,GRP,F5,CLEC3B,APOV1,IGFBP2,ALB,APOA1,AGT,TF,C3,A2ML4,GC,HBB,APOD,APOA4,ENPP2,APP,QSOX1,HBAA,CHGA,C4A,OGCHI,CHGB,SOD3,EXFABP,FN1,RELN,SERPINC1,SCG2,CDH13,MMP2,F1NA58,SERPINF2,SPIA1,DKK3,FGA,SPIA3,F10,AGRN,LCAT,SPARC,CTSB,ATRN,APOH,GSN,CALR,C5,EFEMP1,PROS1,F1NEQ4,FGG,SPIA4,CNTFR,AHSG,FGB,CFD,SERPIND1,SOD1,ACHE,KNG1,BCHE,CP,IGFALS,SEMA7A,DAG1,ANPEP,GLB1,COL1A1,MATN3,GPX…
GO:CC	cell surface	GO:0009986	5.11551e-26	25.2911	457	331	48	24356	PDIA3,CDH5,SORT1,CLSTN3,FAM234A,TF,C3,APOA4,APP,CDH2,CNTN2,B2M,FN1,CDH13,SERPINF2,THY1,FGA,SPARC,CTSB,PRNP,APOH,CALR,FGG,CNTFR,NRXN1,CSF1R,FGB,ACHE,PEBP1,ALCAM,NLGN4X,SEMA7A,IL6ST,DAG1,ANPEP,CDH11,LICOS,AMBP,TFR2,FGFR2,ADIPOQ,ATP6AP2,CDH6,LMAN2,CLSTN1,MCAM,TYRO3,CDH4
GO:CC	extracellular matrix	GO:0031012	3.06852e-23	22.5131	260	331	36	24356	VWF,VCAN,LAMC1,VTN,SOD3,FN1,RELN,LUM,BCAN,MMP2,COCH,TECTA,AGRN,SPARC,PRNP,EFEMP1,COMP,RBP4,AHSG,ACHE,OLFML2A,DAG1,COL1A1,MATN3,PTPRZ1,TIMP2,FBLN1,FGFR2,SPON1,NID1,CPN2,NCAN,COL1A2,GPLD1,COL5A1,TNC
GO:CC	collagen-containing extracellular matrix	GO:0062023	3.69155e-19	18.4328	132	331	25	24356	VWF,LAMC1,SOD3,FN1,LUM,MMP2,COCH,TECTA,AGRN,SPARC,PRNP,EFEMP1,COMP,RBP4,ACHE,DAG1,COL1A1,MATN3,PTPRZ1,FBLN1,FGFR2,NID1,COL1A2,COL5A1,TNC
GO:CC	cell periphery	GO:0071944	5.5123e-15	14.2587	3033	331	99	24356	SYNE2,CDH5,ADGRL3,GAPDH,CA2,BLB1,FABP7,SORT1,LRP1,SLITRK3,MARCKS,CLSTN3,CNTN1,APP,CDH2,CNTN2,NCAM1,B2M,FN1,RELN,ACTG1,CACNA2D1,CDH13,MMP2,THY1,NEGR1,FGA,NRCAM,C7,AGRN,CTSB,PRNP,ATRN,GSN,CALR,GPR37L1,C5,PENK,PCDHGC3,NEO1,FGG,CNTFR,NRXN1,CSF1R,FGB,SOD1,ACHE,NFASC,CP,CADM3,SPTBN1,ALCAM,PLXNB2,EPHA4,NLGN4X,SEMA7A,IL6ST,DAG1,ANPEP,CACHD1,CDH11,BST1,ENPP6,LICOS,AMBP,PTPRZ1,PHLDB2,NTRK2,NPTX1,ENO2,TFR2,…
GO:CC	plasma membrane	GO:0005886	1.47431e-14	13.8314	2926	331	96	24356	SYNE2,CDH5,ADGRL3,GAPDH,CA2,BLB1,SORT1,LRP1,SLITRK3,CLSTN3,CNTN1,APP,CDH2,CNTN2,NCAM1,B2M,FN1,RELN,ACTG1,CACNA2D1,CDH13,MMP2,THY1,NEGR1,FGA,NRCAM,C7,AGRN,CTSB,PRNP,ATRN,GSN,CALR,GPR37L1,C5,PENK,PCDHGC3,NEO1,FGG,CNTFR,NRXN1,CSF1R,FGB,SOD1,ACHE,NFASC,CP,CADM3,SPTBN1,ALCAM,PLXNB2,EPHA4,NLGN4X,SEMA7A,IL6ST,DAG1,ANPEP,CACHD1,CDH11,BST1,ENPP6,LICOS,AMBP,PTPRZ1,PHLDB2,NTRK2,NPTX1,ENO2,TFR2,FGFR2,SEMA6D,…
GO:CC	secretory granule	GO:0030141	1.69453e-11	10.771	140	331	19	24356	VWF,SERPINI1,F5,TF,CHGA,CHGB,SCG3,SCG2,FGA,SPARC,PRNP,FGG,PTPRN2,FGB,SCG5,IMPAD1,CPE,LAMP2,CTSH
GO:CC	external side of plasma membrane	GO:0009897	6.79766e-09	8.16764	195	331	19	24356	CDH5,B2M,CDH13,THY1,FGA,CTSB,CALR,FGG,CNTFR,FGB,ALCAM,SEMA7A,IL6ST,DAG1,ANPEP,LICOS,TFR2,ATP6AP2,MCAM
GO:CC	vesicle	GO:0031982	1.28518e-08	7.89104	1061	331	44	24356	VWF,PDIA3,SERPINI1,F5,SORT1,LRP1,ALB,APOA1,TF,APP,QSOX1,CHGA,CHGB,SCG3,FN1,SCG2,HRG,FGA,SPARC,PRNP,GSN,FGG,PTPRN2,BIRC6,NRXN1,FGB,SOD1,EPHA4,SCG5,ANPEP,IMPAD1,NTRK2,TFR2,FGFR2,HSPA8,GRN,LMAN2,CPE,CLSTN1,MIB1,FGFR1,LMAN1,LAMP2,CTSH
GO:CC	membrane	GO:0016020	3.43378e-08	7.46423	6194	331	137	24356	PCSK2,PDIA3,SYNE2,CDH5,F5,ADGRL3,SORCS1,GAPDH,CA2,BLB1,SORT1,B3GNT2,LRP1,NUCB2,SLITRK3,MARCKS,CLSTN3,FAM234A,CNTN1,APP,QSOX1,APLP2,CDH2,CNTN2,NCAM1,B2M,SCG3,FN1,RELN,ACTG1,CACNA2D1,CDH13,MMP2,THY1,NEGR1,FGA,SEZ6L,NRCAM,C7,AGRN,SPARC,CTSB,PRNP,ATRN,GSN,CALR,GPR37L1,C5,PENK,PCDHGC3,PIT54,PAM,NEO1,NTM,FGG,PTPRN2,BIRC6,CNTFR,CHL1,NRXN1,CSF1R,VSTM2A,FGB,SOD1,ACHE,NFASC,CP,PTPRG,CADM3,SPTBN1,ALCAM,PLXN…
GO:CC	secretory vesicle	GO:0099503	4.64486e-08	7.33303	244	331	20	24356	VWF,SERPINI1,F5,TF,APP,CHGA,CHGB,SCG3,SCG2,FGA,SPARC,PRNP,FGG,PTPRN2,FGB,SCG5,IMPAD1,CPE,LAMP2,CTSH
GO:CC	basement membrane	GO:0005604	1.26631e-07	6.89746	60	331	11	24356	LAMC1,FN1,MMP2,AGRN,PRNP,ACHE,DAG1,FBLN1,NID1,COL5A1,TNC
GO:CC	endomembrane system	GO:0012505	1.89883e-07	6.72151	2307	331	68	24356	PCSK2,VWF,PDIA3,SYNE2,SERPINI1,CDH5,F5,PRKCSH,SORCS1,GAPDH,SORT1,B3GNT2,LRP1,NUCB2,ALB,TF,APP,QSOX1,CHGA,CHGB,B2M,SCG3,SCG2,CACNA2D1,HRG,THY1,FGA,SEZ6L,FAM3C,SPARC,PRNP,CALR,NEO1,FGG,PTPRN2,BIRC6,AHSG,NRXN1,FGB,ACHE,BCHE,GDI2,EPHA4,SCG5,SEZ6,GLB1,IMPAD1,NTRK2,NUTF2,TFR2,FGFR2,ADIPOQ,SEMA6D,APOB,ATP6AP2,FAM20C,HSPA8,GRN,LMAN2,CPE,CLSTN1,COL1A2,LMAN1,LAMP2,CTSH,PLOD1,LOC419409,GOLM1
GO:CC	synapse	GO:0045202	4.89108e-07	6.3106	809	331	35	24356	CBLN1,ADGRL3,SLITRK3,CLSTN3,CNTN1,APP,CDH2,CNTN2,BCAN,FGA,NRCAM,AGRN,PRNP,PENK,NPTX2,PTPRN2,NRXN1,FGB,ACHE,CADM3,SPTBN1,EPHA4,NLGN4X,SEZ6,DAG1,CDH11,NRXN3,IL1RAP,PTPRZ1,NTRK2,PTPRS,HSPA8,CLSTN1,PCDH17,YWHAZ
GO:CC	cytoplasmic vesicle	GO:0031410	5.12727e-07	6.29011	976	331	39	24356	VWF,PDIA3,SERPINI1,F5,SORT1,LRP1,APOA1,TF,APP,CHGA,CHGB,SCG3,SCG2,HRG,FGA,SPARC,PRNP,GSN,FGG,PTPRN2,BIRC6,FGB,SOD1,EPHA4,SCG5,IMPAD1,NTRK2,TFR2,FGFR2,HSPA8,GRN,LMAN2,CPE,CLSTN1,MIB1,FGFR1,LMAN1,LAMP2,CTSH
GO:CC	intracellular vesicle	GO:0097708	5.58626e-07	6.25288	979	331	39	24356	VWF,PDIA3,SERPINI1,F5,SORT1,LRP1,APOA1,TF,APP,CHGA,CHGB,SCG3,SCG2,HRG,FGA,SPARC,PRNP,GSN,FGG,PTPRN2,BIRC6,FGB,SOD1,EPHA4,SCG5,IMPAD1,NTRK2,TFR2,FGFR2,HSPA8,GRN,LMAN2,CPE,CLSTN1,MIB1,FGFR1,LMAN1,LAMP2,CTSH
GO:CC	cell	GO:0005623	5.89342e-07	6.22963	735	331	33	24356	PDIA3,SYNE2,CDH5,CA2,LAMC1,TF,HBB,APP,QSOX1,CDH2,EXFABP,FN1,NELL2,MMP2,THY1,PRNP,GSN,PTPRN2,FTH,SOD1,KNG1,CP,TMSB4X,DAG1,PPIA,TFR2,YWHAE,PGAM1,CDH6,LAMP2,TXN,TYRO3,YWHAZ
GO:CC	chylomicron	GO:0042627	7.21415e-07	6.14181	6	331	5	24356	APOV1,APOA1,APOA4,APOH,APOB
GO:CC	fibrinogen complex	GO:0005577	7.21415e-07	6.14181	6	331	5	24356	FN1,SERPINF2,FGA,FGG,FGB
GO:CC	plasma lipoprotein particle	GO:0034358	2.57731e-06	5.58883	13	331	6	24356	APOV1,APOA1,APOA4,LCAT,APOH,APOB
GO:CC	lipoprotein particle	GO:1990777	2.57731e-06	5.58883	13	331	6	24356	APOV1,APOA1,APOA4,LCAT,APOH,APOB
GO:CC	protein-lipid complex	GO:0032994	4.45876e-06	5.35079	14	331	6	24356	APOV1,APOA1,APOA4,LCAT,APOH,APOB
GO:CC	intrinsic component of synaptic membrane	GO:0099240	5.82814e-06	5.23447	85	331	11	24356	SLITRK3,CLSTN3,CNTN1,CDH2,CNTN2,NRCAM,NRXN1,CADM3,EPHA4,PTPRS,PCDH17
GO:CC	very-low-density lipoprotein particle	GO:0034361	6.58387e-06	5.18152	8	331	5	24356	APOV1,APOA1,APOA4,APOH,APOB
GO:CC	triglyceride-rich plasma lipoprotein particle	GO:0034385	6.58387e-06	5.18152	8	331	5	24356	APOV1,APOA1,APOA4,APOH,APOB
GO:CC	intrinsic component of plasma membrane	GO:0031226	7.84507e-06	5.1054	946	331	36	24356	ADGRL3,SLITRK3,CLSTN3,CNTN1,CDH2,CNTN2,THY1,NRCAM,C7,C5,PCDHGC3,NEO1,CNTFR,NRXN1,CSF1R,CADM3,ALCAM,PLXNB2,EPHA4,NLGN4X,SEMA7A,IL6ST,LICOS,NTRK2,TFR2,FGFR2,SEMA6D,PTPRS,LMAN2,PLXNB3,CALM,FGFR1,PCDH17,TYRO3,CDH4,MPZL1
GO:CC	somatodendritic compartment	GO:0036477	1.06348e-05	4.97327	368	331	21	24356	SERPINI1,FABP7,APP,CNTN2,RELN,THY1,SEZ6L,PRNP,PENK,CHL1,NRXN1,SOD1,ALCAM,EPHA4,IL6ST,SEZ6,NTRK2,ENO2,PTPRF,APOB,HSPA8
GO:CC	side of membrane	GO:0098552	1.27351e-05	4.895	306	331	19	24356	CDH5,B2M,CDH13,THY1,FGA,CTSB,CALR,FGG,CNTFR,FGB,ALCAM,SEMA7A,IL6ST,DAG1,ANPEP,LICOS,TFR2,ATP6AP2,MCAM
GO:CC	cytoplasm	GO:0005737	1.34443e-05	4.87146	6686	331	136	24356	PCSK2,VWF,PDIA3,SYNE2,SERPINI1,CNTN3,F5,PCMT1L,PRKCSH,SORCS1,GAPDH,CLEC3B,CA2,DNASE2,GLB1L,FABP7,SORT1,B3GNT2,LRP1,NUCB2,MARCKS,ALB,APOA1,TF,GC,HBB,APOD,APP,QSOX1,HBAA,CHGA,CDH2,CHGB,NCAM1,HBAD,B2M,SCG3,FN1,RELN,ACTG1,NELL2,SCG2,CACNA2D1,CDH13,MMP2,HRG,THY1,FGA,SEZ6L,FAM3C,AGRN,SPARC,ALDOC,LDHB,CTSB,GOT1,PRNP,TPI1,GSN,CALR,NEO1,RPS27A,CTSD,FGG,PTPRN2,BIRC6,AHSG,CHL1,FTH,NRXN1,FGB,SOD1,ACHE,BCHE,G…
GO:CC	platelet alpha granule	GO:0031091	5.25213e-05	4.27966	11	331	5	24356	F5,FGA,SPARC,FGG,FGB
GO:CC	catenin complex	GO:0016342	5.37188e-05	4.26987	20	331	6	24356	CDH5,CDH2,CDH13,CDH11,CDH6,CDH4
GO:CC	glutamatergic synapse	GO:0098978	7.19532e-05	4.14295	214	331	15	24356	CBLN1,ADGRL3,CLSTN3,BCAN,NRCAM,NPTX2,NRXN1,EPHA4,CDH11,IL1RAP,PTPRS,HSPA8,CLSTN1,PCDH17,YWHAZ
GO:CC	integral component of plasma membrane	GO:0005887	8.15199e-05	4.08874	905	331	33	24356	ADGRL3,SLITRK3,CLSTN3,CDH2,NRCAM,C7,C5,PCDHGC3,NEO1,CNTFR,NRXN1,CSF1R,CADM3,ALCAM,PLXNB2,EPHA4,NLGN4X,SEMA7A,IL6ST,LICOS,NTRK2,TFR2,FGFR2,SEMA6D,PTPRS,LMAN2,PLXNB3,CALM,FGFR1,PCDH17,TYRO3,CDH4,MPZL1
GO:CC	intrinsic component of presynaptic membrane	GO:0098889	8.52493e-05	4.06931	34	331	7	24356	CNTN1,CDH2,NRXN1,CADM3,EPHA4,PTPRS,PCDH17
GO:CC	plasma membrane protein complex	GO:0098797	0.000119559	3.92242	389	331	20	24356	CDH5,BLB1,CDH2,B2M,CACNA2D1,CDH13,C7,C5,NEO1,CNTFR,ALCAM,IL6ST,DAG1,CACHD1,CDH11,TFR2,CDH6,CALM,CACNA2D2,CDH4
GO:CC	intrinsic component of membrane	GO:0031224	0.000120205	3.92008	4303	331	95	24356	PCSK2,PDIA3,SYNE2,CDH5,F5,ADGRL3,SORCS1,BLB1,SORT1,B3GNT2,LRP1,SLITRK3,CLSTN3,FAM234A,CNTN1,APP,QSOX1,APLP2,CDH2,CNTN2,NCAM1,B2M,CACNA2D1,CDH13,THY1,SEZ6L,NRCAM,C7,PRNP,ATRN,GSN,CALR,GPR37L1,C5,PCDHGC3,PAM,NEO1,NTM,CNTFR,CHL1,NRXN1,CSF1R,VSTM2A,NFASC,PTPRG,CADM3,ALCAM,PLXNB2,EPHA4,NLGN4X,SEMA7A,IL6ST,SEZ6,DAG1,ANPEP,CACHD1,CDH11,NRXN3,LICOS,IL1RAP,PTPRZ1,GAAGSD,NTRK2,NPTX1,EFCAB14,PTPRF,TFR2,FGFR…
GO:CC	receptor complex	GO:0043235	0.000120979	3.91729	286	331	17	24356	LRP1,APP,B2M,GPR37L1,PTPRN2,CNTFR,CSF1R,ALCAM,PLXNB2,EPHA4,IL6ST,NTRK2,TFR2,FGFR2,PLXNB3,FGFR1,TYRO3
GO:CC	neuron projection	GO:0043005	0.000198187	3.70292	721	331	28	24356	ADGRL3,APP,CDH2,CNTN2,RELN,CDH13,THY1,NRCAM,AGRN,PRNP,PENK,CHL1,SOD1,NFASC,SPTBN1,ALCAM,EPHA4,IL6ST,SEZ6,DAG1,NTRK2,NPTX1,PTPRF,CAMK2A,CAMK2B,PVALB1,HSPA8,CNTN4
GO:CC	integral component of synaptic membrane	GO:0099699	0.000245539	3.60988	76	331	9	24356	SLITRK3,CLSTN3,CDH2,NRCAM,NRXN1,CADM3,EPHA4,PTPRS,PCDH17
GO:CC	high-density lipoprotein particle	GO:0034364	0.000306828	3.5131	7	331	4	24356	APOA1,APOA4,LCAT,APOH
GO:CC	axon	GO:0030424	0.000322807	3.49106	307	331	17	24356	ADGRL3,APP,CNTN2,NRCAM,AGRN,PRNP,PENK,SOD1,NFASC,SPTBN1,ALCAM,EPHA4,DAG1,NTRK2,PVALB1,HSPA8,CNTN4
GO:CC	neuronal cell body	GO:0043025	0.000323661	3.48991	180	331	13	24356	SERPINI1,FABP7,CNTN2,SEZ6L,PENK,NRXN1,SOD1,ALCAM,IL6ST,SEZ6,ENO2,PTPRF,APOB
GO:CC	cell body	GO:0044297	0.000348042	3.45837	211	331	14	24356	SERPINI1,FABP7,CDH2,CNTN2,SEZ6L,PENK,NRXN1,SOD1,ALCAM,IL6ST,SEZ6,ENO2,PTPRF,APOB
GO:CC	integral component of presynaptic membrane	GO:0099056	0.000378612	3.42181	27	331	6	24356	CDH2,NRXN1,CADM3,EPHA4,PTPRS,PCDH17
GO:CC	intrinsic component of postsynaptic membrane	GO:0098936	0.000454904	3.34208	61	331	8	24356	SLITRK3,CLSTN3,CNTN1,CDH2,CNTN2,NRCAM,EPHA4,PCDH17
GO:CC	vacuole	GO:0005773	0.000478794	3.31985	316	331	17	24356	GLB1L,SORT1,CHGA,HRG,CTSB,CTSD,NPC2,GLB1,ATP6AP2,GGH,HSPA8,GRN,LAMP2,FUCA1,CTSH,MAN2B2,GNS
GO:CC	banded collagen fibril	GO:0098643	0.000607072	3.21676	8	331	4	24356	LUM,COL1A1,COL1A2,COL5A1
GO:CC	fibrillar collagen trimer	GO:0005583	0.000607072	3.21676	8	331	4	24356	LUM,COL1A1,COL1A2,COL5A1
GO:CC	synaptic membrane	GO:0097060	0.00104538	2.98073	200	331	13	24356	SLITRK3,CLSTN3,CNTN1,CDH2,CNTN2,NRCAM,NRXN1,CADM3,EPHA4,PTPRS,HSPA8,CLSTN1,PCDH17
GO:CC	cell projection	GO:0042995	0.00104538	2.98073	1211	331	37	24356	SYNE2,ADGRL3,FABP7,APP,CDH2,CNTN2,RELN,ODF2,CDH13,THY1,NRCAM,AGRN,PRNP,GSN,PENK,CHL1,SOD1,NFASC,SPTBN1,ALCAM,EPHA4,IL6ST,SEZ6,DAG1,BST1,NTRK2,NPTX1,PTPRF,GST2L,CAMK2A,CAMK2B,PVALB1,HSPA8,NME2,GPI,CNTN4,LCP1
GO:CC	integral component of membrane	GO:0016021	0.00157547	2.80259	4247	331	90	24356	PCSK2,PDIA3,SYNE2,CDH5,F5,ADGRL3,SORCS1,BLB1,SORT1,B3GNT2,LRP1,SLITRK3,CLSTN3,FAM234A,APP,QSOX1,APLP2,CDH2,NCAM1,B2M,CACNA2D1,SEZ6L,NRCAM,C7,ATRN,GSN,CALR,GPR37L1,C5,PCDHGC3,PAM,NEO1,NTM,CNTFR,CHL1,NRXN1,CSF1R,VSTM2A,NFASC,PTPRG,CADM3,ALCAM,PLXNB2,EPHA4,NLGN4X,SEMA7A,IL6ST,SEZ6,DAG1,ANPEP,CACHD1,CDH11,NRXN3,LICOS,IL1RAP,PTPRZ1,GAAGSD,NTRK2,NPTX1,EFCAB14,PTPRF,TFR2,FGFR2,SEMA6D,ATP6AP2,LOC10175088…
GO:CC	complex of collagen trimers	GO:0098644	0.00178237	2.749	10	331	4	24356	LUM,COL1A1,COL1A2,COL5A1
GO:CC	plasma membrane bounded cell projection	GO:0120025	0.00180746	2.74293	1191	331	36	24356	SYNE2,ADGRL3,APP,CDH2,CNTN2,RELN,ODF2,CDH13,THY1,NRCAM,AGRN,PRNP,GSN,PENK,CHL1,SOD1,NFASC,SPTBN1,ALCAM,EPHA4,IL6ST,SEZ6,DAG1,BST1,NTRK2,NPTX1,PTPRF,GST2L,CAMK2A,CAMK2B,PVALB1,HSPA8,NME2,GPI,CNTN4,LCP1
GO:CC	presynapse	GO:0098793	0.0018783	2.72624	278	331	15	24356	CNTN1,APP,CDH2,PRNP,PENK,PTPRN2,NRXN1,CADM3,EPHA4,NLGN4X,NRXN3,NTRK2,PTPRS,HSPA8,PCDH17
GO:CC	lytic vacuole	GO:0000323	0.00238552	2.62242	249	331	14	24356	SORT1,CHGA,HRG,CTSB,CTSD,NPC2,GLB1,ATP6AP2,HSPA8,GRN,LAMP2,FUCA1,CTSH,GNS
GO:CC	lysosome	GO:0005764	0.00238552	2.62242	249	331	14	24356	SORT1,CHGA,HRG,CTSB,CTSD,NPC2,GLB1,ATP6AP2,HSPA8,GRN,LAMP2,FUCA1,CTSH,GNS
GO:CC	secretory granule membrane	GO:0030667	0.00311345	2.50676	38	331	6	24356	SCG3,SPARC,PRNP,PTPRN2,CPE,LAMP2
GO:CC	plasma membrane region	GO:0098590	0.00337717	2.47145	569	331	22	24356	SYNE2,LRP1,SLITRK3,CLSTN3,CNTN1,CDH2,CNTN2,FN1,CDH13,THY1,NRCAM,CNTFR,NRXN1,CADM3,SPTBN1,EPHA4,TFR2,PTPRS,HSPA8,GPI,CLSTN1,PCDH17
GO:CC	extracellular exosome	GO:0070062	0.0040413	2.39348	59	331	7	24356	ALB,QSOX1,FN1,ANPEP,TFR2,HSPA8,LAMP2
GO:CC	collagen trimer	GO:0005581	0.00649383	2.1875	43	331	6	24356	LUM,COL1A1,ADIPOQ,COLEC12,COL1A2,COL5A1
GO:CC	postsynaptic membrane	GO:0045211	0.0077965	2.1081	144	331	10	24356	SLITRK3,CLSTN3,CNTN1,CDH2,CNTN2,NRCAM,EPHA4,HSPA8,CLSTN1,PCDH17
GO:CC	extracellular vesicle	GO:1903561	0.00938854	2.0274	67	331	7	24356	ALB,QSOX1,FN1,ANPEP,TFR2,HSPA8,LAMP2
GO:CC	GABA-ergic synapse	GO:0098982	0.0123466	1.90845	48	331	6	24356	SLITRK3,CLSTN3,NRXN1,DAG1,NRXN3,PCDH17
GO:CC	presynaptic membrane	GO:0042734	0.0124993	1.90311	70	331	7	24356	CNTN1,CDH2,NRXN1,CADM3,EPHA4,PTPRS,PCDH17
GO:CC	haptoglobin-hemoglobin complex	GO:0031838	0.0130431	1.88462	6	331	3	24356	HBB,HBAA,HBAD
GO:CC	protein-containing complex	GO:0032991	0.013666	1.86436	3734	331	78	24356	PDIA3,SYNE2,CDH5,PRKCSH,GAPDH,APOV1,BLB1,LRP1,CLSTN3,ALB,APOA1,TF,C3,HBB,APOA4,APP,HBAA,CDH2,HBAD,B2M,FN1,LUM,ODF2,CACNA2D1,CDH13,SERPINF2,FGA,C7,LCAT,APOH,CALR,GPR37L1,C5,NEO1,RPS27A,FGG,PTPRN2,CNTFR,NRXN1,CSF1R,FGB,SOD1,SPTBN1,ALCAM,IGFALS,PLXNB2,EPHA4,IL6ST,DAG1,CACHD1,CDH11,COL1A1,NRXN3,PRKAG2,ENO1,NTRK2,ENO2,NUTF2,TFR2,FGFR2,ADIPOQ,APOB,ATP6AP2,H2B-VIII,HSPA8,CDH6,JCHAIN,PLXNB3,CALM,CACNA2D2…
GO:CC	extracellular organelle	GO:0043230	0.0150078	1.82368	72	331	7	24356	ALB,QSOX1,FN1,ANPEP,TFR2,HSPA8,LAMP2
GO:CC	dendrite	GO:0030425	0.0220027	1.65752	267	331	13	24356	APP,RELN,THY1,PRNP,PENK,CHL1,SOD1,ALCAM,EPHA4,IL6ST,SEZ6,NTRK2,HSPA8
GO:CC	dendritic tree	GO:0097447	0.0228468	1.64118	268	331	13	24356	APP,RELN,THY1,PRNP,PENK,CHL1,SOD1,ALCAM,EPHA4,IL6ST,SEZ6,NTRK2,HSPA8
GO:CC	integral component of postsynaptic membrane	GO:0099055	0.0329531	1.4821	57	331	6	24356	SLITRK3,CLSTN3,CDH2,NRCAM,EPHA4,PCDH17
GO:CC	hemoglobin complex	GO:0005833	0.0357884	1.44626	8	331	3	24356	HBB,HBAA,HBAD
GO:CC	sarcomere	GO:0030017	0.040351	1.39415	112	331	8	24356	SYNE2,CNTN3,NCAM1,MMP2,CHL1,SPTBN1,ACTA1,LMAN1
GO:CC	Golgi apparatus	GO:0005794	0.0434145	1.36237	870	331	26	24356	PCSK2,SORCS1,SORT1,B3GNT2,ALB,APP,QSOX1,B2M,FAM3C,PRNP,NEO1,BIRC6,AHSG,ACHE,GDI2,GLB1,IMPAD1,FGFR2,SEMA6D,FAM20C,GRN,LMAN2,CPE,LMAN1,LOC419409,GOLM1
KEGG	KEGG root term	KEGG:00000	2.93652e-17	16.5322	4745	331	134	24356	VWF,PLGL,PDIA3,CDH5,GRP,PRKCSH,GAPDH,CA2,DNASE2,BLB1,AMY1A,VCAN,FABP7,SORT1,B3GNT2,BTD,LAMC1,APOA1,PTGDS,AGT,TF,C3,VTN,CNTN1,ENPP2,CDH2,CNTN2,NCAM1,B2M,FN1,RELN,ACTG1,PLG,CACNA2D1,MMP2,NEGR1,VNN1,NRCAM,AGRN,LCAT,ALDOC,LDHB,CTSB,GOT1,PRNP,TPI1,GSN,CALR,C5,PENK,COMP,NEO1,RPS27A,CTSD,BIRC6,CNTFR,FTH,NRXN1,CSF1R,SOD1,ACHE,NFASC,F2,KNG1,CTSA,NPC2,CP,CADM3,TMSB4X,ALCAM,NLGN4X,CHIA-M31,IL6ST,DAG1,ANPEP,…
KEGG	Cell adhesion molecules (CAMs)	KEGG:04514	5.80234e-17	16.2364	108	331	21	24356	CDH5,BLB1,VCAN,CNTN1,CDH2,CNTN2,NCAM1,NEGR1,NRCAM,NEO1,NRXN1,NFASC,CADM3,ALCAM,NLGN4X,NRXN3,LICOS,PTPRF,CADM1,VCAM1,CDH4
KEGG	ECM-receptor interaction	KEGG:04512	9.95707e-09	8.00187	72	331	12	24356	VWF,LAMC1,VTN,FN1,RELN,AGRN,COMP,DAG1,COL1A1,LOC101750889,COL1A2,TNC
KEGG	Glycolysis / Gluconeogenesis	KEGG:00010	1.07985e-06	5.96664	51	331	9	24356	GAPDH,ALDOC,LDHB,TPI1,MINPP1,ENO1,ENO2,PGAM1,GPI
KEGG	Lysosome	KEGG:04142	1.16778e-06	5.93264	108	331	12	24356	DNASE2,SORT1,CTSB,CTSD,CTSA,NPC2,GLB1,GAAGSD,LAMP2,CTSH,GNS,ARSA
KEGG	Carbon metabolism	KEGG:01200	0.000443118	3.35348	102	331	9	24356	GAPDH,ALDOC,GOT1,TPI1,MDH1,ENO1,ENO2,PGAM1,GPI
KEGG	Biosynthesis of amino acids	KEGG:01230	0.000691415	3.16026	60	331	7	24356	GAPDH,ALDOC,GOT1,TPI1,ENO1,ENO2,PGAM1
KEGG	Phagosome	KEGG:04145	0.00225235	2.64736	125	331	9	24356	BLB1,C3,ACTG1,CALR,COMP,TFR2,COLEC12,LAMP2,TUBA1A1
KEGG	Ferroptosis	KEGG:04216	0.00374132	2.42698	34	331	5	24356	TF,PRNP,FTH,CP,TFR2
KEGG	Focal adhesion	KEGG:04510	0.00558142	2.25326	173	331	10	24356	VWF,LAMC1,VTN,FN1,RELN,ACTG1,COMP,COL1A1,COL1A2,TNC
KEGG	AGE-RAGE signaling pathway in diabetic complications	KEGG:04933	0.0442043	1.35454	85	331	6	24356	AGT,FN1,MMP2,COL1A1,VCAM1,COL1A2
REAC	Regulation of Insulin-like Growth Factor (IGF) transport and uptake by Insulin-like Growth Factor Binding Proteins (IGFBPs)	REAC:R-GGA-381426	6.28099e-30	29.202	71	331	27	24356	F5,VCAN,IGFBP2,LAMC1,APOA1,TF,C3,APP,C4A,APLP2,CDH2,CHGB,SCG3,ITIH2,SCG2,SPIA1,PENK,FGG,AHSG,IGFBP7,SERPIND1,KNG1,CP,MATN3,FAM20C,FSTL1,GOLM1
REAC	Post-translational protein phosphorylation	REAC:R-GGA-8957275	4.77638e-29	28.3209	67	331	26	24356	F5,VCAN,LAMC1,APOA1,TF,C3,APP,C4A,APLP2,CDH2,CHGB,SCG3,ITIH2,SCG2,SPIA1,PENK,FGG,AHSG,IGFBP7,SERPIND1,KNG1,CP,MATN3,FAM20C,FSTL1,GOLM1
REAC	REACTOME root term	REAC:0000000	2.40607e-19	18.6187	5310	331	150	24356	VWF,PDIA3,CDH5,GRP,F5,GAPDH,CLEC3B,CA2,BLB1,AMY1A,VCAN,GLB1L,FABP7,SORT1,B3GNT2,BTD,IGFBP2,MARCKS,LAMC1,APOA1,TF,C3,GC,HBB,APOD,VTN,APP,HBAA,CHGA,C4A,OGCHI,APLP2,CDH2,CHGB,SOD3,EXFABP,B2M,SCG3,ITIH2,ACTG1,SCG2,LUM,PLG,ODF2,BCAN,NPTXR,CDH13,MMP2,F1NA58,SERPINF2,HRG,SPIA1,OGN,FAM3C,F10,C7,LDHB,GOT1,TPI1,APOH,CALR,GPR37L1,C5,PENK,COMP,PROS1,RPS27A,MCFD2,CTSD,NTM,FGG,PTPRN2,BIRC6,SPIA4,CNTFR,AHSG,FTH…
REAC	Platelet degranulation	REAC:R-GGA-114608	2.30936e-16	15.6365	136	331	23	24356	VWF,F5,CLEC3B,APOA1,TF,APP,OGCHI,APLP2,SCG3,ACTG1,PLG,F1NA58,SERPINF2,HRG,SPIA1,FAM3C,APOH,PROS1,SPIA4,AHSG,KNG1,TMSB4X,CD109
REAC	Response to elevated platelet cytosolic Ca2+	REAC:R-GGA-76005	3.84693e-16	15.4149	139	331	23	24356	VWF,F5,CLEC3B,APOA1,TF,APP,OGCHI,APLP2,SCG3,ACTG1,PLG,F1NA58,SERPINF2,HRG,SPIA1,FAM3C,APOH,PROS1,SPIA4,AHSG,KNG1,TMSB4X,CD109
REAC	Post-translational protein modification	REAC:R-GGA-597592	5.23995e-16	15.2807	749	331	47	24356	PDIA3,F5,VCAN,B3GNT2,LAMC1,APOA1,TF,C3,APP,C4A,APLP2,CDH2,CHGB,SCG3,ITIH2,SCG2,SPIA1,F10,CALR,PENK,PROS1,RPS27A,MCFD2,NTM,FGG,BIRC6,AHSG,IGFBP7,SERPIND1,F2,KNG1,CP,DAG1,GLB1,BST1,MATN3,FAM20C,LMAN2,FSTL1,CNTN4,CD109,LMAN1,GPLD1,FUCA1,ARSA,F9,GOLM1
REAC	Innate Immune System	REAC:R-GGA-168249	4.88437e-15	14.3112	600	331	41	24356	TF,C3,HBB,VTN,APP,CHGA,C4A,OGCHI,EXFABP,B2M,ACTG1,F1NA58,SPIA1,C7,C5,RPS27A,CTSD,FGG,PTPRN2,SPIA4,AHSG,FTH,F2,GDI2,NPC2,GLB1,BST1,PPIA,CFI,PGLYRP2,ATP6AP2,GGH,GRN,CPN2,GPI,FUCA1,CTSH,GNS,TXN,ARSA,DSC1
REAC	Metabolism of proteins	REAC:R-GGA-392499	5.87302e-15	14.2311	935	331	51	24356	PDIA3,GRP,F5,VCAN,B3GNT2,IGFBP2,LAMC1,APOA1,TF,C3,APP,C4A,APLP2,CDH2,CHGB,SCG3,ITIH2,SCG2,SPIA1,F10,CALR,PENK,PROS1,RPS27A,MCFD2,NTM,FGG,BIRC6,AHSG,IGFBP7,SERPIND1,F2,KNG1,BCHE,CP,DAG1,GLB1,BST1,MATN3,FAM20C,LMAN2,FSTL1,CNTN4,CD109,LMAN1,GPLD1,FUCA1,TXN,ARSA,F9,GOLM1
REAC	Immune System	REAC:R-GGA-168256	1.53015e-14	13.8153	1067	331	54	24356	PDIA3,BLB1,TF,C3,HBB,VTN,APP,CHGA,C4A,OGCHI,EXFABP,B2M,ACTG1,F1NA58,SPIA1,C7,CALR,C5,RPS27A,CTSD,FGG,PTPRN2,BIRC6,SPIA4,CNTFR,AHSG,FTH,CSF1R,F2,GDI2,NPC2,IL6ST,GLB1,BST1,PPIA,IL1RAP,PTPRZ1,CFI,PGLYRP2,ATP6AP2,CAMK2A,CAMK2B,GGH,GRN,CPN2,GPI,FGFR1,FUCA1,CTSH,GNS,TXN,YWHAZ,ARSA,DSC1
REAC	Platelet activation, signaling and aggregation	REAC:R-GGA-76002	6.30425e-14	13.2004	214	331	25	24356	VWF,F5,CLEC3B,APOA1,TF,APP,OGCHI,APLP2,SCG3,ACTG1,PLG,F1NA58,SERPINF2,HRG,SPIA1,FAM3C,APOH,PROS1,SPIA4,AHSG,F2,KNG1,TMSB4X,CD109,YWHAZ
REAC	Hemostasis	REAC:R-GGA-109582	2.93439e-12	11.5325	380	331	30	24356	VWF,F5,CLEC3B,APOA1,TF,APP,OGCHI,APLP2,SCG3,ACTG1,PLG,F1NA58,SERPINF2,HRG,SPIA1,FAM3C,F10,APOH,PROS1,SPIA4,AHSG,SERPIND1,F2,KNG1,TMSB4X,PPIA,DOCK9,CD109,YWHAZ,F9
REAC	Formation of Fibrin Clot (Clotting Cascade)	REAC:R-GGA-140877	1.38378e-10	9.85893	25	331	10	24356	VWF,F5,F1NA58,F10,PROS1,SPIA4,SERPIND1,F2,KNG1,F9
REAC	Neutrophil degranulation	REAC:R-GGA-6798695	4.23768e-09	8.37287	378	331	26	24356	TF,C3,HBB,OGCHI,EXFABP,B2M,SPIA1,CTSD,PTPRN2,SPIA4,AHSG,FTH,GDI2,NPC2,GLB1,BST1,PPIA,ATP6AP2,GGH,GRN,GPI,FUCA1,CTSH,GNS,ARSA,DSC1
REAC	Intrinsic Pathway of Fibrin Clot Formation	REAC:R-GGA-140837	6.31679e-09	8.1995	17	331	8	24356	VWF,F1NA58,F10,SPIA4,SERPIND1,F2,KNG1,F9
REAC	Regulation of Complement cascade	REAC:R-GGA-977606	9.77769e-09	8.00976	26	331	9	24356	C3,VTN,C4A,F1NA58,C7,C5,F2,CFI,CPN2
REAC	Complement cascade	REAC:R-GGA-166658	8.16985e-08	7.08779	32	331	9	24356	C3,VTN,C4A,F1NA58,C7,C5,F2,CFI,CPN2
REAC	Cell-cell junction organization	REAC:R-GGA-421270	2.55632e-07	6.59239	25	331	8	24356	CDH5,CDH2,ACTG1,CDH13,CADM3,CDH6,CADM2,CDH4
REAC	Adherens junctions interactions	REAC:R-GGA-418990	2.55632e-07	6.59239	25	331	8	24356	CDH5,CDH2,ACTG1,CDH13,CADM3,CDH6,CADM2,CDH4
REAC	Cell junction organization	REAC:R-GGA-446728	1.7367e-06	5.76028	31	331	8	24356	CDH5,CDH2,ACTG1,CDH13,CADM3,CDH6,CADM2,CDH4
REAC	Extracellular matrix organization	REAC:R-GGA-1474244	1.80649e-06	5.74316	116	331	13	24356	VWF,VCAN,LAMC1,VTN,LUM,PLG,BCAN,MMP2,COMP,CTSD,NCAN,PLOD1,COL5A1
REAC	Common Pathway of Fibrin Clot Formation	REAC:R-GGA-140875	4.45876e-06	5.35079	14	331	6	24356	F5,F10,PROS1,SPIA4,SERPIND1,F2
REAC	Cell-Cell communication	REAC:R-GGA-1500931	1.23218e-05	4.90932	39	331	8	24356	CDH5,CDH2,ACTG1,CDH13,CADM3,CDH6,CADM2,CDH4
REAC	Keratan sulfate degradation	REAC:R-GGA-2022857	2.89707e-05	4.53804	10	331	5	24356	GLB1L,LUM,OGN,GLB1,GNS
REAC	Metabolism of carbohydrates	REAC:R-GGA-71387	7.28637e-05	4.13749	158	331	13	24356	VCAN,GLB1L,B3GNT2,LUM,BCAN,OGN,GOT1,TPI1,GLB1,NCAN,GPI,MAN2B2,GNS
REAC	Binding and Uptake of Ligands by Scavenger Receptors	REAC:R-GGA-2173782	0.000220075	3.65743	14	331	5	24356	APOA1,HBB,HBAA,CALR,AMBP
REAC	Keratan sulfate/keratin metabolism	REAC:R-GGA-1638074	0.000231771	3.63494	25	331	6	24356	GLB1L,B3GNT2,LUM,OGN,GLB1,GNS
REAC	Regulation of complement cascades	REAC:R-GGA-2132281	0.000607072	3.21676	8	331	4	24356	C4A,C5,C8G,CFI
REAC	Transport of gamma-carboxylated protein precursors from the endoplasmic reticulum to the Golgi apparatus	REAC:R-GGA-159763	0.000607072	3.21676	8	331	4	24356	F10,PROS1,F2,F9
REAC	ECM proteoglycans	REAC:R-GGA-3000178	0.00108101	2.96617	9	331	4	24356	VCAN,VTN,BCAN,NCAN
REAC	Gamma-carboxylation, transport, and amino-terminal cleavage of proteins	REAC:R-GGA-159854	0.00108101	2.96617	9	331	4	24356	F10,PROS1,F2,F9
REAC	Removal of aminoterminal propeptides from gamma-carboxylated proteins	REAC:R-GGA-159782	0.00108101	2.96617	9	331	4	24356	F10,PROS1,F2,F9
REAC	Glycosaminoglycan metabolism	REAC:R-GGA-1630316	0.00148006	2.82972	94	331	9	24356	VCAN,GLB1L,B3GNT2,LUM,BCAN,OGN,GLB1,NCAN,GNS
REAC	Gamma carboxylation, hypusine formation and arylsulfatase activation	REAC:R-GGA-163841	0.0026472	2.57721	22	331	5	24356	F10,PROS1,F2,ARSA,F9
REAC	Dissolution of Fibrin Clot	REAC:R-GGA-75205	0.00266209	2.57478	4	331	3	24356	PLG,SERPINF2,HRG
REAC	Activation of C3 and C5	REAC:R-GGA-174577	0.00266209	2.57478	4	331	3	24356	C3,C4A,C5
REAC	Cargo concentration in the ER	REAC:R-GGA-5694530	0.00516501	2.28693	25	331	5	24356	F5,SPIA1,MCFD2,LMAN2,LMAN1
REAC	Calnexin/calreticulin cycle	REAC:R-GGA-901042	0.00658804	2.18124	5	331	3	24356	PDIA3,CALR,RPS27A
REAC	Gluconeogenesis	REAC:R-GGA-352875	0.00658804	2.18124	5	331	3	24356	GAPDH,TPI1,PGAM1
REAC	Complement Cascade	REAC:R-GGA-2132285	0.00813786	2.08949	14	331	4	24356	C4A,C5,C8G,CFI
REAC	Vesicle-mediated transport	REAC:R-GGA-5653656	0.0106857	1.9712	401	331	17	24356	F5,SORT1,APOA1,HBB,APP,HBAA,ACTG1,SPIA1,CALR,RPS27A,MCFD2,FTH,GDI2,AMBP,LMAN2,LMAN1,GNS
REAC	Metabolism	REAC:R-GGA-1660598	0.0109784	1.95946	15	331	4	24356	GAPDH,LDHB,TPI1,PGAM1
REAC	Carbohydrate metabolism	REAC:R-GGA-353098	0.0130431	1.88462	6	331	3	24356	GAPDH,TPI1,PGAM1
REAC	Scavenging of heme from plasma	REAC:R-GGA-2168880	0.0130431	1.88462	6	331	3	24356	HBB,HBAA,AMBP
REAC	Glycolysis	REAC:R-GGA-352882	0.0130431	1.88462	6	331	3	24356	GAPDH,TPI1,PGAM1
REAC	N-glycan trimming in the ER and Calnexin/Calreticulin cycle	REAC:R-GGA-532668	0.0130431	1.88462	6	331	3	24356	PDIA3,CALR,RPS27A
REAC	Innate Immune System	REAC:R-GGA-2422406	0.0131027	1.88264	30	331	5	24356	C4A,C5,RPS27A,C8G,CFI
REAC	Dermatan sulfate biosynthesis	REAC:R-GGA-2022923	0.0225954	1.64598	7	331	3	24356	VCAN,BCAN,NCAN
REAC	Detoxification of Reactive Oxygen Species	REAC:R-GGA-3299685	0.0238302	1.62287	18	331	4	24356	SOD3,GPX3,SOD2,TXN
REAC	TP53 Regulates Metabolic Genes	REAC:R-GGA-5628897	0.0282329	1.54924	35	331	5	24356	PRKAG2,GPI,TXN,YWHAZ,YWHAG
REAC	Erythrocytes take up oxygen and release carbon dioxide	REAC:R-GGA-1247673	0.0357884	1.44626	8	331	3	24356	CA2,HBB,HBAA
REAC	Protein-protein interactions at synapses	REAC:R-GGA-6794362	0.037076	1.43091	37	331	5	24356	NRXN1,NLGN4X,NRXN3,IL1RAP,PTPRF
REAC	Iron uptake and transport	REAC:R-GGA-917937	0.0422218	1.37446	38	331	5	24356	TF,EXFABP,RPS27A,FTH,CP
REAC	Asparagine N-linked glycosylation	REAC:R-GGA-446203	0.0482345	1.31664	179	331	10	24356	PDIA3,F5,SPIA1,CALR,RPS27A,MCFD2,GLB1,LMAN2,LMAN1,FUCA1
WP	Blood Clotting Cascade	WP:WP775	2.95035e-11	10.5301	14	331	8	24356	VWF,PLG,FGA,F10,FGG,FGB,F2,F9
WP	Regulation of Actin Cytoskeleton	WP:WP824	0.0230813	1.63674	99	331	6	24356	FN1,GSN,F2,TMSB4X,FGFR2,FGFR1
WP	ACE Inhibitor Pathway	WP:WP801	0.0262731	1.58049	6	331	2	24356	AGT,KNG1

## Sheet: CSF_MU
Supplementary Table S3. GO Classifications and Pathway analyses of CSF and PL
source	term_name	term_id	adjusted_p_value	negative_log10_of_adjusted_p_value	term_size	query_size	intersection_size	effective_domain_size	intersections
GO:MF	endopeptidase inhibitor activity	GO:0004866	1.11983e-14	13.9508	112	227	22	12850	TF,AGT,GAPDH,AHSG,APP,SERPINI1,SERPINF2,ITIH2,APLP2,SPIA3,SERPINC1,C4A,PRNP,CST3,KNG1,SERPIND1,AMBP,HRG,SERPINF1,C3,CD109,C5
GO:MF	endopeptidase regulator activity	GO:0061135	2.99729e-14	13.5233	117	227	22	12850	TF,AGT,GAPDH,AHSG,APP,SERPINI1,SERPINF2,ITIH2,APLP2,SPIA3,SERPINC1,C4A,PRNP,CST3,KNG1,SERPIND1,AMBP,HRG,SERPINF1,C3,CD109,C5
GO:MF	peptidase inhibitor activity	GO:0030414	2.99729e-14	13.5233	117	227	22	12850	TF,AGT,GAPDH,AHSG,APP,SERPINI1,SERPINF2,ITIH2,APLP2,SPIA3,SERPINC1,C4A,PRNP,CST3,KNG1,SERPIND1,AMBP,HRG,SERPINF1,C3,CD109,C5
GO:MF	peptidase regulator activity	GO:0061134	7.99833e-14	13.097	137	227	23	12850	TF,AGT,GAPDH,AHSG,APP,SERPINI1,SERPINF2,ITIH2,APLP2,SPIA3,SERPINC1,C4A,PRNP,CST3,KNG1,SERPIND1,AMBP,HRG,SERPINF1,FN1,C3,CD109,C5
GO:MF	threonine-type peptidase activity	GO:0070003	1.03602e-10	9.98463	14	227	9	12850	PSMA7,PSMA2,PSMA3,PSMB3,PSMA6,PSMA4,PSMB1,PSMA5,PSMB2
GO:MF	threonine-type endopeptidase activity	GO:0004298	1.03602e-10	9.98463	14	227	9	12850	PSMA7,PSMA2,PSMA3,PSMB3,PSMA6,PSMA4,PSMB1,PSMA5,PSMB2
GO:MF	enzyme inhibitor activity	GO:0004857	3.73077e-09	8.4282	224	227	23	12850	TF,AGT,GAPDH,AHSG,APP,SERPINI1,SERPINF2,ITIH2,APLP2,SPIA3,SERPINC1,C4A,PRNP,CST3,KNG1,SERPIND1,AMBP,HRG,SERPINF1,C3,CD109,ANXA2,C5
GO:MF	serine-type endopeptidase inhibitor activity	GO:0004867	6.05908e-08	7.21759	55	227	12	12850	AGT,APP,SERPINI1,SERPINF2,ITIH2,APLP2,SPIA3,SERPINC1,SERPIND1,AMBP,HRG,SERPINF1
GO:MF	identical protein binding	GO:0042802	6.23309e-06	5.2053	1121	227	47	12850	APOA1,ALB,APOA4,GAPDH,ADIPOQ,HSP90AA1,YWHAE,APP,CDH13,YWHAZ,CDH2,TPI1,SERPINF2,APLP2,SERPINC1,YWHAB,YWHAG,GLUL,PRNP,YWHAH,YWHAQ,NUTF2,ASS1,AMBP,DJ-1,VIM,PRDX6,PSMA7,IDH1,NME1,CDH6,PTPRG,PDIA3,CPQ,FN1,ESD,PRDX1,BLMH,HSP90AB1,CCT7,TFRC,ALCAM,GLB1,ACTN1,ANXA2,CAT,S100B
GO:MF	enzyme regulator activity	GO:0030234	9.85039e-06	5.00655	671	227	34	12850	APOA1,TF,AGT,APOA4,GAPDH,HSP90AA1,THY1,AHSG,CALM,APP,SERPINI1,SERPINF2,ITIH2,APLP2,SPIA3,SERPINC1,C4A,PRNP,CST3,KNG1,SERPIND1,AMBP,DJ-1,HRG,HSPH1,SERPINF1,GM2A,FN1,C3,HSP90AB1,PSMD1,CD109,ANXA2,C5
GO:MF	antioxidant activity	GO:0016209	2.35728e-05	4.62759	58	227	10	12850	HBAA,HBB,APOA4,SOD3,GPX3,DJ-1,PRDX6,PRDX1,SOD2,CAT
GO:MF	unfolded protein binding	GO:0051082	3.34889e-05	4.4751	76	227	11	12850	HSP90AA1,HSPA8,HSPA5,CALR3,HSPD1,PPIA,HSP90B1,HSP90AB1,CCT7,CCT4,HSPA9
GO:MF	disordered domain specific binding	GO:0097718	0.000116885	3.93224	17	227	6	12850	GAPDH,HSP90AA1,CALM,AP2A2,FN1,HSP90AB1
GO:MF	protein folding chaperone	GO:0044183	0.000248766	3.60421	19	227	6	12850	HSP90AA1,HSPA8,HSPA5,CALR3,HSP90AB1,HSPA9
GO:MF	hydrolase activity	GO:0016787	0.000486068	3.3133	2073	227	65	12850	TF,PIGS,MINPP1,HSP90AA1,HSPA8,PGAM1,NPEPPS,TUBB4B,MYH1F,VCP,CTBS,GPLD1,HSPA5,CTSB,AHCY,CA2,EEF1A2,TUBA1A,ENPP6,TUBB1,BST1,DJ-1,PRDX6,PSMA7,NME1,PTPRZ1,ALAD,CTSD,PTPRG,GM2A,CPQ,PGLYRP2,PSMA2,IMPAD1,ATP1A1,ESD,PSMA3,PSMB3,BLMH,CPE,DNASE2B,CNDP2,EEF1A1,PSMA6,PTPRN2,GLB1,PSMA4,PSMB1,MYH15,RAP1B,PEPD,ARSA,FASN,PCSK2,EEF2,HSPA9,BTD,PSMA5,PSMB2,CPPED1,ACAA2,CAT,UCHL1,ENPP2,DPYSL2
GO:MF	glycosaminoglycan binding	GO:0005539	0.00247496	2.60643	116	227	11	12850	TF,APP,APLP2,SERPINC1,PRNP,BCAN,APOB,HRG,PGLYRP2,EXTL2,C1QBP
GO:MF	lyase activity	GO:0016829	0.00385414	2.41407	145	227	12	12850	ENO1,ENO2,TPI1,GOT1,CA2,BST1,DJ-1,GLO1,ALAD,ALDOC,ACO2,PAM
GO:MF	oxidoreductase activity, acting on peroxide as acceptor	GO:0016684	0.00420065	2.37668	44	227	7	12850	HBAA,HBB,GPX3,DJ-1,PRDX6,PRDX1,CAT
GO:MF	ion binding	GO:0043167	0.00590351	2.22889	3854	227	98	12850	APOA1,ALB,TF,HBAA,HBB,APOA4,ADIPOQ,ENO1,CKB,SOD3,HSP90AA1,PKM,THY1,PVALB,CALM,ENO2,HSPA8,APP,CDH13,CDH2,APLP2,ACTA1,QSOX1,RPS27A,NPEPPS,TUBB4B,SERPINC1,SPARC,SPTBN1,FTH,CPS1,GLUL,GOT1,PRNP,NID1,GSN,MYH1F,VCP,BCAN,PYGB,HSPA5,MCFD2,GOT2,CA2,EEF1A2,TUBA1A,ASS1,TUBB1,DJ-1,GLO1,PGM1,NELL1,CALR3,IDH1,APOB,NME1,HRG,ALAD,HSPD1,CDH6,CALB1,CAMK2A,ATP5B,PGLYRP2,ATP1A1,EXTL2,HSP90B1,SOD2,TYRO3,CPE,HSP90AB1,C…
GO:MF	protein domain specific binding	GO:0019904	0.0073703	2.13251	389	227	20	12850	GAPDH,HSP90AA1,YWHAE,CALM,HSPA8,APP,YWHAZ,YWHAB,YWHAG,YWHAH,YWHAQ,BASP1,VIM,AP2A2,LAMP2,FN1,LAMP1,HSP90AB1,NLGN1,ACTN1
GO:MF	copper ion binding	GO:0005507	0.0117481	1.93003	35	227	6	12850	APOA4,SOD3,PRNP,DJ-1,PAM,HEPH
GO:MF	ubiquitin protein ligase binding	GO:0031625	0.0127329	1.89507	190	227	13	12850	HSP90AA1,YWHAE,HSPA8,YWHAZ,TPI1,RPS27A,PRDX6,HSPD1,PSMA3,HSP90AB1,PSMD1,HSPA9,UCHL1
GO:MF	molecular function regulator	GO:0098772	0.0143589	1.84288	1173	227	40	12850	APOA1,TF,AGT,APOA4,GAPDH,ADIPOQ,HSP90AA1,SCG2,THY1,AHSG,YWHAE,CALM,APP,SERPINI1,SERPINF2,ITIH2,APLP2,SPIA3,SERPINC1,C4A,PRNP,CST3,KNG1,YWHAH,SERPIND1,DKK3,AMBP,DJ-1,HRG,HSPH1,SERPINF1,GM2A,FN1,C3,SST,HSP90AB1,PSMD1,CD109,ANXA2,C5
GO:MF	peroxidase activity	GO:0004601	0.0191168	1.71859	38	227	6	12850	HBAA,HBB,GPX3,PRDX6,PRDX1,CAT
GO:MF	oxidoreductase activity	GO:0016491	0.0191953	1.71681	593	227	25	12850	HBAA,HBB,GAPDH,SOD3,GPX3,QSOX1,LDHB,FTH,MDH1,GLUD1,LDHA,DJ-1,PRDX6,IDH1,PDIA3,MDH2,PRDX1,SOD2,PAM,HEPH,ACADL,PGD,ALDH9A1,FASN,CAT
GO:MF	carbon-oxygen lyase activity	GO:0016835	0.0212396	1.67285	56	227	7	12850	ENO1,ENO2,TPI1,CA2,DJ-1,ALAD,ACO2
GO:MF	ubiquitin-like protein ligase binding	GO:0044389	0.0252843	1.59715	203	227	13	12850	HSP90AA1,YWHAE,HSPA8,YWHAZ,TPI1,RPS27A,PRDX6,HSPD1,PSMA3,HSP90AB1,PSMD1,HSPA9,UCHL1
GO:MF	cell adhesion molecule binding	GO:0050839	0.0277286	1.55707	150	227	11	12850	THY1,CDH13,CDH2,PRNP,PTPRZ1,CDH6,FN1,CPE,JUP,FGA,ACTN1
GO:MF	lipoprotein particle receptor binding	GO:0070325	0.032267	1.49124	14	227	4	12850	APOA1,RELN,APOB,HSP90B1
GO:MF	cysteine-type endopeptidase inhibitor activity	GO:0004869	0.0377925	1.42259	27	227	5	12850	TF,AHSG,CST3,KNG1,HRG
GO:MF	peroxiredoxin activity	GO:0051920	0.0408661	1.38864	6	227	3	12850	DJ-1,PRDX6,PRDX1
GO:MF	small molecule binding	GO:0036094	0.0448137	1.34859	1906	227	55	12850	APOA1,ALB,PTGDS,HBAA,HBB,GAPDH,ADIPOQ,CKB,HSP90AA1,PKM,HSPA8,ACTA1,QSOX1,TUBB4B,CPS1,GLUL,GOT1,GC,MYH1F,VCP,BCAN,PYGB,HSPA5,GOT2,EEF1A2,TUBA1A,ASS1,TUBB1,IDH1,NME1,HSPD1,HSPH1,CALB1,CAMK2A,ATP5B,ATP1A1,TCN2,HSP90B1,TYRO3,HSP90AB1,CCT7,EEF1A1,LMAN2,ACADL,PGD,HSPE1,MYH15,RAP1B,CCT4,FASN,EEF2,HSPA9,GPI,CAT,C1QBP
GO:BP	negative regulation of endopeptidase activity	GO:0010951	2.29759e-11	10.6387	145	230	22	12839	TF,AGT,GAPDH,AHSG,APP,SERPINF2,ITIH2,APLP2,SPIA3,SERPINC1,C4A,PRNP,CST3,KNG1,SERPIND1,AMBP,DJ-1,HRG,SERPINF1,C3,CD109,C5
GO:BP	negative regulation of peptidase activity	GO:0010466	5.4723e-11	10.2618	151	230	22	12839	TF,AGT,GAPDH,AHSG,APP,SERPINF2,ITIH2,APLP2,SPIA3,SERPINC1,C4A,PRNP,CST3,KNG1,SERPIND1,AMBP,DJ-1,HRG,SERPINF1,C3,CD109,C5
GO:BP	regulation of peptidase activity	GO:0052547	2.1809e-09	8.66136	261	230	26	12839	TF,AGT,GAPDH,AHSG,APP,SERPINF2,ITIH2,APLP2,SPIA3,SERPINC1,C4A,PRNP,CST3,GSN,KNG1,SERPIND1,AMBP,DJ-1,HRG,HSPD1,SERPINF1,FN1,C3,PSMA3,CD109,C5
GO:BP	regulation of endopeptidase activity	GO:0052548	2.70181e-09	8.56835	242	230	25	12839	TF,AGT,GAPDH,AHSG,APP,SERPINF2,ITIH2,APLP2,SPIA3,SERPINC1,C4A,PRNP,CST3,GSN,KNG1,SERPIND1,AMBP,DJ-1,HRG,HSPD1,SERPINF1,C3,PSMA3,CD109,C5
GO:BP	proteasomal ubiquitin-independent protein catabolic process	GO:0010499	3.33525e-09	8.47687	16	230	9	12839	PSMA7,PSMA2,PSMA3,PSMB3,PSMA6,PSMA4,PSMB1,PSMA5,PSMB2
GO:BP	negative regulation of proteolysis	GO:0045861	8.10275e-09	8.09137	212	230	23	12839	TF,AGT,GAPDH,AHSG,APP,SERPINF2,ITIH2,APLP2,SPIA3,SERPINC1,C4A,PRNP,CST3,KNG1,SERPIND1,AMBP,DJ-1,HRG,SERPINF1,C3,HSP90AB1,CD109,C5
GO:BP	organic substance catabolic process	GO:1901575	1.87141e-08	7.72783	1300	230	59	12839	APOA1,APOA4,GAPDH,ADIPOQ,ENO1,HSP90AA1,PKM,ENO2,HSPA8,APP,PGAM1,TPI1,RPS27A,NPEPPS,CPS1,GOT1,CTBS,PYGB,GPLD1,GLUD1,HSPA5,YWHAH,CTSB,GOT2,DJ-1,VIM,PRDX6,PSMA7,IDH1,APOB,LAMP2,CTSD,GM2A,CPQ,ALDOC,PGLYRP2,PSMA2,ESD,ACAT1,PSMA3,HSP90B1,PSMB3,BLMH,DNASE2B,HSP90AB1,PSMA6,LRP1,PSMD1,ACADL,PSMA4,PSMB1,ANXA2,PSMA5,PSMB2,ACAA2,GPI,UCHL1,ENPP2,FBXO2
GO:BP	catabolic process	GO:0009056	3.0342e-08	7.51796	1541	230	65	12839	APOA1,HBAA,HBB,APOA4,GAPDH,ADIPOQ,ENO1,HSP90AA1,PKM,GPX3,ENO2,HSPA8,APP,PGAM1,TPI1,QSOX1,RPS27A,NPEPPS,CPS1,GOT1,CTBS,PYGB,GPLD1,GLUD1,HSPA5,YWHAH,CTSB,GOT2,DJ-1,VIM,PRDX6,PSMA7,IDH1,APOB,LAMP2,CTSD,GM2A,CPQ,ALDOC,PGLYRP2,PSMA2,ESD,PRDX1,ACAT1,PSMA3,HSP90B1,PSMB3,BLMH,DNASE2B,HSP90AB1,PSMA6,LRP1,PSMD1,ACADL,PSMA4,PSMB1,ANXA2,PSMA5,PSMB2,ACAA2,GPI,CAT,UCHL1,ENPP2,FBXO2
GO:BP	negative regulation of hydrolase activity	GO:0051346	6.13291e-07	6.21233	262	230	23	12839	APOA1,TF,AGT,GAPDH,AHSG,APP,SERPINF2,ITIH2,APLP2,SPIA3,SERPINC1,C4A,PRNP,CST3,KNG1,SERPIND1,AMBP,DJ-1,HRG,SERPINF1,C3,CD109,C5
GO:BP	oxoacid metabolic process	GO:0043436	9.47525e-07	6.02341	596	230	35	12839	APOA1,APOA4,GAPDH,ADIPOQ,ENO1,PKM,ENO2,APP,PGAM1,TPI1,ITIH2,LDHB,CPS1,GLUL,GOT1,MDH1,GLUD1,LDHA,GOT2,ASS1,DJ-1,IDH1,MDH2,ALDOC,IMPAD1,ACAT1,BLMH,BCAT1,ACO2,ACADL,PGD,FASN,BTD,ACAA2,GPI
GO:BP	regulation of proteolysis	GO:0030162	9.66243e-07	6.01491	450	230	30	12839	TF,AGT,GAPDH,AHSG,APP,SERPINF2,ITIH2,APLP2,SPIA3,SERPINC1,C4A,PRNP,CST3,GSN,KNG1,GPLD1,SERPIND1,AMBP,DJ-1,HRG,HSPD1,SERPINF1,FN1,C3,PSMA3,HSP90AB1,CD109,ANXA2,C5,CNTN2
GO:BP	carboxylic acid metabolic process	GO:0019752	1.1522e-06	5.93847	570	230	34	12839	APOA1,APOA4,GAPDH,ADIPOQ,ENO1,PKM,ENO2,APP,PGAM1,TPI1,ITIH2,LDHB,CPS1,GLUL,GOT1,MDH1,GLUD1,LDHA,GOT2,ASS1,DJ-1,IDH1,MDH2,ALDOC,ACAT1,BLMH,BCAT1,ACO2,ACADL,PGD,FASN,BTD,ACAA2,GPI
GO:BP	organic acid metabolic process	GO:0006082	1.84007e-06	5.73517	611	230	35	12839	APOA1,APOA4,GAPDH,ADIPOQ,ENO1,PKM,ENO2,APP,PGAM1,TPI1,ITIH2,LDHB,CPS1,GLUL,GOT1,MDH1,GLUD1,LDHA,GOT2,ASS1,DJ-1,IDH1,MDH2,ALDOC,IMPAD1,ACAT1,BLMH,BCAT1,ACO2,ACADL,PGD,FASN,BTD,ACAA2,GPI
GO:BP	proteolysis	GO:0006508	2.20289e-06	5.65701	1235	230	53	12839	TF,AGT,GAPDH,AHSG,APP,SERPINF2,ITIH2,APLP2,SPIA3,RPS27A,NPEPPS,SERPINC1,C4A,PRNP,CST3,GSN,KNG1,GPLD1,HSPA5,CTSB,SERPIND1,AMBP,DJ-1,PSMA7,HRG,HSPD1,CTSD,SERPINF1,CPQ,FN1,PSMA2,C3,PSMA3,HSP90B1,PSMB3,BLMH,CPE,HSP90AB1,CNDP2,PSMA6,PSMA4,PSMB1,FGA,PEPD,PCSK2,CD109,ANXA2,PSMA5,PSMB2,C5,CNTN2,UCHL1,FBXO2
GO:BP	regulation of biological quality	GO:0065008	4.0715e-06	5.39025	2498	230	83	12839	APOA1,TTR,ALB,TF,AGT,APOA4,CHGA,GAPDH,ADIPOQ,HSP90AA1,THY1,CACNA2D1,YWHAE,HSPA8,APP,YWHAZ,CDH2,SERPINF2,QSOX1,GPR37L1,SERPINC1,YWHAB,RELN,NRCAM,YWHAG,SPTBN1,FTH,CPS1,GOT1,PRNP,GSN,KNG1,GLUD1,YWHAH,CTSB,SERPIND1,CA2,TUBA1A,ASS1,ENPP6,DJ-1,VIM,PRDX6,APOB,HRG,LAMP2,HSPD1,PDIA3,GM2A,CALB1,ATP5B,CPQ,FN1,ATP1A1,C3,SEZ6,PRDX1,NEO1,SOD2,LAMP1,TYRO3,CPE,HSP90AB1,CCT7,TFRC,HEPH,PTPRN2,JUP,ALDH9A1,FGA,CLSTN…
GO:BP	cellular catabolic process	GO:0044248	9.86591e-06	5.00586	1327	230	54	12839	APOA1,HBAA,HBB,APOA4,ADIPOQ,HSP90AA1,GPX3,HSPA8,APP,TPI1,QSOX1,RPS27A,NPEPPS,CPS1,GOT1,CTBS,PYGB,GPLD1,GLUD1,HSPA5,CTSB,GOT2,DJ-1,VIM,PRDX6,PSMA7,IDH1,APOB,LAMP2,GM2A,CPQ,PSMA2,ESD,PRDX1,ACAT1,PSMA3,HSP90B1,PSMB3,BLMH,DNASE2B,HSP90AB1,PSMA6,LRP1,ACADL,PSMA4,PSMB1,ANXA2,PSMA5,PSMB2,ACAA2,CAT,UCHL1,ENPP2,FBXO2
GO:BP	protein folding	GO:0006457	1.00576e-05	4.99751	123	230	15	12839	HSP90AA1,HSPA8,QSOX1,HSPA5,CALR3,HSPD1,HSPH1,PDIA3,PPIA,HSP90B1,HSP90AB1,CCT7,HSPE1,CCT4,HSPA9
GO:BP	antibiotic catabolic process	GO:0017001	2.90874e-05	4.5363	18	230	7	12839	HBAA,HBB,APOA4,GPX3,ESD,PRDX1,CAT
GO:BP	hydrogen peroxide catabolic process	GO:0042744	9.56951e-05	4.01911	13	230	6	12839	HBAA,HBB,APOA4,GPX3,PRDX1,CAT
GO:BP	hydrogen peroxide metabolic process	GO:0042743	0.000101516	3.99347	21	230	7	12839	HBAA,HBB,APOA4,GPX3,DJ-1,PRDX1,CAT
GO:BP	antibiotic metabolic process	GO:0016999	0.000107909	3.96694	43	230	9	12839	HBAA,HBB,APOA4,GPX3,DJ-1,ESD,PRDX1,ACO2,CAT
GO:BP	cellular detoxification	GO:1990748	0.000148863	3.82721	74	230	11	12839	HBAA,HBB,APOA4,SOD3,GPX3,DJ-1,PRDX6,ESD,PRDX1,SOD2,CAT
GO:BP	negative regulation of catalytic activity	GO:0043086	0.000182273	3.73928	471	230	27	12839	APOA1,TF,AGT,GAPDH,ADIPOQ,THY1,AHSG,APP,SERPINF2,ITIH2,APLP2,SPIA3,SERPINC1,C4A,PRNP,CST3,KNG1,SERPIND1,AMBP,DJ-1,HRG,SERPINF1,C3,CD109,ANXA2,C5,UCHL1
GO:BP	small molecule metabolic process	GO:0044281	0.000187493	3.72702	1132	230	46	12839	APOA1,TTR,APOA4,GAPDH,ADIPOQ,ENO1,CKB,PKM,ENO2,APP,PGAM1,TPI1,ITIH2,LDHB,CPS1,GLUL,GOT1,MDH1,FAM3C,GC,GLUD1,LDHA,GOT2,ASS1,DJ-1,PGM1,IDH1,APOB,NME1,ATP5B,MDH2,ALDOC,IMPAD1,EXTL2,ESD,ACAT1,BLMH,BCAT1,ACO2,ACADL,PGD,FASN,BTD,ACAA2,GPI,CAT
GO:BP	detoxification	GO:0098754	0.000339566	3.46908	80	230	11	12839	HBAA,HBB,APOA4,SOD3,GPX3,DJ-1,PRDX6,ESD,PRDX1,SOD2,CAT
GO:BP	response to external stimulus	GO:0009605	0.000498517	3.30232	1368	230	51	12839	APOA1,ALB,TF,APOA4,CHGA,GAPDH,ADIPOQ,SCG2,APP,CDH13,SERPINF2,PENK,SERPINC1,RELN,NRCAM,CPS1,GLUL,GSN,KNG1,H2B-I,BST1,DJ-1,VIM,CADM1,APOB,HRG,LAMP2,HSPD1,PGLYRP2,C3,PRDX1,HSP90B1,NEO1,LAMP1,TYRO3,HSP90AB1,ALCAM,JUP,LY86,FGA,FSTL1,FASN,CD109,ANXA2,C5,CNTN2,ENPP2,DPYSL2,COCH,FABP7,C1QBP
GO:BP	carbohydrate catabolic process	GO:0016052	0.000499037	3.30187	83	230	11	12839	GAPDH,ENO1,PKM,ENO2,APP,PGAM1,TPI1,PYGB,GM2A,ALDOC,GPI
GO:BP	ATP generation from ADP	GO:0006757	0.000611974	3.21327	52	230	9	12839	GAPDH,ENO1,PKM,ENO2,APP,PGAM1,TPI1,ALDOC,GPI
GO:BP	glycolytic process	GO:0006096	0.000611974	3.21327	52	230	9	12839	GAPDH,ENO1,PKM,ENO2,APP,PGAM1,TPI1,ALDOC,GPI
GO:BP	nucleoside diphosphate phosphorylation	GO:0006165	0.000655929	3.18314	68	230	10	12839	GAPDH,ENO1,PKM,ENO2,APP,PGAM1,TPI1,NME1,ALDOC,GPI
GO:BP	cellular oxidant detoxification	GO:0098869	0.000655929	3.18314	68	230	10	12839	HBAA,HBB,APOA4,SOD3,GPX3,DJ-1,PRDX6,PRDX1,SOD2,CAT
GO:BP	nucleotide phosphorylation	GO:0046939	0.000655929	3.18314	68	230	10	12839	GAPDH,ENO1,PKM,ENO2,APP,PGAM1,TPI1,NME1,ALDOC,GPI
GO:BP	organonitrogen compound metabolic process	GO:1901564	0.000686562	3.16332	4576	230	119	12839	APOA1,TF,AGT,APOA4,PIGS,GAPDH,ADIPOQ,ENO1,CKB,HSP90AA1,PKM,SCG2,THY1,AHSG,YWHAE,ENO2,HSPA8,APP,YWHAZ,PGAM1,CDH2,TPI1,SERPINF2,ITIH2,APLP2,SPIA3,RPS27A,GPR37L1,NPEPPS,SERPINC1,YWHAB,RELN,C4A,SPTBN1,CPS1,GLUL,GOT1,PRNP,CST3,GSN,CTBS,KNG1,GPLD1,GLUD1,HSPA5,CTSB,SERPIND1,GOT2,EEF1A2,ASS1,AMBP,BST1,DJ-1,VIM,PSMA7,IDH1,APOC3,APOB,NME1,PTPRZ1,HRG,ALAD,LAMP2,HSPD1,CTSD,PTPRG,SERPINF1,GM2A,CAMK2A,ATP5B,MD…
GO:BP	organonitrogen compound catabolic process	GO:1901565	0.000740333	3.13057	847	230	37	12839	HSP90AA1,HSPA8,RPS27A,NPEPPS,GOT1,CTBS,GPLD1,GLUD1,HSPA5,CTSB,GOT2,DJ-1,PSMA7,APOB,LAMP2,CTSD,GM2A,CPQ,PGLYRP2,PSMA2,ACAT1,PSMA3,HSP90B1,PSMB3,BLMH,HSP90AB1,PSMA6,LRP1,PSMD1,PSMA4,PSMB1,ANXA2,PSMA5,PSMB2,UCHL1,ENPP2,FBXO2
GO:BP	pyruvate metabolic process	GO:0006090	0.000867381	3.06179	70	230	10	12839	GAPDH,ENO1,PKM,ENO2,APP,PGAM1,TPI1,LDHB,ALDOC,GPI
GO:BP	cofactor catabolic process	GO:0051187	0.000928876	3.03204	28	230	7	12839	HBAA,HBB,APOA4,GPX3,PRDX1,ACAT1,CAT
GO:BP	cellular response to toxic substance	GO:0097237	0.00136672	2.86432	132	230	13	12839	HBAA,HBB,APOA4,SOD3,GPX3,GPR37L1,CPS1,DJ-1,PRDX6,ESD,PRDX1,SOD2,CAT
GO:BP	synapse maturation	GO:0060074	0.00138251	2.85933	19	230	6	12839	YWHAZ,RELN,SEZ6L,BCAN,SEZ6,CLSTN1
GO:BP	ADP metabolic process	GO:0046031	0.00138449	2.85871	57	230	9	12839	GAPDH,ENO1,PKM,ENO2,APP,PGAM1,TPI1,ALDOC,GPI
GO:BP	generation of precursor metabolites and energy	GO:0006091	0.00159425	2.79744	283	230	19	12839	GAPDH,ENO1,PKM,ENO2,APP,PGAM1,TPI1,PYGB,DJ-1,IDH1,ATP5B,MDH2,ALDOC,ACAT1,SOD2,ACO2,PGD,GPI,CAT
GO:BP	regulation of response to external stimulus	GO:0032101	0.00170016	2.76951	527	230	27	12839	APOA1,TF,ADIPOQ,SCG2,CDH13,SERPINF2,SERPINC1,KNG1,BST1,DJ-1,CADM1,HRG,HSPD1,PGLYRP2,C3,LAMP1,TYRO3,HSP90AB1,LY86,FGA,FASN,CD109,ANXA2,C5,COCH,FABP7,C1QBP
GO:BP	purine nucleoside diphosphate metabolic process	GO:0009135	0.00187456	2.7271	59	230	9	12839	GAPDH,ENO1,PKM,ENO2,APP,PGAM1,TPI1,ALDOC,GPI
GO:BP	purine ribonucleoside diphosphate metabolic process	GO:0009179	0.00187456	2.7271	59	230	9	12839	GAPDH,ENO1,PKM,ENO2,APP,PGAM1,TPI1,ALDOC,GPI
GO:BP	drug metabolic process	GO:0017144	0.00242667	2.61499	291	230	19	12839	HBAA,HBB,APOA4,CKB,HSP90AA1,GPX3,CPS1,CTBS,AHCY,ASS1,DJ-1,ATP5B,ESD,PRDX1,ACAT1,SOD2,ACO2,BTD,CAT
GO:BP	ribonucleoside diphosphate metabolic process	GO:0009185	0.00250786	2.6007	61	230	9	12839	GAPDH,ENO1,PKM,ENO2,APP,PGAM1,TPI1,ALDOC,GPI
GO:BP	nucleoside diphosphate metabolic process	GO:0009132	0.0027364	2.56282	79	230	10	12839	GAPDH,ENO1,PKM,ENO2,APP,PGAM1,TPI1,NME1,ALDOC,GPI
GO:BP	carbohydrate metabolic process	GO:0005975	0.00283369	2.54765	382	230	22	12839	GAPDH,ADIPOQ,ENO1,PKM,ENO2,APP,PGAM1,TPI1,LDHB,GOT1,MDH1,FAM3C,CTBS,PYGB,LDHA,PGM1,GM2A,MDH2,ALDOC,PGD,GLB1,GPI
GO:BP	monocarboxylic acid metabolic process	GO:0032787	0.00420404	2.37633	331	230	20	12839	APOA1,APOA4,GAPDH,ADIPOQ,ENO1,PKM,ENO2,APP,PGAM1,TPI1,LDHB,DJ-1,ALDOC,ACAT1,ACADL,PGD,FASN,BTD,ACAA2,GPI
GO:BP	biological adhesion	GO:0022610	0.00423041	2.37362	799	230	34	12839	APOA1,TF,VTN,APOA4,ADIPOQ,NCAM1,THY1,CDH13,LSAMP,CDH2,CNTN1,NRCAM,PRNP,NID1,BCAN,KNG1,NEGR1,ASS1,BST1,HSPD1,CDH6,ATP5B,FN1,TYRO3,HSP90AB1,TFRC,ALCAM,JUP,FGA,CLSTN1,NLGN1,ACTN1,CNTN2,C1QBP
GO:BP	cellular response to chemical stimulus	GO:0070887	0.0046792	2.32983	1858	230	60	12839	APOA1,TF,HBAA,HBB,AGT,APOA4,CHGA,GAPDH,ADIPOQ,SOD3,PKM,SCG2,CACNA2D1,GPX3,HSPA8,APP,GPR37L1,NPEPPS,SPARC,CPS1,GOT1,PRNP,GSN,GPLD1,HSPA5,YWHAH,CTSB,CA2,CNTFR,BST1,DJ-1,VIM,PRDX6,CALR3,HSPD1,PDIA3,CALB1,ATP5B,ATP1A1,ESD,PRDX1,HSP90B1,NEO1,SOD2,HSP90AB1,EEF1A1,TFRC,PTPRN2,JUP,LY86,FSTL1,RAP1B,FASN,CD109,HSPA9,C5,ACAA2,CAT,UCHL1,C1QBP
GO:BP	regulation of multicellular organismal process	GO:0051239	0.00578143	2.23796	1870	230	60	12839	APOA1,TF,AGT,APOA4,GAPDH,ADIPOQ,PKM,THY1,CACNA2D1,LUM,AHSG,APP,YWHAZ,CDH2,SERPINF2,CNTN1,GPR37L1,SERPINC1,RELN,SPARC,NRCAM,YWHAG,SPTBN1,GLUL,PRNP,KNG1,GPLD1,YWHAH,NEGR1,CACNA2D2,DJ-1,VIM,CADM1,PTPRZ1,HRG,HSPD1,PTPRG,SERPINF1,ATP5B,FN1,PGLYRP2,ATP1A1,C3,SEZ6,NPTX2,HSP90AB1,TFRC,JUP,FGA,FSTL1,CLSTN1,NLGN1,CD109,ANXA2,HSPA9,C5,CNTN2,ENPP2,DPYSL2,C1QBP
GO:BP	negative regulation of molecular function	GO:0044092	0.00599059	2.22253	667	230	30	12839	APOA1,TF,AGT,GAPDH,ADIPOQ,THY1,AHSG,YWHAE,APP,SERPINF2,ITIH2,APLP2,SPIA3,SERPINC1,C4A,PRNP,CST3,KNG1,SERPIND1,DKK3,AMBP,DJ-1,HRG,SERPINF1,C3,CD109,ANXA2,C5,CAT,UCHL1
GO:BP	response to chemical	GO:0042221	0.00664809	2.1773	2512	230	74	12839	APOA1,TF,HBAA,HBB,AGT,APOA4,CHGA,GAPDH,ADIPOQ,SOD3,PKM,SCG2,CACNA2D1,GPX3,HSPA8,APP,CDH13,GPR37L1,NPEPPS,RELN,SPARC,NRCAM,CPS1,GLUL,GOT1,PRNP,GSN,GPLD1,HSPA5,YWHAH,CTSB,GOT2,CA2,CNTFR,BST1,DJ-1,VIM,PRDX6,CALR3,HSPD1,PDIA3,CALB1,ATP5B,ATP1A1,ESD,PRDX1,TCN2,HSP90B1,NEO1,SOD2,BLMH,SLC25A6,HSP90AB1,EEF1A1,TFRC,PTPRN2,ALCAM,JUP,LY86,FGA,FSTL1,RAP1B,FASN,CD109,HSPA9,C5,ACAA2,CNTN2,CAT,UCHL1,ENPP2,DPYSL…
GO:BP	cellular lipid catabolic process	GO:0044242	0.00676872	2.16949	129	230	12	12839	APOA1,APOA4,ADIPOQ,CPS1,PRDX6,IDH1,APOB,GM2A,ACAT1,ACADL,ACAA2,ENPP2
GO:BP	ATP metabolic process	GO:0046034	0.0104071	1.98267	158	230	13	12839	GAPDH,ENO1,CKB,PKM,ENO2,HSPA8,APP,PGAM1,TPI1,DJ-1,ATP5B,ALDOC,GPI
GO:BP	negative regulation of cellular protein metabolic process	GO:0032269	0.0107281	1.96948	651	230	29	12839	TF,AGT,GAPDH,ADIPOQ,THY1,AHSG,YWHAE,APP,SERPINF2,ITIH2,APLP2,SPIA3,SERPINC1,YWHAB,C4A,PRNP,CST3,KNG1,SERPIND1,AMBP,DJ-1,HRG,SERPINF1,C3,HSP90AB1,CD109,ANXA2,C5,UCHL1
GO:BP	glutamate catabolic process	GO:0006538	0.0113511	1.94496	3	230	3	12839	GOT1,GLUD1,GOT2
GO:BP	protein localization to secretory granule	GO:0033366	0.0113511	1.94496	3	230	3	12839	CHGA,SCG3,CPE
GO:BP	response to toxic substance	GO:0009636	0.0119583	1.92233	211	230	15	12839	HBAA,HBB,APOA4,SOD3,GPX3,GPR37L1,CPS1,GOT2,DJ-1,PRDX6,ESD,PRDX1,SOD2,BLMH,CAT
GO:BP	removal of superoxide radicals	GO:0019430	0.0131355	1.88155	16	230	5	12839	APOA4,SOD3,DJ-1,PRDX1,SOD2
GO:BP	immune response	GO:0006955	0.0139854	1.85433	696	230	30	12839	APOA1,TF,VTN,APOA4,CHGA,GAPDH,THY1,APP,C4A,FTH,PRNP,GSN,GPLD1,DJ-1,VIM,CADM1,HSPD1,PGLYRP2,C3,PRDX1,LAMP1,TYRO3,HSP90AB1,TFRC,ALCAM,LY86,FGA,ENPP2,COCH,C1QBP
GO:BP	synapse organization	GO:0050808	0.0153359	1.81429	271	230	17	12839	HSPA8,APP,YWHAZ,CDH2,RELN,NRCAM,SEZ6L,PRNP,BCAN,CACNA2D2,TUBA1A,C3,SEZ6,CLSTN1,NLGN1,ACTN1,CNTN2
GO:BP	cytokine production	GO:0001816	0.0179386	1.74621	396	230	21	12839	APOA1,TF,CHGA,GAPDH,ADIPOQ,LUM,APP,SERPINF2,SPTBN1,PRNP,DJ-1,CADM1,HSPD1,FN1,PGLYRP2,C3,HSP90AB1,FSTL1,ANXA2,C5,C1QBP
GO:BP	cellular response to oxygen radical	GO:0071450	0.0183379	1.73665	17	230	5	12839	APOA4,SOD3,DJ-1,PRDX1,SOD2
GO:BP	cellular response to superoxide	GO:0071451	0.0183379	1.73665	17	230	5	12839	APOA4,SOD3,DJ-1,PRDX1,SOD2
GO:BP	immune system process	GO:0002376	0.0189956	1.72135	1294	230	45	12839	APOA1,TF,OGCHI,VTN,APOA4,CHGA,GAPDH,ADIPOQ,SCG2,THY1,APP,C4A,FTH,PRNP,GSN,GPLD1,BST1,DJ-1,VIM,GLO1,CADM1,PTPRZ1,HSPD1,PGLYRP2,C3,PRDX1,SOD2,LAMP1,TYRO3,HSP90AB1,TFRC,ALCAM,LY86,FGA,FASN,ACTN1,EEF2,CD109,ANXA2,HSPA9,C5,GPI,ENPP2,COCH,C1QBP
GO:BP	heterotypic cell-cell adhesion	GO:0034113	0.0208319	1.68127	29	230	6	12839	APOA1,ADIPOQ,THY1,NRCAM,JUP,FGA
GO:BP	multicellular organismal process	GO:0032501	0.0260539	1.58413	4193	230	106	12839	APOA1,TF,AGT,VTN,APOA4,CHGA,GAPDH,ADIPOQ,HSP90AA1,PKM,SCG2,THY1,CACNA2D1,LUM,AHSG,YWHAE,HSPA8,APP,CDH13,YWHAZ,CDH2,TPI1,SERPINF2,PENK,ACTA1,CNTN1,GPR37L1,SERPINC1,RELN,SPARC,NRCAM,YWHAG,SPTBN1,SEZ6L,CPS1,GLUL,PRNP,NID1,GSN,BCAN,KNG1,GPLD1,YWHAH,NEGR1,CACNA2D2,SERPIND1,CNTFR,BASP1,DKK3,DJ-1,VIM,GLO1,CADM1,APOB,PTPRZ1,HRG,HSPD1,CDH6,PTPRG,SERPINF1,GM2A,CALB1,ATP5B,FN1,PGLYRP2,IMPAD1,ATP1A1,PEBP1,C3…
GO:BP	cell adhesion	GO:0007155	0.0266577	1.57418	794	230	32	12839	APOA1,VTN,APOA4,ADIPOQ,NCAM1,THY1,CDH13,LSAMP,CDH2,CNTN1,NRCAM,PRNP,NID1,BCAN,KNG1,NEGR1,ASS1,BST1,HSPD1,CDH6,ATP5B,FN1,TYRO3,TFRC,ALCAM,JUP,FGA,CLSTN1,NLGN1,ACTN1,CNTN2,C1QBP
GO:BP	reactive oxygen species metabolic process	GO:0072593	0.0320591	1.49405	150	230	12	12839	HBAA,HBB,APOA4,SOD3,HSP90AA1,GPX3,CPS1,ASS1,DJ-1,PRDX1,SOD2,CAT
GO:BP	regulation of cytokine production	GO:0001817	0.0324913	1.48823	348	230	19	12839	APOA1,TF,GAPDH,ADIPOQ,LUM,APP,SERPINF2,SPTBN1,PRNP,DJ-1,CADM1,HSPD1,FN1,PGLYRP2,C3,HSP90AB1,FSTL1,C5,C1QBP
GO:BP	protein refolding	GO:0042026	0.0334641	1.47542	19	230	5	12839	HSPA8,HSPA5,HSPD1,PPIA,HSPA9
GO:BP	response to superoxide	GO:0000303	0.0334641	1.47542	19	230	5	12839	APOA4,SOD3,DJ-1,PRDX1,SOD2
GO:BP	response to oxygen radical	GO:0000305	0.0334641	1.47542	19	230	5	12839	APOA4,SOD3,DJ-1,PRDX1,SOD2
GO:BP	negative regulation of protein metabolic process	GO:0051248	0.0342877	1.46486	692	230	29	12839	TF,AGT,GAPDH,ADIPOQ,THY1,AHSG,YWHAE,APP,SERPINF2,ITIH2,APLP2,SPIA3,SERPINC1,YWHAB,C4A,PRNP,CST3,KNG1,SERPIND1,AMBP,DJ-1,HRG,SERPINF1,C3,HSP90AB1,CD109,ANXA2,C5,UCHL1
GO:BP	response to stress	GO:0006950	0.0435722	1.36079	2084	230	62	12839	APOA1,ALB,TF,APOA4,CHGA,GAPDH,ADIPOQ,SOD3,HSP90AA1,THY1,YWHAE,GPX3,HSPA8,APP,SERPINF2,PENK,RPS27A,GPR37L1,NPEPPS,SERPINC1,RELN,GLUL,PRNP,GSN,KNG1,HSPA5,SERPIND1,ASS1,H2B-I,BST1,DJ-1,VIM,PRDX6,CADM1,CALR3,IDH1,HRG,LAMP2,HSPD1,PDIA3,FN1,PGLYRP2,C3,PRDX1,HSP90B1,SOD2,LAMP1,TYRO3,HSP90AB1,OMG,FGA,FSTL1,MCAM,CD109,ANXA2,HSPA9,ACAA2,CAT,UCHL1,COCH,FBXO2,C1QBP
GO:BP	positive regulation of cholesterol esterification	GO:0010873	0.044802	1.3487	4	230	3	12839	APOA1,AGT,APOA4
GO:BP	aspartate metabolic process	GO:0006531	0.044802	1.3487	4	230	3	12839	GOT1,GOT2,ASS1
GO:CC	extracellular region	GO:0005576	7.26726e-22	21.1386	1182	222	74	12960	APOA1,TTR,ALB,TF,HBAA,HBB,OGCHI,CHGB,AGT,VTN,APOA4,CHGA,ADIPOQ,CKB,SOD3,SCG2,LUM,AHSG,GPX3,HSPA8,APP,CDH13,YWHAZ,SERPINI1,SERPINF2,SPIA3,QSOX1,SERPINC1,RELN,SPARC,C4A,PRNP,NID1,GC,GSN,BCAN,KNG1,GPLD1,YWHAH,CTSB,SERPIND1,CNTFR,DKK3,ENPP6,PRDX6,APOC3,APOB,PTPRZ1,HRG,LAMP2,HSPD1,SERPINF1,PDIA3,CPQ,COL3A1,FN1,C3,SST,CPE,DNASE2B,HSP90AB1,TFRC,LMAN2,PAM,GLB1,FGA,CLSTN1,PCSK2,CD109,ANXA2,HNRNPA2B1,C5,EN…
GO:CC	extracellular space	GO:0005615	2.17285e-20	19.663	792	222	59	12960	APOA1,ALB,TF,HBAA,HBB,OGCHI,CHGB,AGT,APOA4,CHGA,ADIPOQ,CKB,SOD3,SCG2,AHSG,GPX3,HSPA8,APP,CDH13,YWHAZ,SERPINI1,SERPINF2,SPIA3,QSOX1,SERPINC1,RELN,SPARC,C4A,GC,GSN,KNG1,GPLD1,YWHAH,CTSB,SERPIND1,CNTFR,DKK3,PRDX6,APOB,LAMP2,HSPD1,SERPINF1,PDIA3,CPQ,COL3A1,FN1,C3,SST,CPE,TFRC,LMAN2,GLB1,FGA,PCSK2,CD109,ANXA2,HNRNPA2B1,C5,ENPP2
GO:CC	proteasome core complex	GO:0005839	1.61013e-11	10.7931	13	222	9	12960	PSMA7,PSMA2,PSMA3,PSMB3,PSMA6,PSMA4,PSMB1,PSMA5,PSMB2
GO:CC	cell surface	GO:0009986	8.41826e-11	10.0748	457	222	34	12960	TF,APOA4,ADIPOQ,HSP90AA1,THY1,APP,CDH13,CDH2,SERPINF2,SPARC,PRNP,CTSB,CNTFR,AMBP,HSPD1,CDH6,PDIA3,ATP5B,FN1,PEBP1,C3,LAMP1,TYRO3,HSP90AB1,TFRC,LMAN2,ALCAM,FGA,CLSTN1,MCAM,NLGN1,ANXA2,CNTN2,C1QBP
GO:CC	cell body	GO:0044297	1.79365e-08	7.74626	211	222	21	12960	HSP90AA1,ENO2,CDH2,SERPINI1,PENK,SEZ6L,GLUL,DJ-1,APOB,HSPD1,CALB1,SEZ6,HSP90AB1,CCT7,ALCAM,CCT4,CNTN2,UCHL1,DPYSL2,FABP7,S100B
GO:CC	proteasome core complex, alpha-subunit complex	GO:0019773	3.60669e-08	7.44289	7	222	6	12960	PSMA7,PSMA2,PSMA3,PSMA6,PSMA4,PSMA5
GO:CC	proteasome complex	GO:0000502	1.61855e-07	6.79087	39	222	10	12960	PSMA7,PSMA2,PSMA3,PSMB3,PSMA6,PSMD1,PSMA4,PSMB1,PSMA5,PSMB2
GO:CC	endopeptidase complex	GO:1905369	2.126e-07	6.67244	40	222	10	12960	PSMA7,PSMA2,PSMA3,PSMB3,PSMA6,PSMD1,PSMA4,PSMB1,PSMA5,PSMB2
GO:CC	cytoplasm	GO:0005737	3.56845e-07	6.44752	6686	222	158	12960	APOA1,ALB,TF,HBAA,HBB,CHGB,CHGA,PIGS,GAPDH,ADIPOQ,ENO1,NCAM1,CKB,HSP90AA1,PKM,SCG2,THY1,CACNA2D1,PVALB,AHSG,YWHAE,ENO2,HSPA8,APP,CDH13,SCG3,LSAMP,YWHAZ,PGAM1,CDH2,TPI1,SERPINI1,ACTA1,QSOX1,RPS27A,NPEPPS,TUBB4B,YWHAB,RELN,SPARC,LDHB,TMSB4Y,SPTBN1,FTH,SEZ6L,CPS1,GLUL,GOT1,PRNP,FAM3C,GC,GSN,PYGB,GPLD1,GLUD1,HSPA5,YWHAH,CTSB,AHCY,LDHA,HSPA4L,GOT2,YWHAQ,CA2,EEF1A2,NUTF2,TUBA1A,ASS1,BASP1,TUBB1,DJ-1,VI…
GO:CC	cell	GO:0005623	7.29418e-06	5.13702	735	222	35	12960	TF,HBB,THY1,YWHAE,APP,YWHAZ,PGAM1,CDH2,QSOX1,TUBB4B,FTH,PRNP,GSN,PYGB,KNG1,CA2,DJ-1,VIM,PRDX6,LAMP2,CDH6,PDIA3,CALB1,ATP5B,FN1,ATP1A1,PPIA,PRDX1,TYRO3,TFRC,HEPH,PTPRN2,FASN,ACTN1,ANXA2
GO:CC	peptidase complex	GO:1905368	1.65206e-05	4.78197	61	222	10	12960	PSMA7,PSMA2,PSMA3,PSMB3,PSMA6,PSMD1,PSMA4,PSMB1,PSMA5,PSMB2
GO:CC	neuronal cell body	GO:0043025	1.72885e-05	4.76224	180	222	16	12960	HSP90AA1,ENO2,SERPINI1,PENK,SEZ6L,APOB,HSPD1,CALB1,SEZ6,HSP90AB1,ALCAM,CNTN2,UCHL1,DPYSL2,FABP7,S100B
GO:CC	secretory granule	GO:0030141	2.66367e-05	4.57452	140	222	14	12960	TF,CHGB,CHGA,SCG2,SCG3,SERPINI1,SPARC,PRNP,LAMP2,HSPD1,IMPAD1,CPE,PTPRN2,FGA
GO:CC	somatodendritic compartment	GO:0036477	7.82166e-05	4.1067	368	222	22	12960	HSP90AA1,THY1,ENO2,HSPA8,APP,SERPINI1,PENK,RELN,SEZ6L,PRNP,APOB,HSPD1,CALB1,SEZ6,HSP90AB1,ALCAM,CNTN2,UCHL1,DPYSL2,FABP7,S100B,FBXO2
GO:CC	extracellular organelle	GO:0043230	8.33478e-05	4.07911	72	222	10	12960	ALB,CKB,HSPA8,QSOX1,LAMP2,HSPD1,FN1,TFRC,ANXA2,HNRNPA2B1
GO:CC	cytosol	GO:0005829	0.000138041	3.85999	2240	222	68	12960	HBAA,HBB,GAPDH,ENO1,NCAM1,CKB,HSP90AA1,PKM,YWHAE,ENO2,HSPA8,LSAMP,PGAM1,CDH2,TPI1,RPS27A,NPEPPS,YWHAB,LDHB,GLUL,GOT1,PRNP,GSN,AHCY,HSPA4L,CA2,NUTF2,ASS1,DJ-1,VIM,GLO1,PRDX6,IDH1,APOB,NME1,ALAD,HSPD1,HSPH1,CALB1,ALDOC,GAP43,IMPAD1,EXTL2,ESD,PRDX1,HSP90B1,LAMP1,HSP90AB1,CCT7,CNDP2,EEF1A1,JUP,PSMA4,RAP1B,CCT4,FASN,EEF2,CD109,ANXA2,TPM3,PSMA5,GPI,UCHL1,DPYSL2,S100B,FBXO2,C1QBP,RPL15
GO:CC	extracellular exosome	GO:0070062	0.000142733	3.84548	59	222	9	12960	ALB,HSPA8,QSOX1,LAMP2,HSPD1,FN1,TFRC,ANXA2,HNRNPA2B1
GO:CC	extracellular vesicle	GO:1903561	0.00043132	3.3652	67	222	9	12960	ALB,HSPA8,QSOX1,LAMP2,HSPD1,FN1,TFRC,ANXA2,HNRNPA2B1
GO:CC	secretory vesicle	GO:0099503	0.00102642	2.98867	244	222	16	12960	TF,CHGB,CHGA,SCG2,APP,SCG3,SERPINI1,SPARC,PRNP,LAMP2,HSPD1,IMPAD1,LAMP1,CPE,PTPRN2,FGA
GO:CC	synapse	GO:0045202	0.00447667	2.34904	809	222	31	12960	HSPA8,APP,YWHAZ,CDH2,PENK,CNTN1,NRCAM,SPTBN1,PRNP,BCAN,EEF1A2,TUBA1A,DJ-1,PSMA7,PTPRZ1,CALB1,GAP43,ATP1A1,SEZ6,PSMA3,LAMP1,NPTX2,PTPRN2,FGA,CLSTN1,CLTC,NLGN1,ACTN1,EEF2,CNTN2,FBXO2
GO:CC	plasma membrane	GO:0005886	0.0050426	2.29735	2926	222	77	12960	GAPDH,NCAM1,HSP90AA1,THY1,CACNA2D1,YWHAE,CALM,ENO2,HSPA8,APP,CDH13,LSAMP,CDH2,PENK,CNTN1,GPR37L1,RELN,NRCAM,SPTBN1,GLUL,PRNP,GSN,YWHAH,NEGR1,CTSB,CACNA2D2,GOT2,CA2,CNTFR,BASP1,AMBP,ENPP6,BST1,VIM,GLO1,CADM1,AP2A2,NME1,PTPRZ1,HSPD1,CDH6,CALB1,ATP5B,FN1,GAP43,ATP1A1,HSP90B1,NEO1,LAMP1,MPZL1,TYRO3,HSP90AB1,EEF1A1,TFRC,LMAN2,LRP1,HEPH,ALCAM,JUP,FGA,CLSTN1,RAP1B,MCAM,ARSA,FASN,CLTC,NLGN1,ACTN1,EEF2,CD…
GO:CC	cell periphery	GO:0071944	0.00540984	2.26682	3033	222	79	12960	GAPDH,NCAM1,HSP90AA1,THY1,CACNA2D1,YWHAE,CALM,ENO2,HSPA8,APP,CDH13,LSAMP,CDH2,PENK,CNTN1,GPR37L1,RELN,NRCAM,SPTBN1,GLUL,PRNP,NID1,GSN,YWHAH,NEGR1,CTSB,CACNA2D2,GOT2,CA2,CNTFR,BASP1,AMBP,ENPP6,BST1,VIM,GLO1,CADM1,AP2A2,NME1,PTPRZ1,HSPD1,CDH6,CALB1,ATP5B,FN1,GAP43,ATP1A1,HSP90B1,NEO1,LAMP1,MPZL1,TYRO3,HSP90AB1,EEF1A1,TFRC,LMAN2,LRP1,HEPH,ALCAM,JUP,FGA,CLSTN1,RAP1B,MCAM,ARSA,FASN,CLTC,NLGN1,ACTN1,EE…
GO:CC	secretory granule membrane	GO:0030667	0.00911971	2.04002	38	222	6	12960	SCG3,SPARC,PRNP,LAMP2,CPE,PTPRN2
GO:CC	extracellular matrix	GO:0031012	0.00925167	2.03378	260	222	15	12960	VTN,SOD3,LUM,AHSG,RELN,SPARC,PRNP,NID1,BCAN,GPLD1,PTPRZ1,COL3A1,FN1,ANXA2,COCH
GO:CC	collagen-containing extracellular matrix	GO:0062023	0.0198439	1.70237	132	222	10	12960	SOD3,LUM,SPARC,PRNP,NID1,PTPRZ1,COL3A1,FN1,ANXA2,COCH
GO:CC	fibrinogen complex	GO:0005577	0.0211221	1.67526	6	222	3	12960	SERPINF2,FN1,FGA
GO:CC	chylomicron	GO:0042627	0.0211221	1.67526	6	222	3	12960	APOA1,APOA4,APOB
GO:CC	vesicle	GO:0031982	0.0277299	1.55705	1061	222	35	12960	APOA1,ALB,TF,CHGB,CHGA,SCG2,HSPA8,APP,SCG3,SERPINI1,QSOX1,SPARC,PRNP,GSN,TUBA1A,VIM,AP2A2,HRG,LAMP2,HSPD1,PDIA3,CALB1,FN1,IMPAD1,LAMP1,CPE,TFRC,LMAN2,LRP1,PTPRN2,FGA,CLSTN1,CLTC,ANXA2,HNRNPA2B1
GO:CC	perinuclear region of cytoplasm	GO:0048471	0.0302445	1.51935	322	222	16	12960	CHGA,HSP90AA1,HSPA8,APP,YWHAB,PYGB,CTSB,DJ-1,PRDX6,FN1,SEZ6,HSP90B1,LAMP1,HSP90AB1,TFRC,S100B
GO:CC	myelin sheath	GO:0043209	0.0313397	1.50391	30	222	5	12960	HSP90AA1,CALM,CA2,ANXA2,CNTN2
GO:CC	chaperone complex	GO:0101031	0.03703	1.43145	17	222	4	12960	HSPA8,HSP90AB1,CCT7,CCT4
GO:CC	anchored component of membrane	GO:0031225	0.0494283	1.30602	51	222	6	12960	THY1,CDH13,LSAMP,CNTN1,PRNP,CNTN2
KEGG	Carbon metabolism	KEGG:01200	6.9128e-10	9.16035	102	146	20	4745	GAPDH,ENO1,PKM,ENO2,PGAM1,TPI1,CPS1,GOT1,MDH1,GLUD1,GOT2,IDH1,MDH2,ALDOC,ESD,ACAT1,ACO2,PGD,GPI,CAT
KEGG	Biosynthesis of amino acids	KEGG:01230	7.45593e-09	8.1275	60	146	15	4745	GAPDH,ENO1,PKM,ENO2,PGAM1,TPI1,CPS1,GLUL,GOT1,GOT2,ASS1,IDH1,ALDOC,BCAT1,ACO2
KEGG	Glycolysis / Gluconeogenesis	KEGG:00010	1.01939e-07	6.99166	51	146	13	4745	GAPDH,ENO1,MINPP1,PKM,ENO2,PGAM1,TPI1,LDHB,LDHA,PGM1,ALDOC,ALDH9A1,GPI
KEGG	Proteasome	KEGG:03050	2.39204e-06	5.62123	35	146	10	4745	PSMA7,PSMA2,PSMA3,PSMB3,PSMA6,PSMD1,PSMA4,PSMB1,PSMA5,PSMB2
KEGG	Pyruvate metabolism	KEGG:00620	0.000129354	3.88822	31	146	8	4745	PKM,LDHB,MDH1,LDHA,GLO1,MDH2,ACAT1,ALDH9A1
KEGG	Arginine biosynthesis	KEGG:00220	0.000322709	3.49119	17	146	6	4745	CPS1,GLUL,GOT1,GLUD1,GOT2,ASS1
KEGG	2-Oxocarboxylic acid metabolism	KEGG:01210	0.00122357	2.91237	13	146	5	4745	GOT1,GOT2,IDH1,BCAT1,ACO2
KEGG	Cysteine and methionine metabolism	KEGG:00270	0.00173818	2.75991	43	146	8	4745	LDHB,GOT1,MDH1,AHCY,LDHA,GOT2,MDH2,BCAT1
KEGG	Glyoxylate and dicarboxylate metabolism	KEGG:00630	0.0134399	1.8716	31	146	6	4745	GLUL,MDH1,MDH2,ACAT1,ACO2,CAT
KEGG	Alanine, aspartate and glutamate metabolism	KEGG:00250	0.0227498	1.64302	34	146	6	4745	CPS1,GLUL,GOT1,GLUD1,GOT2,ASS1
REAC	Post-translational protein phosphorylation	REAC:R-GGA-8957275	1.79335e-12	11.7463	67	127	18	5310	APOA1,TF,CHGB,SCG2,AHSG,APP,SCG3,CDH2,ITIH2,APLP2,PENK,C4A,KNG1,SERPIND1,C3,HSP90B1,RCN1,FSTL1
REAC	Regulation of Insulin-like Growth Factor (IGF) transport and uptake by Insulin-like Growth Factor Binding Proteins (IGFBPs)	REAC:R-GGA-381426	5.49687e-12	11.2599	71	127	18	5310	APOA1,TF,CHGB,SCG2,AHSG,APP,SCG3,CDH2,ITIH2,APLP2,PENK,C4A,KNG1,SERPIND1,C3,HSP90B1,RCN1,FSTL1
REAC	Innate Immune System	REAC:R-GGA-168249	1.31887e-07	6.8798	600	127	40	5310	TF,HBB,OGCHI,VTN,CHGA,HSP90AA1,PKM,AHSG,APP,RPS27A,TUBB4B,C4A,FTH,PYGB,BST1,PRDX6,AP2A2,IDH1,ALAD,CTSD,GM2A,PGLYRP2,PSMA2,PPIA,C3,HSP90B1,EEF1A1,PTPRN2,GLB1,LY86,PSMB1,RAP1B,ARSA,ANXA2,PSMA5,CPPED1,C5,GPI,CAT,S100B
REAC	Neutrophil degranulation	REAC:R-GGA-6798695	6.28823e-07	6.20147	378	127	30	5310	TF,HBB,OGCHI,HSP90AA1,PKM,AHSG,TUBB4B,FTH,PYGB,BST1,PRDX6,AP2A2,IDH1,ALAD,CTSD,GM2A,PSMA2,PPIA,C3,EEF1A1,PTPRN2,GLB1,PSMB1,RAP1B,ARSA,ANXA2,PSMA5,CPPED1,GPI,CAT
REAC	Immune System	REAC:R-GGA-168256	1.1437e-05	4.94169	1067	127	52	5310	TF,HBB,OGCHI,VTN,CHGA,HSP90AA1,PKM,AHSG,APP,YWHAZ,RPS27A,NPEPPS,TUBB4B,YWHAB,C4A,FTH,H3-I,PYGB,HSPA5,CNTFR,BST1,PRDX6,AP2A2,IDH1,PTPRZ1,ALAD,CTSD,PDIA3,GM2A,CAMK2A,PGLYRP2,PSMA2,PPIA,C3,HSP90B1,BLMH,EEF1A1,PTPRN2,GLB1,LY86,PSMB1,RAP1B,ARSA,CLTC,ANXA2,PSMA5,CPPED1,C5,GPI,CAT,S100B,FBXO2
REAC	Glycolysis	REAC:R-GGA-352882	0.00119389	2.92304	6	127	4	5310	GAPDH,PKM,PGAM1,TPI1
REAC	Carbohydrate metabolism	REAC:R-GGA-353098	0.00119389	2.92304	6	127	4	5310	GAPDH,PKM,PGAM1,TPI1
REAC	Binding and Uptake of Ligands by Scavenger Receptors	REAC:R-GGA-2173782	0.00322269	2.49178	14	127	5	5310	APOA1,HBAA,HBB,AMBP,HSP90B1
REAC	TP53 Regulates Metabolic Genes	REAC:R-GGA-5628897	0.00386493	2.41286	35	127	7	5310	YWHAZ,YWHAB,YWHAG,YWHAH,YWHAQ,PRDX1,GPI
REAC	Metabolism	REAC:R-GGA-1660598	0.00474173	2.32406	15	127	5	5310	GAPDH,PKM,PGAM1,TPI1,LDHB
REAC	Regulation of localization of FOXO transcription factors	REAC:R-GGA-9614399	0.00536707	2.27026	8	127	4	5310	YWHAZ,YWHAB,YWHAG,YWHAQ
REAC	Post-translational protein modification	REAC:R-GGA-597592	0.0118691	1.92558	749	127	35	5310	APOA1,TF,CHGB,SCG2,AHSG,APP,SCG3,LSAMP,CDH2,ITIH2,APLP2,PENK,NTM,RPS27A,TUBB4B,C4A,KNG1,GPLD1,SERPIND1,MCFD2,TUBA1A,TUBB1,BST1,DJ-1,PDIA3,C3,HSP90B1,EEF1A1,RCN1,LMAN2,GLB1,FSTL1,ARSA,CD109,FBXO2
REAC	Detoxification of Reactive Oxygen Species	REAC:R-GGA-3299685	0.0127692	1.89384	18	127	5	5310	SOD3,GPX3,PRDX1,SOD2,CAT
REAC	Activation of C3 and C5	REAC:R-GGA-174577	0.0138975	1.85706	4	127	3	5310	C4A,C3,C5
REAC	Platelet degranulation	REAC:R-GGA-114608	0.0225067	1.64769	136	127	12	5310	APOA1,TF,OGCHI,AHSG,APP,SCG3,SERPINF2,APLP2,FAM3C,KNG1,HRG,CD109
REAC	Response to elevated platelet cytosolic Ca2+	REAC:R-GGA-76005	0.0278218	1.55562	139	127	12	5310	APOA1,TF,OGCHI,AHSG,APP,SCG3,SERPINF2,APLP2,FAM3C,KNG1,HRG,CD109
REAC	Gluconeogenesis	REAC:R-GGA-352875	0.0341355	1.46679	5	127	3	5310	GAPDH,PGAM1,TPI1
REAC	Cellular responses to stress	REAC:R-GGA-2262752	0.0344564	1.46273	187	127	14	5310	SOD3,HSP90AA1,GPX3,RPS27A,TUBB4B,H3-I,TUBA1A,TUBB1,NPTXR,CAMK2A,PRDX1,SOD2,EEF1A1,CAT
REAC	Cellular responses to external stimuli	REAC:R-GGA-8953897	0.0386052	1.41335	189	127	14	5310	SOD3,HSP90AA1,GPX3,RPS27A,TUBB4B,H3-I,TUBA1A,TUBB1,NPTXR,CAMK2A,PRDX1,SOD2,EEF1A1,CAT

## Sheet: CSF_NH
Supplementary Table S3. GO Classifications and Pathway analyses of CSF and PL
source	term_name	term_id	adjusted_p_value	negative_log10_of_adjusted_p_value	term_size	query_size	intersection_size	effective_domain_size	intersections
GO:MF	peptidase regulator activity	GO:0061134	1.37221e-13	12.8626	137	232	23	12850	TF,GAPDH,APP,PSME4,APLP2,C4A,AGT,SERPINF2,ITIH2,SERPIND1,PRNP,SERPINF1,SERPINC1,FN1,C3,KNG1,AHSG,FETUB,SERPINI1,CTSH,HRG,AMBP,CD109
GO:MF	endopeptidase inhibitor activity	GO:0004866	3.69803e-12	11.432	112	232	20	12850	TF,GAPDH,APP,APLP2,C4A,AGT,SERPINF2,ITIH2,SERPIND1,PRNP,SERPINF1,SERPINC1,C3,KNG1,AHSG,FETUB,SERPINI1,HRG,AMBP,CD109
GO:MF	peptidase inhibitor activity	GO:0030414	8.8789e-12	11.0516	117	232	20	12850	TF,GAPDH,APP,APLP2,C4A,AGT,SERPINF2,ITIH2,SERPIND1,PRNP,SERPINF1,SERPINC1,C3,KNG1,AHSG,FETUB,SERPINI1,HRG,AMBP,CD109
GO:MF	endopeptidase regulator activity	GO:0061135	8.8789e-12	11.0516	117	232	20	12850	TF,GAPDH,APP,APLP2,C4A,AGT,SERPINF2,ITIH2,SERPIND1,PRNP,SERPINF1,SERPINC1,C3,KNG1,AHSG,FETUB,SERPINI1,HRG,AMBP,CD109
GO:MF	threonine-type peptidase activity	GO:0070003	1.13154e-08	7.94633	14	232	8	12850	PSMA7,PSMA2,PSMB1,PSMA3,PSMB2,PSMA6,PSMA4,CPSMB7
GO:MF	threonine-type endopeptidase activity	GO:0004298	1.13154e-08	7.94633	14	232	8	12850	PSMA7,PSMA2,PSMB1,PSMA3,PSMB2,PSMA6,PSMA4,CPSMB7
GO:MF	antioxidant activity	GO:0016209	1.59849e-07	6.79629	58	232	12	12850	HBAA,HBB,APOA4,SOD3,SOD1,GPX3,HBAD,DJ-1,HBBR,SOD2,PRDX6,PRDX1
GO:MF	serine-type endopeptidase inhibitor activity	GO:0004867	1.28892e-06	5.88977	55	232	11	12850	APP,APLP2,AGT,SERPINF2,ITIH2,SERPIND1,SERPINF1,SERPINC1,SERPINI1,HRG,AMBP
GO:MF	enzyme inhibitor activity	GO:0004857	1.64933e-06	5.78269	224	232	20	12850	TF,GAPDH,APP,APLP2,C4A,AGT,SERPINF2,ITIH2,SERPIND1,PRNP,SERPINF1,SERPINC1,C3,KNG1,AHSG,FETUB,SERPINI1,HRG,AMBP,CD109
GO:MF	cell adhesion molecule binding	GO:0050839	3.47764e-05	4.45872	150	232	15	12850	CDH13,THY1,CDH2,PRNP,FN1,CDH6,PTPRZ1,CPE,NRXN1,CDH4,DSP,FGA,CDH7,FGB,P4HB
GO:MF	glycosaminoglycan binding	GO:0005539	6.80098e-05	4.16743	116	232	13	12850	TF,APP,APLP2,BCAN,PRNP,SERPINC1,APOB,NELL2,PTPRS,CLEC3B,EXTL2,HRG,FGFR1
GO:MF	exopeptidase activity	GO:0008238	0.000229448	3.63932	89	232	11	12850	UCHL1,NPEPPS,CPE,CNDP2,CTSH,BLMH,CTSA,XPNPEP2,PEPD,SCPEP1,SCRN1
GO:MF	oxidoreductase activity, acting on peroxide as acceptor	GO:0016684	0.000418438	3.37837	44	232	8	12850	HBAA,HBB,GPX3,HBAD,DJ-1,HBBR,PRDX6,PRDX1
GO:MF	heparin binding	GO:0008201	0.000606869	3.21691	79	232	10	12850	TF,APP,APLP2,SERPINC1,APOB,NELL2,PTPRS,CLEC3B,HRG,FGFR1
GO:MF	haptoglobin binding	GO:0031720	0.000623895	3.20489	6	232	4	12850	HBAA,HBB,HBAD,HBBR
GO:MF	copper ion binding	GO:0005507	0.00103178	2.98641	35	232	7	12850	APOA4,SOD3,SOD1,PAM,PRNP,DJ-1,HEPH
GO:MF	peroxidase activity	GO:0004601	0.00184917	2.73302	38	232	7	12850	HBAA,HBB,GPX3,HBAD,HBBR,PRDX6,PRDX1
GO:MF	oxygen binding	GO:0019825	0.00196713	2.70617	15	232	5	12850	ALB,HBAA,HBB,HBAD,HBBR
GO:MF	disordered domain specific binding	GO:0097718	0.00393542	2.40501	17	232	5	12850	GAPDH,HSP90AA1,CALM,FN1,AP2A2
GO:MF	oxidoreductase activity, acting on superoxide radicals as acceptor	GO:0016721	0.00947587	2.02338	4	232	3	12850	SOD3,SOD1,SOD2
GO:MF	superoxide dismutase activity	GO:0004784	0.00947587	2.02338	4	232	3	12850	SOD3,SOD1,SOD2
GO:MF	oxygen carrier activity	GO:0005344	0.0188996	1.72355	12	232	4	12850	HBAA,HBB,HBAD,HBBR
GO:MF	malate dehydrogenase activity	GO:0016615	0.0233732	1.63128	5	232	3	12850	MDH1,ME1,MDH2
GO:MF	lyase activity	GO:0016829	0.026224	1.5813	145	232	11	12850	ENO1,TPI1,ENO2,GOT1,PAM,BST1,DJ-1,GLO1,CA2,ACO2,GGACT
GO:MF	cysteine-type endopeptidase inhibitor activity	GO:0004869	0.0443038	1.35356	27	232	5	12850	TF,KNG1,AHSG,FETUB,HRG
GO:MF	peroxiredoxin activity	GO:0051920	0.0461226	1.33609	6	232	3	12850	DJ-1,PRDX6,PRDX1
GO:BP	regulation of peptidase activity	GO:0052547	2.78109e-09	8.55578	261	232	26	12839	TF,GAPDH,APP,PSME4,APLP2,C4A,AGT,SERPINF2,ITIH2,SERPIND1,GSN,PRNP,SERPINF1,SERPINC1,FN1,C3,KNG1,DJ-1,AHSG,HSPD1,FETUB,CTSH,HRG,AMBP,CD109,PSMA3
GO:BP	negative regulation of endopeptidase activity	GO:0010951	3.01482e-09	8.52074	145	232	20	12839	TF,GAPDH,APP,APLP2,C4A,AGT,SERPINF2,ITIH2,SERPIND1,PRNP,SERPINF1,SERPINC1,C3,KNG1,DJ-1,AHSG,FETUB,HRG,AMBP,CD109
GO:BP	proteasomal ubiquitin-independent protein catabolic process	GO:0010499	3.75722e-09	8.42513	16	232	9	12839	PSME4,PSMA7,PSMA2,PSMB1,PSMA3,PSMB2,PSMA6,PSMA4,CPSMB7
GO:BP	negative regulation of peptidase activity	GO:0010466	6.52691e-09	8.18529	151	232	20	12839	TF,GAPDH,APP,APLP2,C4A,AGT,SERPINF2,ITIH2,SERPIND1,PRNP,SERPINF1,SERPINC1,C3,KNG1,DJ-1,AHSG,FETUB,HRG,AMBP,CD109
GO:BP	regulation of endopeptidase activity	GO:0052548	2.35607e-08	7.62781	242	232	24	12839	TF,GAPDH,APP,APLP2,C4A,AGT,SERPINF2,ITIH2,SERPIND1,GSN,PRNP,SERPINF1,SERPINC1,C3,KNG1,DJ-1,AHSG,HSPD1,FETUB,CTSH,HRG,AMBP,CD109,PSMA3
GO:BP	drug metabolic process	GO:0017144	3.36022e-08	7.47363	291	232	26	12839	HBAA,HBB,CKB,APOA4,HSP90AA1,SOD1,GPX3,CTBS,HBAD,BTD,DJ-1,PDXK,CPS1,ATP5A1Z,HBBR,SOD2,PRDX1,CTSH,AHCY,DDAH1,ASS1,MTAP,ACAT1,MPST,ACO2,ATP5F1B
GO:BP	hydrogen peroxide metabolic process	GO:0042743	8.92228e-08	7.04952	21	232	9	12839	HBAA,HBB,APOA4,SOD1,GPX3,HBAD,DJ-1,HBBR,PRDX1
GO:BP	synapse organization	GO:0050808	1.48055e-06	5.82958	271	232	23	12839	APP,RELN,CDH2,HSPA8,YWHAZ,NRCAM,BCAN,SEZ6L,PRNP,CNTN2,CACNA2D2,C3,PTPRS,TUBA1A,NLGN4X,NRXN1,SEZ6,NRXN3,CLSTN1,C1QC,NFASC,PLXNB2,ADGRL3
GO:BP	hydrogen peroxide catabolic process	GO:0042744	1.87383e-06	5.72727	13	232	7	12839	HBAA,HBB,APOA4,GPX3,HBAD,HBBR,PRDX1
GO:BP	negative regulation of proteolysis	GO:0045861	3.22801e-06	5.49106	212	232	20	12839	TF,GAPDH,APP,APLP2,C4A,AGT,SERPINF2,ITIH2,SERPIND1,PRNP,SERPINF1,SERPINC1,C3,KNG1,DJ-1,AHSG,FETUB,HRG,AMBP,CD109
GO:BP	cellular oxidant detoxification	GO:0098869	5.66574e-06	5.24674	68	232	12	12839	HBAA,HBB,APOA4,SOD3,SOD1,GPX3,HBAD,DJ-1,HBBR,SOD2,PRDX6,PRDX1
GO:BP	antibiotic metabolic process	GO:0016999	7.24644e-06	5.13988	43	232	10	12839	HBAA,HBB,APOA4,SOD1,GPX3,HBAD,DJ-1,HBBR,PRDX1,ACO2
GO:BP	cellular detoxification	GO:1990748	1.55171e-05	4.80919	74	232	12	12839	HBAA,HBB,APOA4,SOD3,SOD1,GPX3,HBAD,DJ-1,HBBR,SOD2,PRDX6,PRDX1
GO:BP	negative regulation of hydrolase activity	GO:0051346	2.34432e-05	4.62998	262	232	21	12839	APOA1,TF,GAPDH,APP,APLP2,C4A,AGT,SERPINF2,ITIH2,SERPIND1,PRNP,SERPINF1,SERPINC1,C3,KNG1,DJ-1,AHSG,FETUB,HRG,AMBP,CD109
GO:BP	antibiotic catabolic process	GO:0017001	3.21694e-05	4.49256	18	232	7	12839	HBAA,HBB,APOA4,GPX3,HBAD,HBBR,PRDX1
GO:BP	detoxification	GO:0098754	3.87191e-05	4.41208	80	232	12	12839	HBAA,HBB,APOA4,SOD3,SOD1,GPX3,HBAD,DJ-1,HBBR,SOD2,PRDX6,PRDX1
GO:BP	cofactor catabolic process	GO:0051187	4.77741e-05	4.32081	28	232	8	12839	HBAA,HBB,APOA4,GPX3,HBAD,HBBR,PRDX1,ACAT1
GO:BP	synapse maturation	GO:0060074	5.01549e-05	4.29969	19	232	7	12839	RELN,YWHAZ,BCAN,SEZ6L,NRXN1,SEZ6,CLSTN1
GO:BP	heterotypic cell-cell adhesion	GO:0034113	6.49527e-05	4.1874	29	232	8	12839	APOA1,ADIPOQ,THY1,NRCAM,DSP,FGA,FGB,NFASC
GO:BP	alpha-amino acid metabolic process	GO:1901605	0.000156405	3.80575	128	232	14	12839	GOT1,DJ-1,CPS1,GLUL,GLUD1,BLMH,BCAT1,DDAH1,BHMT,ASS1,MTAP,ACAT1,MPST,GOT2
GO:BP	reactive oxygen species metabolic process	GO:0072593	0.000177268	3.75137	150	232	15	12839	HBAA,HBB,APOA4,HSP90AA1,SOD3,SOD1,GPX3,HBAD,DJ-1,CPS1,HBBR,SOD2,PRDX1,DDAH1,ASS1
GO:BP	cellular response to toxic substance	GO:0097237	0.00023102	3.63635	132	232	14	12839	HBAA,HBB,APOA4,SOD3,SOD1,GPR37L1,GPX3,HBAD,DJ-1,CPS1,HBBR,SOD2,PRDX6,PRDX1
GO:BP	removal of superoxide radicals	GO:0019430	0.000468001	3.32975	16	232	6	12839	APOA4,SOD3,SOD1,DJ-1,SOD2,PRDX1
GO:BP	cellular response to oxygen radical	GO:0071450	0.000712384	3.14729	17	232	6	12839	APOA4,SOD3,SOD1,DJ-1,SOD2,PRDX1
GO:BP	cellular response to superoxide	GO:0071451	0.000712384	3.14729	17	232	6	12839	APOA4,SOD3,SOD1,DJ-1,SOD2,PRDX1
GO:BP	drug catabolic process	GO:0042737	0.000740177	3.13066	68	232	10	12839	HBAA,HBB,APOA4,GPX3,CTBS,HBAD,HBBR,PRDX1,CTSH,ACAT1
GO:BP	pyruvate metabolic process	GO:0006090	0.000978511	3.00943	70	232	10	12839	GAPDH,APP,PKM,ENO1,TPI1,ENO2,PGAM1,GPI,LDHB,ME1
GO:BP	cell-cell adhesion via plasma-membrane adhesion molecules	GO:0098742	0.00115146	2.93875	173	232	15	12839	APOA1,ADIPOQ,CDH13,CDH2,CNTN2,CDH6,PTPRS,ALCAM,NRXN1,CLSTN1,CDH4,CDH7,PLXNB2,ADGRL3,CNTN4
GO:BP	response to oxygen radical	GO:0000305	0.00151511	2.81956	19	232	6	12839	APOA4,SOD3,SOD1,DJ-1,SOD2,PRDX1
GO:BP	response to superoxide	GO:0000303	0.00151511	2.81956	19	232	6	12839	APOA4,SOD3,SOD1,DJ-1,SOD2,PRDX1
GO:BP	regulation of heterotypic cell-cell adhesion	GO:0034114	0.00162563	2.78898	11	232	5	12839	APOA1,ADIPOQ,THY1,FGA,FGB
GO:BP	alpha-amino acid biosynthetic process	GO:1901607	0.0021231	2.67303	44	232	8	12839	GOT1,DJ-1,GLUL,BCAT1,BHMT,ASS1,MTAP,GOT2
GO:BP	axonogenesis	GO:0007409	0.00221675	2.65428	314	232	20	12839	APP,RELN,THY1,CDH2,HSP90AA1,NRCAM,CNTN2,FN1,UCHL1,PTPRZ1,NEO1,PTPRS,ALCAM,DPYSL2,CDH4,NFASC,PLXNB2,CNTN4,NPTX1,SEMA6D
GO:BP	fibrinolysis	GO:0042730	0.00274582	2.56133	12	232	5	12839	SERPINF2,HRG,FGA,FGB,PLG
GO:BP	response to toxic substance	GO:0009636	0.00291215	2.53579	211	232	16	12839	HBAA,HBB,APOA4,SOD3,SOD1,GPR37L1,GPX3,HBAD,DJ-1,CPS1,HBBR,SOD2,PRDX6,PRDX1,BLMH,GOT2
GO:BP	cellular amino acid biosynthetic process	GO:0008652	0.00359515	2.44428	47	232	8	12839	GOT1,DJ-1,GLUL,BCAT1,BHMT,ASS1,MTAP,GOT2
GO:BP	negative regulation of response to external stimulus	GO:0032102	0.00475003	2.3233	219	232	16	12839	APOA1,TF,ADIPOQ,APOD,SERPINF2,SOD1,KNG1,PTPRS,NRXN1,FABP7,HRG,FGA,CD109,FGB,PLG,SEMA6D
GO:BP	carbohydrate catabolic process	GO:0016052	0.00488694	2.31096	83	232	10	12839	GAPDH,APP,PKM,ENO1,TPI1,ENO2,PGAM1,GPI,PYGB,HEXB
GO:BP	developmental maturation	GO:0021700	0.0054928	2.26021	171	232	14	12839	APP,RELN,YWHAZ,NRCAM,BCAN,SEZ6L,CNTN2,C3,NRXN1,SEZ6,PEBP1,CLSTN1,FGFR1,NFASC
GO:BP	axon development	GO:0061564	0.0057463	2.24061	334	232	20	12839	APP,RELN,THY1,CDH2,HSP90AA1,NRCAM,CNTN2,FN1,UCHL1,PTPRZ1,NEO1,PTPRS,ALCAM,DPYSL2,CDH4,NFASC,PLXNB2,CNTN4,NPTX1,SEMA6D
GO:BP	negative regulation of response to wounding	GO:1903035	0.00585826	2.23223	50	232	8	12839	SERPINF2,KNG1,PTPRS,HRG,FGA,CD109,FGB,PLG
GO:BP	dicarboxylic acid metabolic process	GO:0043648	0.00684098	2.16488	51	232	8	12839	MDH1,GOT1,IDH1,GLUD1,ASS1,ME1,GOT2,MDH2
GO:BP	nucleoside diphosphate phosphorylation	GO:0006165	0.00714819	2.1458	68	232	9	12839	GAPDH,APP,PKM,ENO1,TPI1,ENO2,PGAM1,GPI,NME2
GO:BP	nucleotide phosphorylation	GO:0046939	0.00714819	2.1458	68	232	9	12839	GAPDH,APP,PKM,ENO1,TPI1,ENO2,PGAM1,GPI,NME2
GO:BP	ATP generation from ADP	GO:0006757	0.00796009	2.09908	52	232	8	12839	GAPDH,APP,PKM,ENO1,TPI1,ENO2,PGAM1,GPI
GO:BP	glycolytic process	GO:0006096	0.00796009	2.09908	52	232	8	12839	GAPDH,APP,PKM,ENO1,TPI1,ENO2,PGAM1,GPI
GO:BP	generation of precursor metabolites and energy	GO:0006091	0.00797156	2.09846	283	232	18	12839	GAPDH,APP,PKM,ENO1,TPI1,ENO2,PGAM1,GPI,PYGB,DJ-1,IDH1,SOD2,PGD,ACAT1,ACO2,TALDO1,MDH2,ATP5F1B
GO:BP	negative regulation of hemostasis	GO:1900047	0.0115632	1.93692	26	232	6	12839	SERPINF2,KNG1,HRG,FGA,FGB,PLG
GO:BP	negative regulation of blood coagulation	GO:0030195	0.0115632	1.93692	26	232	6	12839	SERPINF2,KNG1,HRG,FGA,FGB,PLG
GO:BP	ATP metabolic process	GO:0046034	0.0119145	1.92393	158	232	13	12839	GAPDH,APP,PKM,ENO1,CKB,TPI1,ENO2,HSPA8,PGAM1,GPI,DJ-1,ATP5A1Z,ATP5F1B
GO:BP	glutamate catabolic process	GO:0006538	0.0121365	1.91591	3	232	3	12839	GOT1,GLUD1,GOT2
GO:BP	protein localization to secretory granule	GO:0033366	0.0121365	1.91591	3	232	3	12839	SCG3,CHGA,CPE
GO:BP	regulation of synapse organization	GO:0050807	0.0123915	1.90688	135	232	12	12839	APP,RELN,CDH2,HSPA8,YWHAZ,NRCAM,PRNP,PTPRS,TUBA1A,NRXN1,CLSTN1,ADGRL3
GO:BP	gas transport	GO:0015669	0.014273	1.84549	16	232	5	12839	HBAA,HBB,HBAD,HBBR,CA2
GO:BP	positive regulation of reactive oxygen species biosynthetic process	GO:1903428	0.014273	1.84549	16	232	5	12839	HSP90AA1,DJ-1,SOD2,DDAH1,ASS1
GO:BP	negative regulation of coagulation	GO:0050819	0.0146437	1.83435	27	232	6	12839	SERPINF2,KNG1,HRG,FGA,FGB,PLG
GO:BP	negative regulation of wound healing	GO:0061045	0.0159485	1.79728	41	232	7	12839	SERPINF2,KNG1,HRG,FGA,CD109,FGB,PLG
GO:BP	ADP metabolic process	GO:0046031	0.0161721	1.79123	57	232	8	12839	GAPDH,APP,PKM,ENO1,TPI1,ENO2,PGAM1,GPI
GO:BP	cellular amino acid metabolic process	GO:0006520	0.0187526	1.72694	190	232	14	12839	GOT1,DJ-1,CPS1,GLUL,GLUD1,BLMH,BCAT1,DDAH1,BHMT,ASS1,MTAP,ACAT1,MPST,GOT2
GO:BP	regulation of synapse structure or activity	GO:0050803	0.0208636	1.68061	142	232	12	12839	APP,RELN,CDH2,HSPA8,YWHAZ,NRCAM,PRNP,PTPRS,TUBA1A,NRXN1,CLSTN1,ADGRL3
GO:BP	purine nucleoside diphosphate metabolic process	GO:0009135	0.0210387	1.67698	59	232	8	12839	GAPDH,APP,PKM,ENO1,TPI1,ENO2,PGAM1,GPI
GO:BP	purine ribonucleoside diphosphate metabolic process	GO:0009179	0.0210387	1.67698	59	232	8	12839	GAPDH,APP,PKM,ENO1,TPI1,ENO2,PGAM1,GPI
GO:BP	angiogenesis	GO:0001525	0.0245521	1.60991	307	232	18	12839	PKM,CDH13,THY1,SCG2,YWHAZ,ENPP2,NRCAM,SERPINF1,SPARC,C3,GPLD1,GLUL,NRXN1,NRXN3,CTSH,FGFR1,COL15A1,ATP5F1B
GO:BP	nucleoside diphosphate metabolic process	GO:0009132	0.0251293	1.59982	79	232	9	12839	GAPDH,APP,PKM,ENO1,TPI1,ENO2,PGAM1,GPI,NME2
GO:BP	ribonucleoside diphosphate metabolic process	GO:0009185	0.0270854	1.56726	61	232	8	12839	GAPDH,APP,PKM,ENO1,TPI1,ENO2,PGAM1,GPI
GO:BP	regulation of hemostasis	GO:1900046	0.0302742	1.51893	45	232	7	12839	SERPINF2,SERPINC1,KNG1,HRG,FGA,FGB,PLG
GO:BP	regulation of blood coagulation	GO:0030193	0.0302742	1.51893	45	232	7	12839	SERPINF2,SERPINC1,KNG1,HRG,FGA,FGB,PLG
GO:BP	regulation of postsynapse organization	GO:0099175	0.0351642	1.4539	46	232	7	12839	RELN,CDH2,HSPA8,NRCAM,PRNP,PTPRS,NRXN1
GO:BP	regulation of coagulation	GO:0050818	0.0406888	1.39053	47	232	7	12839	SERPINF2,SERPINC1,KNG1,HRG,FGA,FGB,PLG
GO:BP	regulation of synapse maturation	GO:0090128	0.0417324	1.37953	10	232	4	12839	RELN,YWHAZ,NRXN1,CLSTN1
GO:BP	cellular lipid catabolic process	GO:0044242	0.0451076	1.34575	129	232	11	12839	APOA1,ADIPOQ,APOA4,ENPP2,APOB,CPS1,IDH1,PRDX6,HEXB,ACAT1,ACAA2
GO:BP	locomotory behavior	GO:0007626	0.0474306	1.32394	154	232	12	12839	APP,SOD1,NEGR1,SEZ6L,CNTN2,UCHL1,PENK,DJ-1,SOD2,SEZ6,HEXB,ADGRL3
GO:BP	positive regulation of cholesterol esterification	GO:0010873	0.0478965	1.3197	4	232	3	12839	APOA1,APOA4,AGT
GO:BP	aspartate metabolic process	GO:0006531	0.0478965	1.3197	4	232	3	12839	GOT1,ASS1,GOT2
GO:CC	proteasome core complex	GO:0005839	2.15451e-09	8.66665	13	227	8	12960	PSMA7,PSMA2,PSMB1,PSMA3,PSMB2,PSMA6,PSMA4,CPSMB7
GO:CC	secretory granule	GO:0030141	6.66083e-07	6.17647	140	227	16	12960	TF,CHGB,SCG3,CHGA,SCG2,PRNP,SPARC,LAMP2,PTPRN2,CPE,HSPD1,SERPINI1,HEXB,CTSH,FGA,FGB
GO:CC	proteasome complex	GO:0000502	4.09529e-06	5.38771	39	227	9	12960	PSME4,PSMA7,PSMA2,PSMB1,PSMA3,PSMB2,PSMA6,PSMA4,CPSMB7
GO:CC	endopeptidase complex	GO:1905369	5.20442e-06	5.28363	40	227	9	12960	PSME4,PSMA7,PSMA2,PSMB1,PSMA3,PSMB2,PSMA6,PSMA4,CPSMB7
GO:CC	cell body	GO:0044297	7.2442e-06	5.14001	211	227	18	12960	ENO2,CDH2,HSP90AA1,SOD1,SEZ6L,CNTN2,UCHL1,APOB,PENK,DJ-1,GLUL,ALCAM,NRXN1,HSPD1,SEZ6,FABP7,SERPINI1,DPYSL2
GO:CC	proteasome core complex, alpha-subunit complex	GO:0019773	7.42025e-06	5.12958	7	227	5	12960	PSMA7,PSMA2,PSMA3,PSMA6,PSMA4
GO:CC	extracellular matrix	GO:0031012	3.52658e-05	4.45265	260	227	19	12960	VTN,RELN,LUM,SOD3,BCAN,PRNP,FN1,SPARC,GPLD1,PTPRZ1,RBP4,AHSG,KAZALD1,NID1,C1QC,COL15A1,EFEMP1,SPON1,COL1A1
GO:CC	neuronal cell body	GO:0043025	0.000142902	3.84496	180	227	15	12960	ENO2,HSP90AA1,SOD1,SEZ6L,CNTN2,UCHL1,APOB,PENK,ALCAM,NRXN1,HSPD1,SEZ6,FABP7,SERPINI1,DPYSL2
GO:CC	peptidase complex	GO:1905368	0.000239841	3.62008	61	227	9	12960	PSME4,PSMA7,PSMA2,PSMB1,PSMA3,PSMB2,PSMA6,PSMA4,CPSMB7
GO:CC	haptoglobin-hemoglobin complex	GO:0031838	0.000308253	3.51109	6	227	4	12960	HBAA,HBB,HBAD,HBBR
GO:CC	fibrinogen complex	GO:0005577	0.000308253	3.51109	6	227	4	12960	SERPINF2,FN1,FGA,FGB
GO:CC	secretory vesicle	GO:0099503	0.000316112	3.50016	244	227	17	12960	TF,APP,CHGB,SCG3,CHGA,SCG2,PRNP,SPARC,LAMP2,PTPRN2,CPE,HSPD1,SERPINI1,HEXB,CTSH,FGA,FGB
GO:CC	collagen-containing extracellular matrix	GO:0062023	0.000788078	3.10343	132	227	12	12960	LUM,SOD3,PRNP,FN1,SPARC,PTPRZ1,RBP4,KAZALD1,NID1,COL15A1,EFEMP1,COL1A1
GO:CC	extracellular organelle	GO:0043230	0.000996108	3.00169	72	227	9	12960	ALB,CKB,QSOX1,HSPA8,FN1,LAMP2,HSPD1,TFRC,XPNPEP2
GO:CC	hemoglobin complex	GO:0005833	0.00139922	2.85411	8	227	4	12960	HBAA,HBB,HBAD,HBBR
GO:CC	extracellular exosome	GO:0070062	0.00185431	2.73182	59	227	8	12960	ALB,QSOX1,HSPA8,FN1,LAMP2,HSPD1,TFRC,XPNPEP2
GO:CC	catenin complex	GO:0016342	0.00454642	2.34233	20	227	5	12960	CDH13,CDH2,CDH6,CDH4,CDH7
GO:CC	extracellular vesicle	GO:1903561	0.00483623	2.31549	67	227	8	12960	ALB,QSOX1,HSPA8,FN1,LAMP2,HSPD1,TFRC,XPNPEP2
GO:CC	secretory granule membrane	GO:0030667	0.0107572	1.9683	38	227	6	12960	SCG3,PRNP,SPARC,LAMP2,PTPRN2,CPE
GO:CC	axon	GO:0030424	0.023498	1.62897	307	227	16	12960	APP,PVALB,HSPA8,HSP90AA1,NRCAM,SOD1,PRNP,CNTN2,UCHL1,PENK,ALCAM,DPYSL2,BASP1,NFASC,ADGRL3,CNTN4
GO:CC	chylomicron	GO:0042627	0.0235046	1.62885	6	227	3	12960	APOA1,APOA4,APOB
KEGG	Carbon metabolism	KEGG:01200	5.19432e-09	8.28447	102	145	19	4745	GAPDH,PKM,ENO1,TPI1,ENO2,PGAM1,MDH1,GOT1,GPI,CPS1,IDH1,GLUD1,PGD,ACAT1,ME1,ACO2,TALDO1,GOT2,MDH2
KEGG	Biosynthesis of amino acids	KEGG:01230	6.63191e-09	8.17836	60	145	15	4745	GAPDH,PKM,ENO1,TPI1,ENO2,PGAM1,GOT1,CPS1,IDH1,GLUL,BCAT1,ASS1,ACO2,TALDO1,GOT2
KEGG	Cysteine and methionine metabolism	KEGG:00270	1.63298e-06	5.78702	43	145	11	4745	MDH1,GOT1,LDHB,LDHA,BCAT1,AHCY,BHMT,MTAP,MPST,GOT2,MDH2
KEGG	Glycolysis / Gluconeogenesis	KEGG:00010	1.09568e-05	4.96031	51	145	11	4745	GAPDH,PKM,ENO1,MINPP1,TPI1,ENO2,PGAM1,GPI,LDHB,LDHA,PGM1
KEGG	Proteasome	KEGG:03050	2.87667e-05	4.54111	35	145	9	4745	PSME4,PSMA7,PSMA2,PSMB1,PSMA3,PSMB2,PSMA6,PSMA4,CPSMB7
KEGG	Pyruvate metabolism	KEGG:00620	0.000120632	3.91854	31	145	8	4745	PKM,MDH1,LDHB,LDHA,GLO1,ACAT1,ME1,MDH2
KEGG	Cell adhesion molecules (CAMs)	KEGG:04514	0.00017288	3.76225	108	145	14	4745	NCAM1,CNTN1,CDH2,NRCAM,NEGR1,CNTN2,NEO1,CADM1,NLGN4X,ALCAM,NRXN1,NRXN3,CDH4,NFASC
KEGG	Arginine biosynthesis	KEGG:00220	0.000304589	3.51629	17	145	6	4745	GOT1,CPS1,GLUL,GLUD1,ASS1,GOT2
KEGG	2-Oxocarboxylic acid metabolism	KEGG:01210	0.00116242	2.93464	13	145	5	4745	GOT1,IDH1,BCAT1,ACO2,GOT2
KEGG	Alanine, aspartate and glutamate metabolism	KEGG:00250	0.0215389	1.66678	34	145	6	4745	GOT1,CPS1,GLUL,GLUD1,ASS1,GOT2
KEGG	Oocyte meiosis	KEGG:04114	0.0297455	1.52658	97	145	10	4745	YWHAZ,YWHAE,CALM,YWHAB,YWHAG,YWHAH,YWHAQ,SKP1,CAMK2G,CAMK2A
REAC	Post-translational protein phosphorylation	REAC:R-GGA-8957275	9.02585e-10	9.04451	67	132	16	5310	APOA1,TF,APP,APLP2,CHGB,SCG3,CDH2,C4A,SCG2,ITIH2,SERPIND1,C3,KNG1,PENK,AHSG,FSTL1
REAC	Regulation of Insulin-like Growth Factor (IGF) transport and uptake by Insulin-like Growth Factor Binding Proteins (IGFBPs)	REAC:R-GGA-381426	2.36469e-09	8.62623	71	132	16	5310	APOA1,TF,APP,APLP2,CHGB,SCG3,CDH2,C4A,SCG2,ITIH2,SERPIND1,C3,KNG1,PENK,AHSG,FSTL1
REAC	Platelet degranulation	REAC:R-GGA-114608	0.000285895	3.54379	136	132	15	5310	APOA1,TF,APP,APLP2,SCG3,SERPINF2,FAM3C,TMSB4X,OGCHI,KNG1,AHSG,CLEC3B,HRG,CD109,PLG
REAC	Response to elevated platelet cytosolic Ca2+	REAC:R-GGA-76005	0.00037896	3.42141	139	132	15	5310	APOA1,TF,APP,APLP2,SCG3,SERPINF2,FAM3C,TMSB4X,OGCHI,KNG1,AHSG,CLEC3B,HRG,CD109,PLG
REAC	Scavenging of heme from plasma	REAC:R-GGA-2168880	0.0014553	2.83705	6	132	4	5310	HBAA,HBB,HBBR,AMBP
REAC	Glycolysis	REAC:R-GGA-352882	0.0014553	2.83705	6	132	4	5310	GAPDH,PKM,TPI1,PGAM1
REAC	Carbohydrate metabolism	REAC:R-GGA-353098	0.0014553	2.83705	6	132	4	5310	GAPDH,PKM,TPI1,PGAM1
REAC	Binding and Uptake of Ligands by Scavenger Receptors	REAC:R-GGA-2173782	0.004065	2.39094	14	132	5	5310	APOA1,HBAA,HBB,HBBR,AMBP
REAC	TP53 Regulates Metabolic Genes	REAC:R-GGA-5628897	0.00519955	2.28403	35	132	7	5310	YWHAZ,GPI,YWHAB,YWHAG,YWHAH,YWHAQ,PRDX1
REAC	Metabolism	REAC:R-GGA-1660598	0.00597633	2.22357	15	132	5	5310	GAPDH,PKM,TPI1,PGAM1,LDHB
REAC	Regulation of localization of FOXO transcription factors	REAC:R-GGA-9614399	0.00653223	2.18494	8	132	4	5310	YWHAZ,YWHAB,YWHAG,YWHAQ
REAC	Erythrocytes take up oxygen and release carbon dioxide	REAC:R-GGA-1247673	0.00653223	2.18494	8	132	4	5310	HBAA,HBB,HBBR,CA2
REAC	Cell-cell junction organization	REAC:R-GGA-421270	0.0069862	2.15576	25	132	6	5310	CDH13,CDH2,CDH6,CADM2,CDH4,CDH7
REAC	Adherens junctions interactions	REAC:R-GGA-418990	0.0069862	2.15576	25	132	6	5310	CDH13,CDH2,CDH6,CADM2,CDH4,CDH7
REAC	Dissolution of Fibrin Clot	REAC:R-GGA-75205	0.0162971	1.78789	4	132	3	5310	SERPINF2,HRG,PLG
REAC	Erythrocytes take up carbon dioxide and release oxygen	REAC:R-GGA-1237044	0.0188498	1.72469	10	132	4	5310	HBAA,HBB,HBBR,CA2
REAC	O2/CO2 exchange in erythrocytes	REAC:R-GGA-1480926	0.0188498	1.72469	10	132	4	5310	HBAA,HBB,HBBR,CA2
REAC	Keratan sulfate degradation	REAC:R-GGA-2022857	0.0188498	1.72469	10	132	4	5310	LUM,HEXB,GLB1,OGN
REAC	Platelet activation, signaling and aggregation	REAC:R-GGA-76002	0.0188662	1.72431	214	132	16	5310	APOA1,TF,APP,APLP2,SCG3,SERPINF2,YWHAZ,FAM3C,TMSB4X,OGCHI,KNG1,AHSG,CLEC3B,HRG,CD109,PLG
REAC	Cell junction organization	REAC:R-GGA-446728	0.025692	1.5902	31	132	6	5310	CDH13,CDH2,CDH6,CADM2,CDH4,CDH7
REAC	Post-translational modification: synthesis of GPI-anchored proteins	REAC:R-GGA-163125	0.0379306	1.42101	47	132	7	5310	LSAMP,NTM,BST1,GPLD1,CD109,XPNPEP2,CNTN4
REAC	Gluconeogenesis	REAC:R-GGA-352875	0.0400009	1.39793	5	132	3	5310	GAPDH,TPI1,PGAM1

## Sheet: PL_GG
Supplementary Table S3. GO Classifications and Pathway analyses of CSF and PL
source	term_name	term_id	adjusted_p_value	negative_log10_of_adjusted_p_value	term_size	query_size	intersection_size	effective_domain_size	intersections
GO:MF	peptidase regulator activity	GO:0061134	1.51256e-27	26.8203	137	120	28	12850	AMBP,KNG1,SERPIND1,SERPINF2,ITIH2,C3,FN1,C5,TF,SERPINC1,AHSG,F1NA58,C4A,CST3,AGT,SPIA4,SERPINF1,C4,SERPINA10,BIRC6,HRG,SPIA3,A2ML4,FETUB,FBLN1,SPIA1,GAPDH,SPIA9
GO:MF	endopeptidase inhibitor activity	GO:0004866	5.86425e-27	26.2318	112	120	26	12850	AMBP,KNG1,SERPIND1,SERPINF2,ITIH2,C3,C5,TF,SERPINC1,AHSG,F1NA58,C4A,CST3,AGT,SPIA4,SERPINF1,C4,SERPINA10,BIRC6,HRG,SPIA3,A2ML4,FETUB,SPIA1,GAPDH,SPIA9
GO:MF	peptidase inhibitor activity	GO:0030414	2.03888e-26	25.6906	117	120	26	12850	AMBP,KNG1,SERPIND1,SERPINF2,ITIH2,C3,C5,TF,SERPINC1,AHSG,F1NA58,C4A,CST3,AGT,SPIA4,SERPINF1,C4,SERPINA10,BIRC6,HRG,SPIA3,A2ML4,FETUB,SPIA1,GAPDH,SPIA9
GO:MF	endopeptidase regulator activity	GO:0061135	2.03888e-26	25.6906	117	120	26	12850	AMBP,KNG1,SERPIND1,SERPINF2,ITIH2,C3,C5,TF,SERPINC1,AHSG,F1NA58,C4A,CST3,AGT,SPIA4,SERPINF1,C4,SERPINA10,BIRC6,HRG,SPIA3,A2ML4,FETUB,SPIA1,GAPDH,SPIA9
GO:MF	enzyme inhibitor activity	GO:0004857	9.12552e-19	18.0397	224	120	26	12850	AMBP,KNG1,SERPIND1,SERPINF2,ITIH2,C3,C5,TF,SERPINC1,AHSG,F1NA58,C4A,CST3,AGT,SPIA4,SERPINF1,C4,SERPINA10,BIRC6,HRG,SPIA3,A2ML4,FETUB,SPIA1,GAPDH,SPIA9
GO:MF	serine-type endopeptidase inhibitor activity	GO:0004867	3.19855e-14	13.495	55	120	14	12850	AMBP,SERPIND1,SERPINF2,ITIH2,SERPINC1,F1NA58,AGT,SPIA4,SERPINF1,SERPINA10,HRG,SPIA3,SPIA1,SPIA9
GO:MF	serine-type endopeptidase activity	GO:0004252	1.05541e-08	7.97658	107	120	13	12850	CFD,CFI,PLG,F2,HGFAC,PLGL,F10,C1S,PROC,F9,MST1,C1R,HABP2
GO:MF	serine-type peptidase activity	GO:0008236	7.00168e-08	7.1548	124	120	13	12850	CFD,CFI,PLG,F2,HGFAC,PLGL,F10,C1S,PROC,F9,MST1,C1R,HABP2
GO:MF	serine hydrolase activity	GO:0017171	1.04726e-07	6.97995	128	120	13	12850	CFD,CFI,PLG,F2,HGFAC,PLGL,F10,C1S,PROC,F9,MST1,C1R,HABP2
GO:MF	hydrolase activity, acting on acid phosphorus-nitrogen bonds	GO:0016825	1.04726e-07	6.97995	128	120	13	12850	CFD,CFI,PLG,F2,HGFAC,PLGL,F10,C1S,PROC,F9,MST1,C1R,HABP2
GO:MF	cysteine-type endopeptidase inhibitor activity	GO:0004869	2.27002e-06	5.64397	27	120	7	12850	KNG1,TF,AHSG,CST3,BIRC6,HRG,FETUB
GO:MF	oxygen binding	GO:0019825	0.000104612	3.98042	15	120	5	12850	ALB,HBB,HBAA,HBAD,MB
GO:MF	glycosaminoglycan binding	GO:0005539	0.000757113	3.12084	116	120	9	12850	TF,SERPINC1,PGLYRP2,HRG,NELL2,CLEC3B,JCHAIN,APOB,COMP
GO:MF	oxygen carrier activity	GO:0005344	0.00194211	2.71173	12	120	4	12850	HBB,HBAA,HBAD,MB
GO:MF	heparin binding	GO:0008201	0.00496305	2.30425	79	120	7	12850	TF,SERPINC1,HRG,NELL2,CLEC3B,APOB,COMP
GO:MF	haptoglobin binding	GO:0031720	0.00894452	2.04844	6	120	3	12850	HBB,HBAA,HBAD
GO:MF	antioxidant activity	GO:0016209	0.00915464	2.03836	58	120	6	12850	APOA4,GPX3,SOD3,HBB,HBAA,HBAD
GO:BP	negative regulation of endopeptidase activity	GO:0010951	1.37856e-23	22.8606	145	118	26	12839	AMBP,KNG1,SERPIND1,SERPINF2,ITIH2,C3,C5,TF,SERPINC1,AHSG,F1NA58,C4A,CST3,AGT,SPIA4,SERPINF1,C4,SERPINA10,BIRC6,HRG,SPIA3,A2ML4,FETUB,SPIA1,GAPDH,SPIA9
GO:BP	negative regulation of peptidase activity	GO:0010466	4.19588e-23	22.3772	151	118	26	12839	AMBP,KNG1,SERPIND1,SERPINF2,ITIH2,C3,C5,TF,SERPINC1,AHSG,F1NA58,C4A,CST3,AGT,SPIA4,SERPINF1,C4,SERPINA10,BIRC6,HRG,SPIA3,A2ML4,FETUB,SPIA1,GAPDH,SPIA9
GO:BP	regulation of peptidase activity	GO:0052547	1.77768e-20	19.7501	261	118	29	12839	AMBP,KNG1,SERPIND1,SERPINF2,ITIH2,C3,FN1,C5,TF,SERPINC1,AHSG,F1NA58,C4A,CST3,GSN,AGT,SPIA4,SERPINF1,C4,SERPINA10,BIRC6,HRG,SPIA3,A2ML4,FETUB,FBLN1,SPIA1,GAPDH,SPIA9
GO:BP	blood coagulation	GO:0007596	1.10233e-19	18.9577	104	118	21	12839	KNG1,SERPIND1,SERPINF2,PLG,F2,APOH,HGFAC,PLGL,CPB2,F10,SERPINC1,F1NA58,PROC,FGA,F9,SERPINA10,PROS1,HRG,HABP2,FBLN1,F5
GO:BP	complement activation	GO:0006956	1.54057e-19	18.8123	33	118	15	12839	CFD,C1QA,CFI,C3,C8A,C8B,C1S,F1NA58,C4A,LOC776376,C6,C4,C1R,MBL,C7
GO:BP	hemostasis	GO:0007599	1.69349e-19	18.7712	106	118	21	12839	KNG1,SERPIND1,SERPINF2,PLG,F2,APOH,HGFAC,PLGL,CPB2,F10,SERPINC1,F1NA58,PROC,FGA,F9,SERPINA10,PROS1,HRG,HABP2,FBLN1,F5
GO:BP	coagulation	GO:0050817	1.69349e-19	18.7712	106	118	21	12839	KNG1,SERPIND1,SERPINF2,PLG,F2,APOH,HGFAC,PLGL,CPB2,F10,SERPINC1,F1NA58,PROC,FGA,F9,SERPINA10,PROS1,HRG,HABP2,FBLN1,F5
GO:BP	negative regulation of proteolysis	GO:0045861	3.68606e-19	18.4334	212	118	26	12839	AMBP,KNG1,SERPIND1,SERPINF2,ITIH2,C3,C5,TF,SERPINC1,AHSG,F1NA58,C4A,CST3,AGT,SPIA4,SERPINF1,C4,SERPINA10,BIRC6,HRG,SPIA3,A2ML4,FETUB,SPIA1,GAPDH,SPIA9
GO:BP	regulation of endopeptidase activity	GO:0052548	6.7166e-19	18.1729	242	118	27	12839	AMBP,KNG1,SERPIND1,SERPINF2,ITIH2,C3,C5,TF,SERPINC1,AHSG,F1NA58,C4A,CST3,GSN,AGT,SPIA4,SERPINF1,C4,SERPINA10,BIRC6,HRG,SPIA3,A2ML4,FETUB,SPIA1,GAPDH,SPIA9
GO:BP	humoral immune response	GO:0006959	3.57805e-18	17.4464	88	118	19	12839	CFD,C1QA,CFI,C3,TF,C8A,C8B,C1S,F1NA58,C4A,FGA,LOC776376,C6,C4,C1R,MBL,C7,GAPDH,JCHAIN
GO:BP	negative regulation of hydrolase activity	GO:0051346	5.616e-18	17.2506	262	118	27	12839	AMBP,KNG1,SERPIND1,SERPINF2,ITIH2,C3,C5,TF,SERPINC1,AHSG,F1NA58,APOA1,C4A,CST3,AGT,SPIA4,SERPINF1,C4,SERPINA10,BIRC6,HRG,SPIA3,A2ML4,FETUB,SPIA1,GAPDH,SPIA9
GO:BP	regulation of body fluid levels	GO:0050878	1.20417e-15	14.9193	159	118	21	12839	KNG1,SERPIND1,SERPINF2,PLG,F2,APOH,HGFAC,PLGL,CPB2,F10,SERPINC1,F1NA58,PROC,FGA,F9,SERPINA10,PROS1,HRG,HABP2,FBLN1,F5
GO:BP	wound healing	GO:0042060	1.07651e-14	13.968	228	118	23	12839	KNG1,SERPIND1,SERPINF2,PLG,FN1,F2,APOH,HGFAC,PLGL,CPB2,F10,SERPINC1,F1NA58,PROC,FGA,F9,SERPINA10,PROS1,HRG,HABP2,FBLN1,F5,PHLDB2
GO:BP	response to wounding	GO:0009611	1.12202e-12	11.95	281	118	23	12839	KNG1,SERPIND1,SERPINF2,PLG,FN1,F2,APOH,HGFAC,PLGL,CPB2,F10,SERPINC1,F1NA58,PROC,FGA,F9,SERPINA10,PROS1,HRG,HABP2,FBLN1,F5,PHLDB2
GO:BP	regulation of blood coagulation	GO:0030193	6.9293e-12	11.1593	45	118	12	12839	KNG1,SERPINF2,PLG,APOH,PLGL,CPB2,SERPINC1,F1NA58,PROC,FGA,PROS1,HRG
GO:BP	regulation of hemostasis	GO:1900046	6.9293e-12	11.1593	45	118	12	12839	KNG1,SERPINF2,PLG,APOH,PLGL,CPB2,SERPINC1,F1NA58,PROC,FGA,PROS1,HRG
GO:BP	regulation of coagulation	GO:0050818	1.23977e-11	10.9067	47	118	12	12839	KNG1,SERPINF2,PLG,APOH,PLGL,CPB2,SERPINC1,F1NA58,PROC,FGA,PROS1,HRG
GO:BP	negative regulation of hemostasis	GO:1900047	2.07531e-11	10.6829	26	118	10	12839	KNG1,SERPINF2,PLG,APOH,PLGL,CPB2,PROC,FGA,PROS1,HRG
GO:BP	negative regulation of blood coagulation	GO:0030195	2.07531e-11	10.6829	26	118	10	12839	KNG1,SERPINF2,PLG,APOH,PLGL,CPB2,PROC,FGA,PROS1,HRG
GO:BP	negative regulation of coagulation	GO:0050819	3.27086e-11	10.4853	27	118	10	12839	KNG1,SERPINF2,PLG,APOH,PLGL,CPB2,PROC,FGA,PROS1,HRG
GO:BP	negative regulation of wound healing	GO:0061045	9.33364e-11	10.0299	41	118	11	12839	KNG1,SERPINF2,PLG,APOH,PLGL,CPB2,PROC,FGA,PROS1,HRG,PHLDB2
GO:BP	negative regulation of response to wounding	GO:1903035	1.0298e-09	8.98725	50	118	11	12839	KNG1,SERPINF2,PLG,APOH,PLGL,CPB2,PROC,FGA,PROS1,HRG,PHLDB2
GO:BP	regulation of wound healing	GO:0061041	1.09273e-09	8.96149	85	118	13	12839	KNG1,SERPINF2,PLG,APOH,PLGL,CPB2,SERPINC1,F1NA58,PROC,FGA,PROS1,HRG,PHLDB2
GO:BP	fibrinolysis	GO:0042730	5.3469e-09	8.2719	12	118	7	12839	SERPINF2,PLG,APOH,PLGL,CPB2,FGA,HRG
GO:BP	regulation of response to wounding	GO:1903034	1.37952e-08	7.86027	103	118	13	12839	KNG1,SERPINF2,PLG,APOH,PLGL,CPB2,SERPINC1,F1NA58,PROC,FGA,PROS1,HRG,PHLDB2
GO:BP	immune effector process	GO:0002252	5.9611e-08	7.22467	344	118	20	12839	CFD,C1QA,CFI,C3,C8A,C8B,B2M,C1S,PGLYRP2,F1NA58,APOA1,C4A,LOC776376,C6,C4,C1R,MBL,C7,TFR2,LCP1
GO:BP	activation of immune response	GO:0002253	1.37627e-07	6.8613	246	118	17	12839	CFD,C1QA,CFI,C3,TF,C8A,C8B,C1S,F1NA58,C4A,LOC776376,C6,C4,C1R,MBL,C7,GPLD1
GO:BP	positive regulation of immune response	GO:0050778	2.53452e-07	6.5961	332	118	19	12839	CFD,C1QA,CFI,C3,TF,C8A,C8B,B2M,C1S,F1NA58,C4A,LOC776376,C6,C4,C1R,MBL,C7,GPLD1,TFR2
GO:BP	negative regulation of response to external stimulus	GO:0032102	2.16592e-06	5.66436	219	118	15	12839	KNG1,SERPINF2,PLG,APOH,C5,TF,PLGL,CPB2,APOA1,PROC,FGA,ADIPOQ,PROS1,HRG,PHLDB2
GO:BP	regulation of complement activation	GO:0030449	2.21657e-05	4.65432	10	118	5	12839	CFI,C3,F1NA58,C4A,C6
GO:BP	hydrogen peroxide catabolic process	GO:0042744	0.000110732	3.95573	13	118	5	12839	APOA4,GPX3,HBB,HBAA,HBAD
GO:BP	complement activation, classical pathway	GO:0006958	0.000170987	3.76704	14	118	5	12839	C1QA,C1S,LOC776376,C1R,MBL
GO:BP	blood coagulation, fibrin clot formation	GO:0072378	0.000351996	3.45346	7	118	4	12839	APOH,SERPINC1,FGA,FBLN1
GO:BP	gas transport	GO:0015669	0.000367616	3.43461	16	118	5	12839	HBB,HBAA,HBAD,MB,CA2
GO:BP	protein activation cascade	GO:0072376	0.000698993	3.15553	8	118	4	12839	APOH,SERPINC1,FGA,FBLN1
GO:BP	regulation of humoral immune response	GO:0002920	0.000710567	3.14839	18	118	5	12839	CFI,C3,F1NA58,C4A,C6
GO:BP	antibiotic catabolic process	GO:0017001	0.000710567	3.14839	18	118	5	12839	APOA4,GPX3,HBB,HBAA,HBAD
GO:BP	humoral immune response mediated by circulating immunoglobulin	GO:0002455	0.000957279	3.01896	19	118	5	12839	C1QA,C1S,LOC776376,C1R,MBL
GO:BP	cholesterol esterification	GO:0034435	0.00124926	2.90335	9	118	4	12839	APOA4,APOA1,AGT,LCAT
GO:BP	steroid esterification	GO:0034433	0.00124926	2.90335	9	118	4	12839	APOA4,APOA1,AGT,LCAT
GO:BP	sterol esterification	GO:0034434	0.00124926	2.90335	9	118	4	12839	APOA4,APOA1,AGT,LCAT
GO:BP	hydrogen peroxide metabolic process	GO:0042743	0.0016508	2.78231	21	118	5	12839	APOA4,GPX3,HBB,HBAA,HBAD
GO:BP	immunoglobulin mediated immune response	GO:0016064	0.002031	2.69229	61	118	7	12839	C1QA,C3,C1S,LOC776376,C1R,MBL,TFR2
GO:BP	B cell mediated immunity	GO:0019724	0.002031	2.69229	61	118	7	12839	C1QA,C3,C1S,LOC776376,C1R,MBL,TFR2
GO:BP	positive regulation of triglyceride lipase activity	GO:0061365	0.0045564	2.34138	4	118	3	12839	APOH,APOA4,APOA1
GO:BP	negative regulation of fibrinolysis	GO:0051918	0.0045564	2.34138	4	118	3	12839	SERPINF2,APOH,HRG
GO:BP	positive regulation of cholesterol esterification	GO:0010873	0.0045564	2.34138	4	118	3	12839	APOA4,APOA1,AGT
GO:BP	positive regulation of lipoprotein lipase activity	GO:0051006	0.0045564	2.34138	4	118	3	12839	APOH,APOA4,APOA1
GO:BP	oxygen transport	GO:0015671	0.00480406	2.31839	12	118	4	12839	HBB,HBAA,HBAD,MB
GO:BP	interaction with symbiont	GO:0051702	0.00488563	2.31108	45	118	6	12839	FN1,TF,CSF1R,LOC776376,GAPDH,HSPA8
GO:BP	cofactor catabolic process	GO:0051187	0.0075734	2.12071	28	118	5	12839	APOA4,GPX3,HBB,HBAA,HBAD
GO:BP	plasma lipoprotein particle remodeling	GO:0034369	0.00957758	2.01874	14	118	4	12839	APOA4,APOA1,LCAT,APOB
GO:BP	protein-lipid complex remodeling	GO:0034368	0.00957758	2.01874	14	118	4	12839	APOA4,APOA1,LCAT,APOB
GO:BP	zymogen activation	GO:0031638	0.0108214	1.96572	30	118	5	12839	SERPINF2,APOH,FGA,F9,C1R
GO:BP	regulation of plasma lipoprotein particle levels	GO:0097006	0.0108214	1.96572	30	118	5	12839	APOA4,APOA1,ADIPOQ,LCAT,APOB
GO:BP	regulation of fibrinolysis	GO:0051917	0.0113145	1.94637	5	118	3	12839	SERPINF2,APOH,HRG
GO:BP	synapse pruning	GO:0098883	0.0113145	1.94637	5	118	3	12839	C1QA,C3,COL11A2
GO:BP	protein-containing complex remodeling	GO:0034367	0.0171678	1.76529	16	118	4	12839	APOA4,APOA1,LCAT,APOB
GO:BP	triglyceride-rich lipoprotein particle remodeling	GO:0034370	0.022477	1.64826	6	118	3	12839	APOA4,APOA1,LCAT
GO:BP	very-low-density lipoprotein particle remodeling	GO:0034372	0.022477	1.64826	6	118	3	12839	APOA4,APOA1,LCAT
GO:BP	lymphocyte mediated immunity	GO:0002449	0.0244583	1.61157	122	118	8	12839	C1QA,C3,B2M,C1S,LOC776376,C1R,MBL,TFR2
GO:BP	regulation of cytokine production	GO:0001817	0.0276146	1.55886	348	118	13	12839	SERPINF2,IL1RAP,C3,FN1,C5,TF,CSF1R,B2M,PGLYRP2,APOA1,ADIPOQ,GAPDH,LUM
GO:BP	plasma lipoprotein particle organization	GO:0071827	0.028457	1.54581	18	118	4	12839	APOA4,APOA1,LCAT,APOB
GO:BP	adaptive immune response	GO:0002250	0.0363009	1.44008	168	118	9	12839	C1QA,C3,B2M,C1S,LOC776376,C1R,MBL,TFR2,JCHAIN
GO:BP	regulation of cholesterol esterification	GO:0010872	0.0390708	1.40815	7	118	3	12839	APOA4,APOA1,AGT
GO:BP	regulation of lipoprotein lipase activity	GO:0051004	0.0390708	1.40815	7	118	3	12839	APOH,APOA4,APOA1
GO:BP	lipid localization	GO:0010876	0.0436789	1.35973	262	118	11	12839	C3,APOA4,APOA1,ADIPOQ,EXFABP,RBP4,APOC3,LCAT,APOB,VTG1,VTG2
GO:BP	protein-lipid complex subunit organization	GO:0071825	0.0444211	1.35241	20	118	4	12839	APOA4,APOA1,LCAT,APOB
GO:CC	membrane attack complex	GO:0005579	1.14572e-08	7.94092	5	115	5	12960	C5,C8A,C8B,C6,C7
GO:CC	lipoprotein particle	GO:1990777	1.39315e-05	4.856	13	115	5	12960	APOH,APOA4,APOA1,LCAT,APOB
GO:CC	plasma lipoprotein particle	GO:0034358	1.39315e-05	4.856	13	115	5	12960	APOH,APOA4,APOA1,LCAT,APOB
GO:CC	chylomicron	GO:0042627	1.97854e-05	4.70365	6	115	4	12960	APOH,APOA4,APOA1,APOB
GO:CC	protein-lipid complex	GO:0032994	2.15181e-05	4.6672	14	115	5	12960	APOH,APOA4,APOA1,LCAT,APOB
GO:CC	pore complex	GO:0046930	2.15181e-05	4.6672	14	115	5	12960	C5,C8A,C8B,C6,C7
GO:CC	high-density lipoprotein particle	GO:0034364	4.58497e-05	4.33866	7	115	4	12960	APOH,APOA4,APOA1,LCAT
GO:CC	very-low-density lipoprotein particle	GO:0034361	9.10714e-05	4.04062	8	115	4	12960	APOH,APOA4,APOA1,APOB
GO:CC	triglyceride-rich plasma lipoprotein particle	GO:0034385	9.10714e-05	4.04062	8	115	4	12960	APOH,APOA4,APOA1,APOB
GO:CC	extracellular matrix	GO:0031012	0.000739986	3.13078	260	115	12	12960	FN1,CPN2,VTN,AHSG,COL11A2,RBP4,FBLN1,GPLD1,TECTA,LUM,SOD3,COMP
GO:CC	haptoglobin-hemoglobin complex	GO:0031838	0.0030344	2.51793	6	115	3	12960	HBB,HBAA,HBAD
GO:CC	fibrinogen complex	GO:0005577	0.0030344	2.51793	6	115	3	12960	SERPINF2,FN1,FGA
GO:CC	hemoglobin complex	GO:0005833	0.00838666	2.07641	8	115	3	12960	HBB,HBAA,HBAD
GO:CC	collagen trimer	GO:0005581	0.00842646	2.07435	43	115	5	12960	C1QA,ADIPOQ,COL11A2,MBL,LUM
GO:CC	collagen-containing extracellular matrix	GO:0062023	0.0387494	1.41173	132	115	7	12960	FN1,RBP4,FBLN1,TECTA,LUM,SOD3,COMP
GO:CC	extracellular exosome	GO:0070062	0.0391481	1.40729	59	115	5	12960	ALB,FN1,ANPEP,TFR2,HSPA8
KEGG	Phagosome	KEGG:04145	0.0112321	1.94954	125	50	7	4745	C3,BLB1,ACTG1,C1R,MBL,TFR2,COMP
REAC	Regulation of Complement cascade	REAC:R-GGA-977606	7.04736e-20	19.152	26	75	15	5310	C1QA,CFI,C3,CPN2,F2,VTN,C5,CPB2,C1S,F1NA58,C4A,C6,C4,C1R,C7
REAC	Complement cascade	REAC:R-GGA-166658	4.83933e-18	17.3152	32	75	15	5310	C1QA,CFI,C3,CPN2,F2,VTN,C5,CPB2,C1S,F1NA58,C4A,C6,C4,C1R,C7
REAC	Formation of Fibrin Clot (Clotting Cascade)	REAC:R-GGA-140877	2.88283e-14	13.5402	25	75	12	5310	KNG1,SERPIND1,F2,HGFAC,F10,F1NA58,PROC,F9,SPIA4,PROS1,F5,SPIA9
REAC	Complement Cascade	REAC:R-GGA-2132285	4.13502e-14	13.3835	14	75	10	5310	C1QA,CFI,C8G,C5,C8A,C8B,C4A,C6,C1R,MBL
REAC	Intrinsic Pathway of Fibrin Clot Formation	REAC:R-GGA-140837	7.76792e-13	12.1097	17	75	10	5310	KNG1,SERPIND1,F2,HGFAC,F10,F1NA58,PROC,F9,SPIA4,SPIA9
REAC	Post-translational protein phosphorylation	REAC:R-GGA-8957275	4.90612e-11	10.3093	67	75	14	5310	KNG1,SERPIND1,ITIH2,C3,TF,AHSG,APOA1,PROC,C4A,C4,SERPINA10,CP,SPIA1,F5
REAC	Platelet degranulation	REAC:R-GGA-114608	5.10832e-11	10.2917	136	75	18	5310	KNG1,SERPINF2,PLG,APOH,OGCHI,TF,AHSG,F1NA58,APOA1,SPIA4,PROS1,ACTG1,HRG,SPIA1,CLEC3B,F5,TMSB4X,SPIA9
REAC	Response to elevated platelet cytosolic Ca2+	REAC:R-GGA-76005	7.52964e-11	10.1232	139	75	18	5310	KNG1,SERPINF2,PLG,APOH,OGCHI,TF,AHSG,F1NA58,APOA1,SPIA4,PROS1,ACTG1,HRG,SPIA1,CLEC3B,F5,TMSB4X,SPIA9
REAC	Regulation of Insulin-like Growth Factor (IGF) transport and uptake by Insulin-like Growth Factor Binding Proteins (IGFBPs)	REAC:R-GGA-381426	1.15538e-10	9.93727	71	75	14	5310	KNG1,SERPIND1,ITIH2,C3,TF,AHSG,APOA1,PROC,C4A,C4,SERPINA10,CP,SPIA1,F5
REAC	Regulation of complement cascades	REAC:R-GGA-2132281	1.69396e-10	9.7711	8	75	7	5310	CFI,C8G,C5,C8A,C8B,C4A,C6
REAC	Common Pathway of Fibrin Clot Formation	REAC:R-GGA-140875	7.70583e-10	9.11318	14	75	8	5310	SERPIND1,F2,F10,PROC,SPIA4,PROS1,F5,SPIA9
REAC	Innate Immune System	REAC:R-GGA-2422406	1.03714e-09	8.98416	30	75	10	5310	C1QA,CFI,C8G,C5,C8A,C8B,C4A,C6,C1R,MBL
REAC	Platelet activation, signaling and aggregation	REAC:R-GGA-76002	1.41563e-08	7.84905	214	75	19	5310	KNG1,SERPINF2,PLG,F2,APOH,OGCHI,TF,AHSG,F1NA58,APOA1,SPIA4,PROS1,ACTG1,HRG,SPIA1,CLEC3B,F5,TMSB4X,SPIA9
REAC	Formation of membrane attack complex (MAC)	REAC:R-GGA-2132267	1.24754e-07	6.90394	5	75	5	5310	C8G,C5,C8A,C8B,C6
REAC	Transport of gamma-carboxylated protein precursors from the endoplasmic reticulum to the Golgi apparatus	REAC:R-GGA-159763	6.75835e-06	5.17016	8	75	5	5310	F2,F10,PROC,F9,PROS1
REAC	Activation of C3 and C5	REAC:R-GGA-174577	9.3232e-06	5.03044	4	75	4	5310	C3,C5,C4A,C4
REAC	Gamma-carboxylation, transport, and amino-terminal cleavage of proteins	REAC:R-GGA-159854	1.50392e-05	4.82278	9	75	5	5310	F2,F10,PROC,F9,PROS1
REAC	Removal of aminoterminal propeptides from gamma-carboxylated proteins	REAC:R-GGA-159782	1.50392e-05	4.82278	9	75	5	5310	F2,F10,PROC,F9,PROS1
REAC	Initial triggering of complement	REAC:R-GGA-166663	3.86074e-05	4.41333	19	75	6	5310	C1QA,C3,C1S,C4A,C4,C1R
REAC	Creation of classical C3 convertase	REAC:R-GGA-2132263	0.00013687	3.86369	6	75	4	5310	C1QA,C4A,C1R,MBL
REAC	Terminal pathway of complement	REAC:R-GGA-166665	0.000687197	3.16292	3	75	3	5310	C5,C6,C7
REAC	Dissolution of Fibrin Clot	REAC:R-GGA-75205	0.00272082	2.5653	4	75	3	5310	SERPINF2,PLG,HRG
REAC	Gamma carboxylation, hypusine formation and arylsulfatase activation	REAC:R-GGA-163841	0.00272299	2.56495	22	75	5	5310	F2,F10,PROC,F9,PROS1
REAC	Binding and Uptake of Ligands by Scavenger Receptors	REAC:R-GGA-2173782	0.00838148	2.07668	14	75	4	5310	AMBP,APOA1,HBB,HBAA
REAC	Scavenging of heme from plasma	REAC:R-GGA-2168880	0.0133289	1.87521	6	75	3	5310	AMBP,HBB,HBAA
REAC	Erythrocytes take up oxygen and release carbon dioxide	REAC:R-GGA-1247673	0.0365666	1.43691	8	75	3	5310	HBB,HBAA,CA2

## Sheet: PL_MU
Supplementary Table S3. GO Classifications and Pathway analyses of CSF and PL
source	term_name	term_id	adjusted_p_value	negative_log10_of_adjusted_p_value	term_size	query_size	intersection_size	effective_domain_size	intersections
GO:MF	endopeptidase inhibitor activity	GO:0004866	1.5119e-09	8.82048	112	184	16	12850	SERPINF2,SERPINC1,KNG1,AGT,TF,ITIH2,AHSG,SPIA3,HRG,SERPIND1,GAPDH,C3,C4A,C5,AMBP,SERPINF1
GO:MF	endopeptidase regulator activity	GO:0061135	3.00541e-09	8.5221	117	184	16	12850	SERPINF2,SERPINC1,KNG1,AGT,TF,ITIH2,AHSG,SPIA3,HRG,SERPIND1,GAPDH,C3,C4A,C5,AMBP,SERPINF1
GO:MF	peptidase inhibitor activity	GO:0030414	3.00541e-09	8.5221	117	184	16	12850	SERPINF2,SERPINC1,KNG1,AGT,TF,ITIH2,AHSG,SPIA3,HRG,SERPIND1,GAPDH,C3,C4A,C5,AMBP,SERPINF1
GO:MF	peptidase regulator activity	GO:0061134	3.26145e-09	8.48659	137	184	17	12850	SERPINF2,SERPINC1,KNG1,AGT,TF,ITIH2,AHSG,SPIA3,HRG,FN1,SERPIND1,GAPDH,C3,C4A,C5,AMBP,SERPINF1
GO:MF	threonine-type peptidase activity	GO:0070003	1.1274e-07	6.94792	14	184	7	12850	PSMB2,PSMA7,PSMA2,PSMB3,PSMA3,PSMA6,PSMB1
GO:MF	threonine-type endopeptidase activity	GO:0004298	1.1274e-07	6.94792	14	184	7	12850	PSMB2,PSMA7,PSMA2,PSMB3,PSMA3,PSMA6,PSMB1
GO:MF	antioxidant activity	GO:0016209	2.65057e-06	5.57666	58	184	10	12850	HBB,HBAA,PRDX1,SOD3,GPX3,APOA4,CLIC2,PRDX6,HBBR,HBAD
GO:MF	oxygen binding	GO:0019825	1.15988e-05	4.93559	15	184	6	12850	HBB,HBAA,ALB,HBBR,MB,HBAD
GO:MF	peroxidase activity	GO:0004601	1.66939e-05	4.77744	38	184	8	12850	HBB,HBAA,PRDX1,GPX3,CLIC2,PRDX6,HBBR,HBAD
GO:MF	serine-type endopeptidase inhibitor activity	GO:0004867	2.43622e-05	4.61328	55	184	9	12850	SERPINF2,SERPINC1,AGT,ITIH2,SPIA3,HRG,SERPIND1,AMBP,SERPINF1
GO:MF	enzyme inhibitor activity	GO:0004857	4.37437e-05	4.35908	224	184	16	12850	SERPINF2,SERPINC1,KNG1,AGT,TF,ITIH2,AHSG,SPIA3,HRG,SERPIND1,GAPDH,C3,C4A,C5,AMBP,SERPINF1
GO:MF	oxidoreductase activity, acting on peroxide as acceptor	GO:0016684	5.62232e-05	4.25008	44	184	8	12850	HBB,HBAA,PRDX1,GPX3,CLIC2,PRDX6,HBBR,HBAD
GO:MF	oxygen carrier activity	GO:0005344	0.000135147	3.86919	12	184	5	12850	HBB,HBAA,HBBR,MB,HBAD
GO:MF	haptoglobin binding	GO:0031720	0.000193803	3.71264	6	184	4	12850	HBB,HBAA,HBBR,HBAD
GO:MF	disordered domain specific binding	GO:0097718	0.000996163	3.00167	17	184	5	12850	AP2A2,HSP90AA1,FN1,CALM,GAPDH
GO:MF	translation elongation factor activity	GO:0003746	0.00853837	2.06862	13	184	4	12850	EEF1A2,EEF2,EEF1B2,EEF1A1
GO:MF	cholesterol transfer activity	GO:0120020	0.0118202	1.92737	14	184	4	12850	APOA1,APOA4,APOB,CETP
GO:MF	sterol transfer activity	GO:0120015	0.0159385	1.79755	15	184	4	12850	APOA1,APOA4,APOB,CETP
GO:MF	oxidoreductase activity, oxidizing metal ions, oxygen as acceptor	GO:0016724	0.0181711	1.74062	6	184	3	12850	FTH,HEPH,CP
GO:MF	ferroxidase activity	GO:0004322	0.0181711	1.74062	6	184	3	12850	FTH,HEPH,CP
GO:MF	phosphoprotein binding	GO:0051219	0.0240235	1.61936	72	184	7	12850	HSPA8,GCLM,YWHAE,HSP90AA1,EPB41,YWHAB,ACTN1
GO:MF	extracellular matrix binding	GO:0050840	0.0486737	1.31271	36	184	5	12850	VTN,NID1,LRRC15,TGFBI,SPARC
GO:BP	hydrogen peroxide catabolic process	GO:0042744	2.91589e-07	6.53523	13	181	7	12839	HBB,HBAA,PRDX1,GPX3,APOA4,HBBR,HBAD
GO:BP	negative regulation of endopeptidase activity	GO:0010951	3.68084e-07	6.43405	145	181	16	12839	SERPINF2,SERPINC1,KNG1,AGT,TF,ITIH2,AHSG,SPIA3,HRG,SERPIND1,GAPDH,C3,C4A,C5,AMBP,SERPINF1
GO:BP	negative regulation of peptidase activity	GO:0010466	6.77941e-07	6.16881	151	181	16	12839	SERPINF2,SERPINC1,KNG1,AGT,TF,ITIH2,AHSG,SPIA3,HRG,SERPIND1,GAPDH,C3,C4A,C5,AMBP,SERPINF1
GO:BP	proteasomal ubiquitin-independent protein catabolic process	GO:0010499	1.87561e-06	5.72686	16	181	7	12839	PSMB2,PSMA7,PSMA2,PSMB3,PSMA3,PSMA6,PSMB1
GO:BP	blood coagulation	GO:0007596	4.18132e-06	5.37869	104	181	13	12839	SERPINF2,SERPINC1,KNG1,HRG,F13A1,SERPIND1,F9,F10,PLG,F2,FGA,APOH,CPB2
GO:BP	antibiotic catabolic process	GO:0017001	5.09467e-06	5.29288	18	181	7	12839	HBB,HBAA,PRDX1,GPX3,APOA4,HBBR,HBAD
GO:BP	hemostasis	GO:0007599	5.30768e-06	5.2751	106	181	13	12839	SERPINF2,SERPINC1,KNG1,HRG,F13A1,SERPIND1,F9,F10,PLG,F2,FGA,APOH,CPB2
GO:BP	coagulation	GO:0050817	5.30768e-06	5.2751	106	181	13	12839	SERPINF2,SERPINC1,KNG1,HRG,F13A1,SERPIND1,F9,F10,PLG,F2,FGA,APOH,CPB2
GO:BP	cofactor catabolic process	GO:0051187	6.04578e-06	5.21855	28	181	8	12839	HBB,HBAA,PRDX1,BLVRA,GPX3,APOA4,HBBR,HBAD
GO:BP	regulation of peptidase activity	GO:0052547	8.83364e-06	5.05386	261	181	19	12839	SERPINF2,SERPINC1,KNG1,AGT,TF,ITIH2,AHSG,SPIA3,HRG,FN1,SERPIND1,GAPDH,PSMA3,C3,C4A,GSN,C5,AMBP,SERPINF1
GO:BP	fibrinolysis	GO:0042730	1.15262e-05	4.93831	12	181	6	12839	SERPINF2,HRG,PLG,FGA,APOH,CPB2
GO:BP	antibiotic metabolic process	GO:0016999	1.24603e-05	4.90447	43	181	9	12839	HBB,HBAA,PRDX1,GPX3,APOA4,HBBR,HBAD,ACO1,ACLY
GO:BP	regulation of endopeptidase activity	GO:0052548	1.64097e-05	4.7849	242	181	18	12839	SERPINF2,SERPINC1,KNG1,AGT,TF,ITIH2,AHSG,SPIA3,HRG,SERPIND1,GAPDH,PSMA3,C3,C4A,GSN,C5,AMBP,SERPINF1
GO:BP	hydrogen peroxide metabolic process	GO:0042743	1.79613e-05	4.74566	21	181	7	12839	HBB,HBAA,PRDX1,GPX3,APOA4,HBBR,HBAD
GO:BP	cellular oxidant detoxification	GO:0098869	6.4184e-05	4.19257	68	181	10	12839	HBB,HBAA,PRDX1,SOD3,GPX3,APOA4,CLIC2,PRDX6,HBBR,HBAD
GO:BP	negative regulation of proteolysis	GO:0045861	9.33936e-05	4.02968	212	181	16	12839	SERPINF2,SERPINC1,KNG1,AGT,TF,ITIH2,AHSG,SPIA3,HRG,SERPIND1,GAPDH,C3,C4A,C5,AMBP,SERPINF1
GO:BP	gas transport	GO:0015669	9.53104e-05	4.02086	16	181	6	12839	HBB,HBAA,CA2,HBBR,MB,HBAD
GO:BP	negative regulation of hemostasis	GO:1900047	9.57329e-05	4.01894	26	181	7	12839	SERPINF2,KNG1,HRG,PLG,FGA,APOH,CPB2
GO:BP	negative regulation of blood coagulation	GO:0030195	9.57329e-05	4.01894	26	181	7	12839	SERPINF2,KNG1,HRG,PLG,FGA,APOH,CPB2
GO:BP	regulation of body fluid levels	GO:0050878	9.71013e-05	4.01277	159	181	14	12839	SERPINF2,ADA,SERPINC1,KNG1,HRG,F13A1,SERPIND1,F9,F10,PLG,F2,FGA,APOH,CPB2
GO:BP	negative regulation of coagulation	GO:0050819	0.00012771	3.89378	27	181	7	12839	SERPINF2,KNG1,HRG,PLG,FGA,APOH,CPB2
GO:BP	cellular detoxification	GO:1990748	0.000147427	3.83142	74	181	10	12839	HBB,HBAA,PRDX1,SOD3,GPX3,APOA4,CLIC2,PRDX6,HBBR,HBAD
GO:BP	detoxification	GO:0098754	0.000314108	3.50292	80	181	10	12839	HBB,HBAA,PRDX1,SOD3,GPX3,APOA4,CLIC2,PRDX6,HBBR,HBAD
GO:BP	negative regulation of hydrolase activity	GO:0051346	0.000318112	3.49742	262	181	17	12839	APOA1,SERPINF2,SERPINC1,KNG1,AGT,TF,ITIH2,AHSG,SPIA3,HRG,SERPIND1,GAPDH,C3,C4A,C5,AMBP,SERPINF1
GO:BP	regulation of hemostasis	GO:1900046	0.000341751	3.46629	45	181	8	12839	SERPINF2,SERPINC1,KNG1,HRG,PLG,FGA,APOH,CPB2
GO:BP	regulation of blood coagulation	GO:0030193	0.000341751	3.46629	45	181	8	12839	SERPINF2,SERPINC1,KNG1,HRG,PLG,FGA,APOH,CPB2
GO:BP	regulation of coagulation	GO:0050818	0.00048672	3.31272	47	181	8	12839	SERPINF2,SERPINC1,KNG1,HRG,PLG,FGA,APOH,CPB2
GO:BP	oxygen transport	GO:0015671	0.000713341	3.1467	12	181	5	12839	HBB,HBAA,HBBR,MB,HBAD
GO:BP	triglyceride-rich lipoprotein particle remodeling	GO:0034370	0.0010384	2.98363	6	181	4	12839	APOA1,LCAT,APOA4,CETP
GO:BP	very-low-density lipoprotein particle remodeling	GO:0034372	0.0010384	2.98363	6	181	4	12839	APOA1,LCAT,APOA4,CETP
GO:BP	wound healing	GO:0042060	0.00146471	2.83425	228	181	15	12839	SERPINF2,SERPINC1,KNG1,HRG,F13A1,FN1,SERPIND1,F9,F10,PLG,F2,FGA,RHOA,APOH,CPB2
GO:BP	protein-lipid complex remodeling	GO:0034368	0.00176227	2.75393	14	181	5	12839	APOA1,LCAT,APOA4,APOB,CETP
GO:BP	plasma lipoprotein particle remodeling	GO:0034369	0.00176227	2.75393	14	181	5	12839	APOA1,LCAT,APOA4,APOB,CETP
GO:BP	blood coagulation, fibrin clot formation	GO:0072378	0.00239623	2.62047	7	181	4	12839	SERPINC1,F13A1,FGA,APOH
GO:BP	negative regulation of wound healing	GO:0061045	0.00273719	2.56269	41	181	7	12839	SERPINF2,KNG1,HRG,PLG,FGA,APOH,CPB2
GO:BP	protein-containing complex remodeling	GO:0034367	0.0037578	2.42507	16	181	5	12839	APOA1,LCAT,APOA4,APOB,CETP
GO:BP	ATP metabolic process	GO:0046034	0.00436427	2.36009	158	181	12	12839	HSPA8,PKM,ATP5H,PGAM1,GAPDH,ATP6V1A,ENO1,TPI1,PFKL,RHOA,GPI,CKB
GO:BP	protein activation cascade	GO:0072376	0.00473965	2.32425	8	181	4	12839	SERPINC1,F13A1,FGA,APOH
GO:BP	negative regulation of response to external stimulus	GO:0032102	0.00485673	2.31366	219	181	14	12839	APOA1,ADIPOQ,SERPINF2,ADA,KNG1,TF,HRG,APOD,PLG,C5,CDH5,FGA,APOH,CPB2
GO:BP	cofactor metabolic process	GO:0051186	0.00593222	2.22678	255	181	15	12839	HBB,HBAA,PRDX1,GCLM,BLVRA,HAGH,GPX3,APOA4,ALAD,HMBS,HBBR,IDH1,HBAD,AHCY,ACLY
GO:BP	regulation of plasma lipoprotein particle levels	GO:0097006	0.00599748	2.22203	30	181	6	12839	APOA1,ADIPOQ,LCAT,APOA4,APOB,CETP
GO:BP	plasma lipoprotein particle organization	GO:0071827	0.00720407	2.14242	18	181	5	12839	APOA1,LCAT,APOA4,APOB,CETP
GO:BP	steroid esterification	GO:0034433	0.00843741	2.07379	9	181	4	12839	APOA1,AGT,LCAT,APOA4
GO:BP	reverse cholesterol transport	GO:0043691	0.00843741	2.07379	9	181	4	12839	APOA1,LCAT,APOA4,CETP
GO:BP	sterol esterification	GO:0034434	0.00843741	2.07379	9	181	4	12839	APOA1,AGT,LCAT,APOA4
GO:BP	cholesterol esterification	GO:0034435	0.00843741	2.07379	9	181	4	12839	APOA1,AGT,LCAT,APOA4
GO:BP	drug catabolic process	GO:0042737	0.0088921	2.051	68	181	8	12839	HBB,HBAA,PRDX1,ADA,GPX3,APOA4,HBBR,HBAD
GO:BP	nucleotide phosphorylation	GO:0046939	0.0088921	2.051	68	181	8	12839	NME1,PKM,PGAM1,GAPDH,ENO1,TPI1,PFKL,GPI
GO:BP	nucleoside diphosphate phosphorylation	GO:0006165	0.0088921	2.051	68	181	8	12839	NME1,PKM,PGAM1,GAPDH,ENO1,TPI1,PFKL,GPI
GO:BP	cellular iron ion homeostasis	GO:0006879	0.00894132	2.0486	32	181	6	12839	FTH,TFRC,HEPH,ATP6V1A,CP,ACO1
GO:BP	iron ion homeostasis	GO:0055072	0.00951047	2.0218	49	181	7	12839	FTH,TFRC,TF,HEPH,ATP6V1A,CP,ACO1
GO:BP	negative regulation of response to wounding	GO:1903035	0.0109282	1.96145	50	181	7	12839	SERPINF2,KNG1,HRG,PLG,FGA,APOH,CPB2
GO:BP	pyruvate metabolic process	GO:0006090	0.011087	1.95518	70	181	8	12839	PKM,PGAM1,GAPDH,ENO1,TPI1,PFKL,LDHB,GPI
GO:BP	protein-lipid complex subunit organization	GO:0071825	0.0127408	1.8948	20	181	5	12839	APOA1,LCAT,APOA4,APOB,CETP
GO:BP	glycolytic process	GO:0006096	0.0142938	1.84485	52	181	7	12839	PKM,PGAM1,GAPDH,ENO1,TPI1,PFKL,GPI
GO:BP	ATP generation from ADP	GO:0006757	0.0142938	1.84485	52	181	7	12839	PKM,PGAM1,GAPDH,ENO1,TPI1,PFKL,GPI
GO:BP	response to wounding	GO:0009611	0.0192535	1.71549	281	181	15	12839	SERPINF2,SERPINC1,KNG1,HRG,F13A1,FN1,SERPIND1,F9,F10,PLG,F2,FGA,RHOA,APOH,CPB2
GO:BP	negative regulation of fibrinolysis	GO:0051918	0.020204	1.69456	4	181	3	12839	SERPINF2,HRG,APOH
GO:BP	positive regulation of cholesterol esterification	GO:0010873	0.020204	1.69456	4	181	3	12839	APOA1,AGT,APOA4
GO:BP	positive regulation of lipoprotein lipase activity	GO:0051006	0.020204	1.69456	4	181	3	12839	APOA1,APOA4,APOH
GO:BP	positive regulation of triglyceride lipase activity	GO:0061365	0.020204	1.69456	4	181	3	12839	APOA1,APOA4,APOH
GO:BP	ADP metabolic process	GO:0046031	0.026621	1.57477	57	181	7	12839	PKM,PGAM1,GAPDH,ENO1,TPI1,PFKL,GPI
GO:BP	nucleoside diphosphate metabolic process	GO:0009132	0.0275072	1.56055	79	181	8	12839	NME1,PKM,PGAM1,GAPDH,ENO1,TPI1,PFKL,GPI
GO:BP	drug metabolic process	GO:0017144	0.029165	1.53514	291	181	15	12839	HBB,HBAA,CBR1,PRDX1,ADA,HSP90AA1,GPX3,APOA4,ATP5H,HBBR,HBAD,ACO1,CKB,AHCY,ACLY
GO:BP	cellular response to toxic substance	GO:0097237	0.0316616	1.49947	132	181	10	12839	HBB,HBAA,PRDX1,SOD3,GPX3,APOA4,CLIC2,PRDX6,HBBR,HBAD
GO:BP	purine nucleoside diphosphate metabolic process	GO:0009135	0.0335455	1.47437	59	181	7	12839	PKM,PGAM1,GAPDH,ENO1,TPI1,PFKL,GPI
GO:BP	purine ribonucleoside diphosphate metabolic process	GO:0009179	0.0335455	1.47437	59	181	7	12839	PKM,PGAM1,GAPDH,ENO1,TPI1,PFKL,GPI
GO:BP	ribonucleoside diphosphate metabolic process	GO:0009185	0.041894	1.37785	61	181	7	12839	PKM,PGAM1,GAPDH,ENO1,TPI1,PFKL,GPI
GO:BP	regulation of wound healing	GO:0061041	0.0472237	1.32584	85	181	8	12839	SERPINF2,SERPINC1,KNG1,HRG,PLG,FGA,APOH,CPB2
GO:BP	regulation of fibrinolysis	GO:0051917	0.0499851	1.30116	5	181	3	12839	SERPINF2,HRG,APOH
GO:BP	regulation of intestinal absorption	GO:1904478	0.0499851	1.30116	5	181	3	12839	APOA1,EPB41,APOA4
GO:CC	proteasome core complex	GO:0005839	3.29115e-08	7.48265	13	176	7	12960	PSMB2,PSMA7,PSMA2,PSMB3,PSMA3,PSMA6,PSMB1
GO:CC	high-density lipoprotein particle	GO:0034364	2.43641e-06	5.61325	7	176	5	12960	APOA1,LCAT,APOA4,CETP,APOH
GO:CC	plasma lipoprotein particle	GO:0034358	2.48222e-06	5.60516	13	176	6	12960	APOA1,LCAT,APOA4,APOB,CETP,APOH
GO:CC	lipoprotein particle	GO:1990777	2.48222e-06	5.60516	13	176	6	12960	APOA1,LCAT,APOA4,APOB,CETP,APOH
GO:CC	protein-lipid complex	GO:0032994	4.29508e-06	5.36703	14	176	6	12960	APOA1,LCAT,APOA4,APOB,CETP,APOH
GO:CC	extracellular organelle	GO:0043230	1.16322e-05	4.93434	72	176	10	12960	XPNPEP2,HSPA8,HNRNPA2B1,ALB,AGO2,TFRC,FN1,HSPA4,QSOX1,CKB
GO:CC	extracellular exosome	GO:0070062	2.43929e-05	4.61274	59	176	9	12960	XPNPEP2,HSPA8,HNRNPA2B1,ALB,AGO2,TFRC,FN1,HSPA4,QSOX1
GO:CC	extracellular vesicle	GO:1903561	7.56234e-05	4.12134	67	176	9	12960	XPNPEP2,HSPA8,HNRNPA2B1,ALB,AGO2,TFRC,FN1,HSPA4,QSOX1
GO:CC	haptoglobin-hemoglobin complex	GO:0031838	0.000131189	3.8821	6	176	4	12960	HBB,HBAA,HBBR,HBAD
GO:CC	chylomicron	GO:0042627	0.000131189	3.8821	6	176	4	12960	APOA1,APOA4,APOB,APOH
GO:CC	proteasome complex	GO:0000502	0.000219003	3.65955	39	176	7	12960	PSMB2,PSMA7,PSMA2,PSMB3,PSMA3,PSMA6,PSMB1
GO:CC	endopeptidase complex	GO:1905369	0.000262439	3.58097	40	176	7	12960	PSMB2,PSMA7,PSMA2,PSMB3,PSMA3,PSMA6,PSMB1
GO:CC	proteasome core complex, alpha-subunit complex	GO:0019773	0.00030286	3.51876	7	176	4	12960	PSMA7,PSMA2,PSMA3,PSMA6
GO:CC	very-low-density lipoprotein particle	GO:0034361	0.000599294	3.22236	8	176	4	12960	APOA1,APOA4,APOB,APOH
GO:CC	triglyceride-rich plasma lipoprotein particle	GO:0034385	0.000599294	3.22236	8	176	4	12960	APOA1,APOA4,APOB,APOH
GO:CC	hemoglobin complex	GO:0005833	0.000599294	3.22236	8	176	4	12960	HBB,HBAA,HBBR,HBAD
GO:CC	peptidase complex	GO:1905368	0.00483171	2.3159	61	176	7	12960	PSMB2,PSMA7,PSMA2,PSMB3,PSMA3,PSMA6,PSMB1
GO:CC	fibrinogen complex	GO:0005577	0.0129856	1.88654	6	176	3	12960	SERPINF2,FN1,FGA
GO:CC	cortical cytoskeleton	GO:0030863	0.0241084	1.61783	78	176	7	12960	SPTBN1,EPB41,CDH1,GSN,EEF1A1,ACTN1,DSTN
GO:CC	cortical actin cytoskeleton	GO:0030864	0.0388421	1.4107	59	176	6	12960	SPTBN1,CDH1,GSN,EEF1A1,ACTN1,DSTN
KEGG	Glycolysis / Gluconeogenesis	KEGG:00010	8.79241e-08	7.05589	51	117	12	4745	PKM,MINPP1,PGAM1,GAPDH,ENO1,TPI1,PFKL,LDHB,LDHA,PGM1,GPI,ALDH9A1
KEGG	Biosynthesis of amino acids	KEGG:01230	6.87634e-06	5.16264	60	117	11	4745	PKM,PGAM1,GAPDH,ENO1,TPI1,PFKL,GOT1,IDH1,TALDO1,ACO1,TKT
KEGG	Carbon metabolism	KEGG:01200	4.08745e-05	4.38855	102	117	13	4745	PKM,PGAM1,GAPDH,ENO1,TPI1,PFKL,GOT1,MDH1,IDH1,TALDO1,ACO1,GPI,TKT
KEGG	Pyruvate metabolism	KEGG:00620	0.000324156	3.48925	31	117	7	4745	HAGH,GLO1,PKM,MDH1,LDHB,LDHA,ALDH9A1
KEGG	Proteasome	KEGG:03050	0.000763877	3.11698	35	117	7	4745	PSMB2,PSMA7,PSMA2,PSMB3,PSMA3,PSMA6,PSMB1
KEGG	Porphyrin and chlorophyll metabolism	KEGG:00860	0.00539649	2.26789	21	117	5	4745	BLVRA,ALAD,HEPH,HMBS,CP
KEGG	Pentose phosphate pathway	KEGG:00030	0.0130201	1.88538	25	117	5	4745	PFKL,TALDO1,PGM1,GPI,TKT
KEGG	Cysteine and methionine metabolism	KEGG:00270	0.0248621	1.60446	43	117	6	4745	GCLM,GOT1,MDH1,LDHB,LDHA,AHCY
REAC	Regulation of Complement cascade	REAC:R-GGA-977606	1.18087e-05	4.9278	26	116	8	5310	VTN,CFI,C3,C4A,C5,F2,CPN1,CPB2
REAC	Complement cascade	REAC:R-GGA-166658	7.12596e-05	4.14716	32	116	8	5310	VTN,CFI,C3,C4A,C5,F2,CPN1,CPB2
REAC	Post-translational protein phosphorylation	REAC:R-GGA-8957275	0.000376107	3.42469	67	116	10	5310	APOA1,KNG1,TF,ITIH2,AHSG,SERPIND1,C3,C4A,CP,CHGB
REAC	Regulation of Insulin-like Growth Factor (IGF) transport and uptake by Insulin-like Growth Factor Binding Proteins (IGFBPs)	REAC:R-GGA-381426	0.000650703	3.18662	71	116	10	5310	APOA1,KNG1,TF,ITIH2,AHSG,SERPIND1,C3,C4A,CP,CHGB
REAC	Scavenging of heme from plasma	REAC:R-GGA-2168880	0.00080858	3.09228	6	116	4	5310	HBB,HBAA,HBBR,AMBP
REAC	Glycolysis	REAC:R-GGA-352882	0.00080858	3.09228	6	116	4	5310	PKM,PGAM1,GAPDH,TPI1
REAC	Carbohydrate metabolism	REAC:R-GGA-353098	0.00080858	3.09228	6	116	4	5310	PKM,PGAM1,GAPDH,TPI1
REAC	Binding and Uptake of Ligands by Scavenger Receptors	REAC:R-GGA-2173782	0.00201223	2.69632	14	116	5	5310	HBB,HBAA,APOA1,HBBR,AMBP
REAC	TP53 Regulates Metabolic Genes	REAC:R-GGA-5628897	0.00206855	2.68433	35	116	7	5310	YWHAG,PRDX1,YWHAZ,YWHAQ,YWHAB,YWHAH,GPI
REAC	Metabolism	REAC:R-GGA-1660598	0.00296589	2.52784	15	116	5	5310	PKM,PGAM1,GAPDH,TPI1,LDHB
REAC	Formation of Fibrin Clot (Clotting Cascade)	REAC:R-GGA-140877	0.00310472	2.50798	25	116	6	5310	KNG1,F13A1,SERPIND1,F9,F10,F2
REAC	Erythrocytes take up oxygen and release carbon dioxide	REAC:R-GGA-1247673	0.00364719	2.43804	8	116	4	5310	HBB,HBAA,CA2,HBBR
REAC	Regulation of localization of FOXO transcription factors	REAC:R-GGA-9614399	0.00364719	2.43804	8	116	4	5310	YWHAG,YWHAZ,YWHAQ,YWHAB
REAC	Intrinsic Pathway of Fibrin Clot Formation	REAC:R-GGA-140837	0.00590105	2.22907	17	116	5	5310	KNG1,SERPIND1,F9,F10,F2
REAC	Dissolution of Fibrin Clot	REAC:R-GGA-75205	0.01031	1.98674	4	116	3	5310	SERPINF2,HRG,PLG
REAC	Activation of C3 and C5	REAC:R-GGA-174577	0.01031	1.98674	4	116	3	5310	C3,C4A,C5
REAC	Erythrocytes take up carbon dioxide and release oxygen	REAC:R-GGA-1237044	0.0105761	1.97568	10	116	4	5310	HBB,HBAA,CA2,HBBR
REAC	O2/CO2 exchange in erythrocytes	REAC:R-GGA-1480926	0.0105761	1.97568	10	116	4	5310	HBB,HBAA,CA2,HBBR
REAC	Rap1 signalling	REAC:R-GGA-392517	0.0105761	1.97568	10	116	4	5310	YWHAZ,RAP1A,YWHAB,RAP1B
REAC	Gluconeogenesis	REAC:R-GGA-352875	0.0253638	1.59579	5	116	3	5310	PGAM1,GAPDH,TPI1
REAC	Iron uptake and transport	REAC:R-GGA-917937	0.0383838	1.41585	38	116	6	5310	FTH,RPS27A,TF,HEPH,ATP6V1A,CP
REAC	Common Pathway of Fibrin Clot Formation	REAC:R-GGA-140875	0.0471065	1.32692	14	116	4	5310	F13A1,SERPIND1,F10,F2

## Sheet: PL_NH
Supplementary Table S3. GO Classifications and Pathway analyses of CSF and PL
source	term_name	term_id	adjusted_p_value	negative_log10_of_adjusted_p_value	term_size	query_size	intersection_size	effective_domain_size	intersections
GO:MF	peptidase regulator activity	GO:0061134	1.05387e-14	13.9772	137	102	18	12850	HRG,SERPINF2,SERPINC1,ITIH2,SERPIND1,KNG1,AMBP,C3,TF,AGT,C4A,C5,FN1,FETUB,AHSG,GAPDH,SERPINF1,PSME4
GO:MF	endopeptidase inhibitor activity	GO:0004866	1.83929e-13	12.7353	112	102	16	12850	HRG,SERPINF2,SERPINC1,ITIH2,SERPIND1,KNG1,AMBP,C3,TF,AGT,C4A,C5,FETUB,AHSG,GAPDH,SERPINF1
GO:MF	endopeptidase regulator activity	GO:0061135	3.76889e-13	12.4238	117	102	16	12850	HRG,SERPINF2,SERPINC1,ITIH2,SERPIND1,KNG1,AMBP,C3,TF,AGT,C4A,C5,FETUB,AHSG,GAPDH,SERPINF1
GO:MF	peptidase inhibitor activity	GO:0030414	3.76889e-13	12.4238	117	102	16	12850	HRG,SERPINF2,SERPINC1,ITIH2,SERPIND1,KNG1,AMBP,C3,TF,AGT,C4A,C5,FETUB,AHSG,GAPDH,SERPINF1
GO:MF	enzyme inhibitor activity	GO:0004857	1.05006e-08	7.97879	224	102	16	12850	HRG,SERPINF2,SERPINC1,ITIH2,SERPIND1,KNG1,AMBP,C3,TF,AGT,C4A,C5,FETUB,AHSG,GAPDH,SERPINF1
GO:MF	antioxidant activity	GO:0016209	1.18097e-08	7.92776	58	102	10	12850	HBB,HBAA,SOD3,APOA4,HBBR,SOD2,PRDX1,HBAD,SOD1,GPX3
GO:MF	oxygen binding	GO:0019825	4.99231e-07	6.3017	15	102	6	12850	ALB,HBB,HBAA,HBBR,HBAD,MB
GO:MF	serine-type endopeptidase inhibitor activity	GO:0004867	5.23519e-06	5.28107	55	102	8	12850	HRG,SERPINF2,SERPINC1,ITIH2,SERPIND1,AMBP,AGT,SERPINF1
GO:MF	oxygen carrier activity	GO:0005344	1.06051e-05	4.97448	12	102	5	12850	HBB,HBAA,HBBR,HBAD,MB
GO:MF	haptoglobin binding	GO:0031720	2.71826e-05	4.56571	6	102	4	12850	HBB,HBAA,HBBR,HBAD
GO:MF	disordered domain specific binding	GO:0097718	8.02872e-05	4.09535	17	102	5	12850	FN1,AP2A2,CALM2,GAPDH,HSP90AA1
GO:MF	peroxidase activity	GO:0004601	0.000237576	3.6242	38	102	6	12850	HBB,HBAA,HBBR,PRDX1,HBAD,GPX3
GO:MF	oxidoreductase activity, acting on peroxide as acceptor	GO:0016684	0.000584555	3.23317	44	102	6	12850	HBB,HBAA,HBBR,PRDX1,HBAD,GPX3
GO:MF	oxidoreductase activity, acting on superoxide radicals as acceptor	GO:0016721	0.00094673	3.02377	4	102	3	12850	SOD3,SOD2,SOD1
GO:MF	superoxide dismutase activity	GO:0004784	0.00094673	3.02377	4	102	3	12850	SOD3,SOD2,SOD1
GO:MF	cysteine-type endopeptidase inhibitor activity	GO:0004869	0.000983485	3.00723	27	102	5	12850	HRG,KNG1,TF,FETUB,AHSG
GO:MF	threonine-type peptidase activity	GO:0070003	0.00172738	2.76261	14	102	4	12850	CPSMB7,PSMB1,PSMB2,PSMA7
GO:MF	cholesterol transfer activity	GO:0120020	0.00172738	2.76261	14	102	4	12850	APOA1,APOA4,APOB,CETP
GO:MF	threonine-type endopeptidase activity	GO:0004298	0.00172738	2.76261	14	102	4	12850	CPSMB7,PSMB1,PSMB2,PSMA7
GO:MF	sterol transfer activity	GO:0120015	0.00234117	2.63057	15	102	4	12850	APOA1,APOA4,APOB,CETP
GO:MF	sterol transporter activity	GO:0015248	0.0172509	1.76319	24	102	4	12850	APOA1,APOA4,APOB,CETP
GO:MF	heparin binding	GO:0008201	0.0183975	1.73524	79	102	6	12850	HRG,SERPINC1,COMP,TF,APOB,CLEC3B
GO:BP	negative regulation of endopeptidase activity	GO:0010951	2.38263e-11	10.6229	145	100	16	12839	HRG,SERPINF2,SERPINC1,ITIH2,SERPIND1,KNG1,AMBP,C3,TF,AGT,C4A,C5,FETUB,AHSG,GAPDH,SERPINF1
GO:BP	negative regulation of peptidase activity	GO:0010466	4.54924e-11	10.3421	151	100	16	12839	HRG,SERPINF2,SERPINC1,ITIH2,SERPIND1,KNG1,AMBP,C3,TF,AGT,C4A,C5,FETUB,AHSG,GAPDH,SERPINF1
GO:BP	regulation of peptidase activity	GO:0052547	1.48593e-10	9.828	261	100	19	12839	HRG,SERPINF2,SERPINC1,ITIH2,SERPIND1,KNG1,AMBP,C3,TF,AGT,C4A,C5,FN1,FETUB,AHSG,GSN,GAPDH,SERPINF1,PSME4
GO:BP	hydrogen peroxide metabolic process	GO:0042743	2.5094e-09	8.60043	21	100	8	12839	HBB,HBAA,APOA4,HBBR,PRDX1,HBAD,SOD1,GPX3
GO:BP	hydrogen peroxide catabolic process	GO:0042744	3.05405e-09	8.51512	13	100	7	12839	HBB,HBAA,APOA4,HBBR,PRDX1,HBAD,GPX3
GO:BP	regulation of endopeptidase activity	GO:0052548	5.93965e-09	8.22624	242	100	17	12839	HRG,SERPINF2,SERPINC1,ITIH2,SERPIND1,KNG1,AMBP,C3,TF,AGT,C4A,C5,FETUB,AHSG,GSN,GAPDH,SERPINF1
GO:BP	negative regulation of proteolysis	GO:0045861	9.03652e-09	8.044	212	100	16	12839	HRG,SERPINF2,SERPINC1,ITIH2,SERPIND1,KNG1,AMBP,C3,TF,AGT,C4A,C5,FETUB,AHSG,GAPDH,SERPINF1
GO:BP	negative regulation of hydrolase activity	GO:0051346	2.11627e-08	7.67443	262	100	17	12839	HRG,APOA1,SERPINF2,SERPINC1,ITIH2,SERPIND1,KNG1,AMBP,C3,TF,AGT,C4A,C5,FETUB,AHSG,GAPDH,SERPINF1
GO:BP	blood coagulation	GO:0007596	3.19316e-08	7.49578	104	100	12	12839	HRG,SERPINF2,SERPINC1,SERPIND1,KNG1,PLG,F9,F2,APOH,PROS1,F10,PROC
GO:BP	hemostasis	GO:0007599	4.01394e-08	7.39643	106	100	12	12839	HRG,SERPINF2,SERPINC1,SERPIND1,KNG1,PLG,F9,F2,APOH,PROS1,F10,PROC
GO:BP	coagulation	GO:0050817	4.01394e-08	7.39643	106	100	12	12839	HRG,SERPINF2,SERPINC1,SERPIND1,KNG1,PLG,F9,F2,APOH,PROS1,F10,PROC
GO:BP	antibiotic catabolic process	GO:0017001	5.48659e-08	7.2607	18	100	7	12839	HBB,HBAA,APOA4,HBBR,PRDX1,HBAD,GPX3
GO:BP	cellular oxidant detoxification	GO:0098869	1.36694e-07	6.86425	68	100	10	12839	HBB,HBAA,SOD3,APOA4,HBBR,SOD2,PRDX1,HBAD,SOD1,GPX3
GO:BP	cellular detoxification	GO:1990748	3.2502e-07	6.48809	74	100	10	12839	HBB,HBAA,SOD3,APOA4,HBBR,SOD2,PRDX1,HBAD,SOD1,GPX3
GO:BP	detoxification	GO:0098754	7.16819e-07	6.14459	80	100	10	12839	HBB,HBAA,SOD3,APOA4,HBBR,SOD2,PRDX1,HBAD,SOD1,GPX3
GO:BP	negative regulation of blood coagulation	GO:0030195	1.07783e-06	5.96745	26	100	7	12839	HRG,SERPINF2,KNG1,PLG,APOH,PROS1,PROC
GO:BP	negative regulation of hemostasis	GO:1900047	1.07783e-06	5.96745	26	100	7	12839	HRG,SERPINF2,KNG1,PLG,APOH,PROS1,PROC
GO:BP	negative regulation of coagulation	GO:0050819	1.44584e-06	5.83988	27	100	7	12839	HRG,SERPINF2,KNG1,PLG,APOH,PROS1,PROC
GO:BP	antibiotic metabolic process	GO:0016999	1.55363e-06	5.80865	43	100	8	12839	HBB,HBAA,APOA4,HBBR,PRDX1,HBAD,SOD1,GPX3
GO:BP	gas transport	GO:0015669	1.89808e-06	5.72169	16	100	6	12839	HBB,HBAA,HBBR,CA2,HBAD,MB
GO:BP	cofactor catabolic process	GO:0051187	1.91558e-06	5.7177	28	100	7	12839	HBB,HBAA,APOA4,HBBR,PRDX1,HBAD,GPX3
GO:BP	regulation of blood coagulation	GO:0030193	2.28011e-06	5.64204	45	100	8	12839	HRG,SERPINF2,SERPINC1,KNG1,PLG,APOH,PROS1,PROC
GO:BP	regulation of hemostasis	GO:1900046	2.28011e-06	5.64204	45	100	8	12839	HRG,SERPINF2,SERPINC1,KNG1,PLG,APOH,PROS1,PROC
GO:BP	regulation of coagulation	GO:0050818	3.28407e-06	5.48359	47	100	8	12839	HRG,SERPINF2,SERPINC1,KNG1,PLG,APOH,PROS1,PROC
GO:BP	regulation of body fluid levels	GO:0050878	4.63278e-06	5.33416	159	100	12	12839	HRG,SERPINF2,SERPINC1,SERPIND1,KNG1,PLG,F9,F2,APOH,PROS1,F10,PROC
GO:BP	response to wounding	GO:0009611	5.48661e-06	5.2607	281	100	15	12839	HRG,SERPINF2,SERPINC1,SERPIND1,KNG1,PLG,F9,FN1,F2,SOD2,APOH,PROS1,F10,SOD1,PROC
GO:BP	negative regulation of response to external stimulus	GO:0032102	1.83391e-05	4.73662	219	100	13	12839	HRG,APOA1,SERPINF2,KNG1,TF,PLG,C5,APOH,ADIPOQ,PROS1,SOD1,PROC,APOD
GO:BP	oxygen transport	GO:0015671	2.58639e-05	4.58731	12	100	5	12839	HBB,HBAA,HBBR,HBAD,MB
GO:BP	reactive oxygen species metabolic process	GO:0072593	2.92723e-05	4.53354	150	100	11	12839	HBB,HBAA,SOD3,APOA4,HBBR,SOD2,PRDX1,HBAD,SOD1,HSP90AA1,GPX3
GO:BP	wound healing	GO:0042060	2.96628e-05	4.52779	228	100	13	12839	HRG,SERPINF2,SERPINC1,SERPIND1,KNG1,PLG,F9,FN1,F2,APOH,PROS1,F10,PROC
GO:BP	negative regulation of wound healing	GO:0061045	3.34875e-05	4.47512	41	100	7	12839	HRG,SERPINF2,KNG1,PLG,APOH,PROS1,PROC
GO:BP	plasma lipoprotein particle remodeling	GO:0034369	6.45747e-05	4.18994	14	100	5	12839	APOA1,APOA4,LCAT,APOB,CETP
GO:BP	protein-lipid complex remodeling	GO:0034368	6.45747e-05	4.18994	14	100	5	12839	APOA1,APOA4,LCAT,APOB,CETP
GO:BP	very-low-density lipoprotein particle remodeling	GO:0034372	6.75735e-05	4.17022	6	100	4	12839	APOA1,APOA4,LCAT,CETP
GO:BP	triglyceride-rich lipoprotein particle remodeling	GO:0034370	6.75735e-05	4.17022	6	100	4	12839	APOA1,APOA4,LCAT,CETP
GO:BP	cellular response to toxic substance	GO:0097237	9.73622e-05	4.01161	132	100	10	12839	HBB,HBAA,SOD3,APOA4,HBBR,SOD2,PRDX1,HBAD,SOD1,GPX3
GO:BP	regulation of plasma lipoprotein particle levels	GO:0097006	0.000128872	3.88984	30	100	6	12839	APOA1,APOA4,LCAT,APOB,ADIPOQ,CETP
GO:BP	removal of superoxide radicals	GO:0019430	0.000139159	3.85649	16	100	5	12839	SOD3,APOA4,SOD2,PRDX1,SOD1
GO:BP	protein-containing complex remodeling	GO:0034367	0.000139159	3.85649	16	100	5	12839	APOA1,APOA4,LCAT,APOB,CETP
GO:BP	proteasomal ubiquitin-independent protein catabolic process	GO:0010499	0.000139159	3.85649	16	100	5	12839	CPSMB7,PSMB1,PSMB2,PSMA7,PSME4
GO:BP	negative regulation of response to wounding	GO:1903035	0.000140512	3.85229	50	100	7	12839	HRG,SERPINF2,KNG1,PLG,APOH,PROS1,PROC
GO:BP	cellular response to superoxide	GO:0071451	0.000195928	3.7079	17	100	5	12839	SOD3,APOA4,SOD2,PRDX1,SOD1
GO:BP	cellular response to oxygen radical	GO:0071450	0.000195928	3.7079	17	100	5	12839	SOD3,APOA4,SOD2,PRDX1,SOD1
GO:BP	plasma lipoprotein particle organization	GO:0071827	0.000269614	3.56926	18	100	5	12839	APOA1,APOA4,LCAT,APOB,CETP
GO:BP	response to oxygen radical	GO:0000305	0.00036365	3.43932	19	100	5	12839	SOD3,APOA4,SOD2,PRDX1,SOD1
GO:BP	response to superoxide	GO:0000303	0.00036365	3.43932	19	100	5	12839	SOD3,APOA4,SOD2,PRDX1,SOD1
GO:BP	regulation of wound healing	GO:0061041	0.000394256	3.40422	85	100	8	12839	HRG,SERPINF2,SERPINC1,KNG1,PLG,APOH,PROS1,PROC
GO:BP	protein-lipid complex subunit organization	GO:0071825	0.000481881	3.31706	20	100	5	12839	APOA1,APOA4,LCAT,APOB,CETP
GO:BP	cholesterol esterification	GO:0034435	0.000557495	3.25376	9	100	4	12839	APOA1,APOA4,LCAT,AGT
GO:BP	reverse cholesterol transport	GO:0043691	0.000557495	3.25376	9	100	4	12839	APOA1,APOA4,LCAT,CETP
GO:BP	sterol esterification	GO:0034434	0.000557495	3.25376	9	100	4	12839	APOA1,APOA4,LCAT,AGT
GO:BP	steroid esterification	GO:0034433	0.000557495	3.25376	9	100	4	12839	APOA1,APOA4,LCAT,AGT
GO:BP	cofactor metabolic process	GO:0051186	0.000854586	3.06824	255	100	12	12839	HBB,HBAA,APOA4,IDH1,BTD,HBBR,SOD2,PRDX1,HBAD,SOD1,ALAD,GPX3
GO:BP	secondary alcohol metabolic process	GO:1902652	0.000989713	3.00449	66	100	7	12839	APOA1,APOA4,IDH1,LCAT,APOB,SOD1,CETP
GO:BP	nucleoside diphosphate phosphorylation	GO:0006165	0.00121646	2.9149	68	100	7	12839	PGAM1,PKM,ENO1,TPI1,GPI,NME2,GAPDH
GO:BP	nucleotide phosphorylation	GO:0046939	0.00121646	2.9149	68	100	7	12839	PGAM1,PKM,ENO1,TPI1,GPI,NME2,GAPDH
GO:BP	drug catabolic process	GO:0042737	0.00121646	2.9149	68	100	7	12839	HBB,HBAA,APOA4,HBBR,PRDX1,HBAD,GPX3
GO:BP	pyruvate metabolic process	GO:0006090	0.00148525	2.8282	70	100	7	12839	PGAM1,PKM,ENO1,LDHB,TPI1,GPI,GAPDH
GO:BP	phosphatidylcholine metabolic process	GO:0046470	0.00160113	2.79557	25	100	5	12839	APOA1,APOA4,LCAT,ENPP2,CETP
GO:BP	regulation of response to wounding	GO:1903034	0.00173634	2.76037	103	100	8	12839	HRG,SERPINF2,SERPINC1,KNG1,PLG,APOH,PROS1,PROC
GO:BP	fibrinolysis	GO:0042730	0.00215112	2.66734	12	100	4	12839	HRG,SERPINF2,PLG,APOH
GO:BP	positive regulation of lipoprotein lipase activity	GO:0051006	0.00239965	2.61985	4	100	3	12839	APOA1,APOA4,APOH
GO:BP	positive regulation of cholesterol esterification	GO:0010873	0.00239965	2.61985	4	100	3	12839	APOA1,APOA4,AGT
GO:BP	positive regulation of triglyceride lipase activity	GO:0061365	0.00239965	2.61985	4	100	3	12839	APOA1,APOA4,APOH
GO:BP	negative regulation of fibrinolysis	GO:0051918	0.00239965	2.61985	4	100	3	12839	HRG,SERPINF2,APOH
GO:BP	cholesterol efflux	GO:0033344	0.00240303	2.61924	27	100	5	12839	APOA1,APOA4,APOB,ADIPOQ,CETP
GO:BP	triglyceride metabolic process	GO:0006641	0.00304156	2.5169	50	100	6	12839	APOA1,APOA4,C3,APOB,APOH,CETP
GO:BP	alcohol metabolic process	GO:0006066	0.00313939	2.50315	192	100	10	12839	APOA1,TTR,APOA4,IDH1,LCAT,GOT1,APOB,TPI1,SOD1,CETP
GO:BP	nucleoside diphosphate metabolic process	GO:0009132	0.0033921	2.46953	79	100	7	12839	PGAM1,PKM,ENO1,TPI1,GPI,NME2,GAPDH
GO:BP	glycolytic process	GO:0006096	0.00384809	2.41475	52	100	6	12839	PGAM1,PKM,ENO1,TPI1,GPI,GAPDH
GO:BP	cholesterol transport	GO:0030301	0.00384809	2.41475	52	100	6	12839	APOA1,APOA4,LCAT,APOB,ADIPOQ,CETP
GO:BP	ATP generation from ADP	GO:0006757	0.00384809	2.41475	52	100	6	12839	PGAM1,PKM,ENO1,TPI1,GPI,GAPDH
GO:BP	regulation of fibrinolysis	GO:0051917	0.00596512	2.22438	5	100	3	12839	HRG,SERPINF2,APOH
GO:BP	cholesterol metabolic process	GO:0008203	0.00664713	2.17737	57	100	6	12839	APOA1,APOA4,LCAT,APOB,SOD1,CETP
GO:BP	ADP metabolic process	GO:0046031	0.00664713	2.17737	57	100	6	12839	PGAM1,PKM,ENO1,TPI1,GPI,GAPDH
GO:BP	response to toxic substance	GO:0009636	0.0072981	2.13679	211	100	10	12839	HBB,HBAA,SOD3,APOA4,HBBR,SOD2,PRDX1,HBAD,SOD1,GPX3
GO:BP	purine ribonucleoside diphosphate metabolic process	GO:0009179	0.00815049	2.08882	59	100	6	12839	PGAM1,PKM,ENO1,TPI1,GPI,GAPDH
GO:BP	purine nucleoside diphosphate metabolic process	GO:0009135	0.00815049	2.08882	59	100	6	12839	PGAM1,PKM,ENO1,TPI1,GPI,GAPDH
GO:BP	sterol transport	GO:0015918	0.00991877	2.00354	61	100	6	12839	APOA1,APOA4,LCAT,APOB,ADIPOQ,CETP
GO:BP	ribonucleoside diphosphate metabolic process	GO:0009185	0.00991877	2.00354	61	100	6	12839	PGAM1,PKM,ENO1,TPI1,GPI,GAPDH
GO:BP	sterol metabolic process	GO:0016125	0.0157293	1.80329	66	100	6	12839	APOA1,APOA4,LCAT,APOB,SOD1,CETP
GO:BP	acylglycerol metabolic process	GO:0006639	0.0171685	1.76527	67	100	6	12839	APOA1,APOA4,C3,APOB,APOH,CETP
GO:BP	neutral lipid metabolic process	GO:0006638	0.0187122	1.72787	68	100	6	12839	APOA1,APOA4,C3,APOB,APOH,CETP
GO:BP	organic hydroxy compound metabolic process	GO:1901615	0.019582	1.70814	289	100	11	12839	APOA1,TTR,GC,APOA4,IDH1,LCAT,GOT1,APOB,TPI1,SOD1,CETP
GO:BP	regulation of lipoprotein lipase activity	GO:0051004	0.0206421	1.68525	7	100	3	12839	APOA1,APOA4,APOH
GO:BP	regulation of cholesterol esterification	GO:0010872	0.0206421	1.68525	7	100	3	12839	APOA1,APOA4,AGT
GO:BP	drug metabolic process	GO:0017144	0.020884	1.68019	291	100	11	12839	HBB,HBAA,APOA4,BTD,HBBR,SOD2,PRDX1,HBAD,SOD1,HSP90AA1,GPX3
GO:BP	steroid metabolic process	GO:0008202	0.0211488	1.67471	144	100	8	12839	APOA1,GC,APOA4,LCAT,AGT,APOB,SOD1,CETP
GO:BP	superoxide metabolic process	GO:0006801	0.0259608	1.58568	43	100	5	12839	SOD3,APOA4,SOD2,PRDX1,SOD1
GO:BP	regulation of lipid metabolic process	GO:0019216	0.0283219	1.54788	196	100	9	12839	APOA1,APOA4,IDH1,C3,AGT,APOB,ADIPOQ,SOD1,APOD
GO:BP	regulation of steroid metabolic process	GO:0019218	0.0447797	1.34892	48	100	5	12839	APOA1,APOA4,AGT,APOB,SOD1
GO:BP	lipid homeostasis	GO:0055088	0.0476511	1.32193	80	100	6	12839	APOA1,APOA4,LCAT,GOT1,APOB,CETP
GO:BP	protein-lipid complex assembly	GO:0065005	0.048982	1.30996	9	100	3	12839	APOA1,APOA4,LCAT
GO:BP	high-density lipoprotein particle remodeling	GO:0034375	0.048982	1.30996	9	100	3	12839	APOA1,LCAT,CETP
GO:BP	iron ion homeostasis	GO:0055072	0.0495622	1.30485	49	100	5	12839	TF,TFRC,CP,SOD2,SOD1
GO:CC	lipoprotein particle	GO:1990777	6.67768e-08	7.17537	13	95	6	12960	APOA1,APOA4,LCAT,APOB,APOH,CETP
GO:CC	plasma lipoprotein particle	GO:0034358	6.67768e-08	7.17537	13	95	6	12960	APOA1,APOA4,LCAT,APOB,APOH,CETP
GO:CC	protein-lipid complex	GO:0032994	1.16172e-07	6.9349	14	95	6	12960	APOA1,APOA4,LCAT,APOB,APOH,CETP
GO:CC	high-density lipoprotein particle	GO:0034364	1.2118e-07	6.91657	7	95	5	12960	APOA1,APOA4,LCAT,APOH,CETP
GO:CC	haptoglobin-hemoglobin complex	GO:0031838	1.23277e-05	4.90912	6	95	4	12960	HBB,HBAA,HBBR,HBAD
GO:CC	chylomicron	GO:0042627	1.23277e-05	4.90912	6	95	4	12960	APOA1,APOA4,APOB,APOH
GO:CC	very-low-density lipoprotein particle	GO:0034361	5.6885e-05	4.245	8	95	4	12960	APOA1,APOA4,APOB,APOH
GO:CC	hemoglobin complex	GO:0005833	5.6885e-05	4.245	8	95	4	12960	HBB,HBAA,HBBR,HBAD
GO:CC	triglyceride-rich plasma lipoprotein particle	GO:0034385	5.6885e-05	4.245	8	95	4	12960	APOA1,APOA4,APOB,APOH
GO:CC	proteasome core complex	GO:0005839	0.000564914	3.24802	13	95	4	12960	CPSMB7,PSMB1,PSMB2,PSMA7
GO:CC	extracellular matrix	GO:0031012	0.000926976	3.03293	260	95	11	12960	VTN,COMP,SOD3,RBP4,LUM,C1QC,FN1,AHSG,GPLD1,TGFBI,LRRC15
GO:CC	proteasome complex	GO:0000502	0.00276	2.55909	39	95	5	12960	CPSMB7,PSMB1,PSMB2,PSMA7,PSME4
GO:CC	endopeptidase complex	GO:1905369	0.00313609	2.50361	40	95	5	12960	CPSMB7,PSMB1,PSMB2,PSMA7,PSME4
GO:CC	extracellular exosome	GO:0070062	0.0213794	1.67001	59	95	5	12960	ALB,FN1,TFRC,ANPEP,HSPA8
GO:CC	peptidase complex	GO:1905368	0.0251138	1.60009	61	95	5	12960	CPSMB7,PSMB1,PSMB2,PSMA7,PSME4
GO:CC	extracellular vesicle	GO:1903561	0.0393817	1.40471	67	95	5	12960	ALB,FN1,TFRC,ANPEP,HSPA8
KEGG	Glycolysis / Gluconeogenesis	KEGG:00010	7.68327e-07	6.11445	51	65	9	4745	MINPP1,PGAM1,PKM,ENO1,LDHB,LDHA,TPI1,GPI,GAPDH
KEGG	Carbon metabolism	KEGG:01200	0.000334263	3.47591	102	65	9	4745	PGAM1,MDH1,PKM,IDH1,ENO1,GOT1,TPI1,GPI,GAPDH
KEGG	Biosynthesis of amino acids	KEGG:01230	0.000586818	3.2315	60	65	7	4745	PGAM1,PKM,IDH1,ENO1,GOT1,TPI1,GAPDH
KEGG	Proteasome	KEGG:03050	0.00403244	2.39443	35	65	5	4745	CPSMB7,PSMB1,PSMB2,PSMA7,PSME4
KEGG	Pyruvate metabolism	KEGG:00620	0.0315897	1.50045	31	65	4	4745	MDH1,PKM,LDHB,LDHA
REAC	Post-translational protein phosphorylation	REAC:R-GGA-8957275	1.19902e-06	5.92117	67	64	10	5310	APOA1,ITIH2,SERPIND1,KNG1,C3,TF,C4A,AHSG,CP,PROC
REAC	Regulation of Insulin-like Growth Factor (IGF) transport and uptake by Insulin-like Growth Factor Binding Proteins (IGFBPs)	REAC:R-GGA-381426	2.15045e-06	5.66747	71	64	10	5310	APOA1,ITIH2,SERPIND1,KNG1,C3,TF,C4A,AHSG,CP,PROC
REAC	Formation of Fibrin Clot (Clotting Cascade)	REAC:R-GGA-140877	2.83291e-06	5.54777	25	64	7	5310	SERPIND1,KNG1,F9,F2,PROS1,F10,PROC
REAC	Transport of gamma-carboxylated protein precursors from the endoplasmic reticulum to the Golgi apparatus	REAC:R-GGA-159763	3.12827e-06	5.5047	8	64	5	5310	F9,F2,PROS1,F10,PROC
REAC	Removal of aminoterminal propeptides from gamma-carboxylated proteins	REAC:R-GGA-159782	6.97341e-06	5.15656	9	64	5	5310	F9,F2,PROS1,F10,PROC
REAC	Gamma-carboxylation, transport, and amino-terminal cleavage of proteins	REAC:R-GGA-159854	6.97341e-06	5.15656	9	64	5	5310	F9,F2,PROS1,F10,PROC
REAC	Intrinsic Pathway of Fibrin Clot Formation	REAC:R-GGA-140837	7.12875e-06	5.14699	17	64	6	5310	SERPIND1,KNG1,F9,F2,F10,PROC
REAC	Scavenging of heme from plasma	REAC:R-GGA-2168880	7.48276e-05	4.12594	6	64	4	5310	HBB,HBAA,AMBP,HBBR
REAC	Carbohydrate metabolism	REAC:R-GGA-353098	7.48276e-05	4.12594	6	64	4	5310	PGAM1,PKM,TPI1,GAPDH
REAC	Glycolysis	REAC:R-GGA-352882	7.48276e-05	4.12594	6	64	4	5310	PGAM1,PKM,TPI1,GAPDH
REAC	Binding and Uptake of Ligands by Scavenger Receptors	REAC:R-GGA-2173782	0.000105763	3.97567	14	64	5	5310	APOA1,HBB,HBAA,AMBP,HBBR
REAC	Common Pathway of Fibrin Clot Formation	REAC:R-GGA-140875	0.000105763	3.97567	14	64	5	5310	SERPIND1,F2,PROS1,F10,PROC
REAC	Regulation of Complement cascade	REAC:R-GGA-977606	0.000121845	3.91419	26	64	6	5310	VTN,C3,C4A,C5,F2,CPN1
REAC	Platelet degranulation	REAC:R-GGA-114608	0.000128111	3.89241	136	64	11	5310	HRG,APOA1,SERPINF2,KNG1,TF,PLG,AHSG,APOH,CLEC3B,PROS1,TMSB4X
REAC	Metabolism	REAC:R-GGA-1660598	0.000157175	3.80362	15	64	5	5310	PGAM1,PKM,LDHB,TPI1,GAPDH
REAC	Response to elevated platelet cytosolic Ca2+	REAC:R-GGA-76005	0.00015983	3.79634	139	64	11	5310	HRG,APOA1,SERPINF2,KNG1,TF,PLG,AHSG,APOH,CLEC3B,PROS1,TMSB4X
REAC	Platelet activation, signaling and aggregation	REAC:R-GGA-76002	0.000289142	3.53889	214	64	13	5310	HRG,APOA1,SERPINF2,KNG1,TF,PLG,F2,AHSG,YWHAZ,APOH,CLEC3B,PROS1,TMSB4X
REAC	Erythrocytes take up oxygen and release carbon dioxide	REAC:R-GGA-1247673	0.00034291	3.46482	8	64	4	5310	HBB,HBAA,HBBR,CA2
REAC	Complement cascade	REAC:R-GGA-166658	0.000453259	3.34365	32	64	6	5310	VTN,C3,C4A,C5,F2,CPN1
REAC	Erythrocytes take up carbon dioxide and release oxygen	REAC:R-GGA-1237044	0.00101022	2.99558	10	64	4	5310	HBB,HBAA,HBBR,CA2
REAC	O2/CO2 exchange in erythrocytes	REAC:R-GGA-1480926	0.00101022	2.99558	10	64	4	5310	HBB,HBAA,HBBR,CA2
REAC	Gamma carboxylation, hypusine formation and arylsulfatase activation	REAC:R-GGA-163841	0.00129146	2.88892	22	64	5	5310	F9,F2,PROS1,F10,PROC
REAC	Activation of C3 and C5	REAC:R-GGA-174577	0.0017526	2.75632	4	64	3	5310	C3,C4A,C5
REAC	Dissolution of Fibrin Clot	REAC:R-GGA-75205	0.0017526	2.75632	4	64	3	5310	HRG,SERPINF2,PLG
REAC	Gluconeogenesis	REAC:R-GGA-352875	0.00434374	2.36214	5	64	3	5310	PGAM1,TPI1,GAPDH
REAC	Detoxification of Reactive Oxygen Species	REAC:R-GGA-3299685	0.0136903	1.86359	18	64	4	5310	SOD3,SOD2,PRDX1,GPX3
REAC	TP53 Regulates Metabolic Genes	REAC:R-GGA-5628897	0.0141099	1.85048	35	64	5	5310	YWHAZ,YWHAG,PRDX1,GPI,YWHAQ
REAC	Regulation of localization of FOXO transcription factors	REAC:R-GGA-9614399	0.023702	1.62521	8	64	3	5310	YWHAZ,YWHAG,YWHAQ
