# Supplementary material for: Comparison of plasma and cerebrospinal fluid proteomes identifies gene products guiding adult neurogenesis and neural differentiation in birds
Source: Sci Rep. 2021 Mar 5;11:5312. doi: 10.1038/s41598-021-84274-x (PMC7935914; doi:10.1038/s41598-021-84274-x)
Supplement: Supplementary file 5 — Supplementary Table S4. Differentially represented proteins in CSF vs plasma. [file 41598_2021_84274_MOESM5_ESM.xlsx]

## Sheet: GG
Supplementary Table S4. Differentially represented proteins in CSF vs plasma
Gene.names	Student's T-test Significant CSF_Plasma	Student's T-test significant	-Log Student's T-test p-value CSF_Plasma	Student's T-test q-value CSF_Plasma	Student's T-test Difference CSF_Plasma	Student's T-test Test statistic CSF_Plasma	GG1_CSF	GG2_CSF	GG3_CSF	GG4_CSF	GG5_CSF	GG6_CSF	GG7_CSF	GG1_PL	GG2_PL	GG3_PL	GG4_PL	GG5_PL	GG6_PL	GG7_PL
A0A1D5PVT6	+	CSF_PL	2.13689	0.00169318	2.81359	3.22428	24.1819	23.8414	22.0828	23.547	20.8349	21.3642	22.2223	17.1559	18.1989	22.5451	20.289	19.8499	21.6521	18.6884
A0A1L1RNI7	+	CSF_PL	2.26704	0.0012434	1.92142	3.38608	21.1252	21.3298	20.7143	20.2859	20.1997	19.9763	20.6315	18.2697	18.7864	18.1874	19.7324	15.966	19.9906	19.8805
A0A3Q2TTN1	+	CSF_PL	1.03088	0.0285113	2.10312	1.82402	27.6529	25.2528	22.4276	24.3103	21.8633	21.8674	24.8694	24.6851	19.7242	22.2477	23.8946	23.4032	19.1955	20.3716
A0A3Q2TUE5			0.689895	0.0830024	0.638733	1.34268	26.3678	28.6636	27.577	26.5119	27.7718	26.3041	26.5257	25.793	26.3873	25.7851	28.2154	25.9748	26.1614	26.9338
A0A3Q2TV88			0.0659834	0.862447	0.0500723	0.181446	28.2185	26.7954	27.4892	27.2707	27.9644	27.3412	26.7001	27.0804	26.847	27.8259	28.0928	27.154	26.9429	27.4859
A0A3Q2TWQ7	+	CSF_PL	6.40039	0	-7.32144	-9.90328	21.853	21.3764	23.5415	22.3088	24.8455	24.8489	24.6539	32.79	29.4306	31.6391	31.1731	30.3476	29.4225	29.875
A0A3Q2TX54	+	CSF_PL	0.931883	0.037402	1.30636	1.68915	24.1119	22.4875	22.8306	23.6774	23.4202	20.1248	22.393	20.2844	20.29	23.6273	19.1847	22.3175	21.504	22.693
A0A3Q2TXS3			0.360862	0.284474	-0.728747	-0.806495	23.0268	22.9102	25.3986	23.681	22.4386	19.3791	24.5536	25.0105	23.7907	23.4558	25.376	24.5508	23.1994	21.1059
A0A3Q2TYZ3	+	CSF_PL	0.899961	0.0409223	-0.324906	-1.64494	28.0902	28.819	27.6935	28.3687	27.7249	28.2585	28.1845	29.0167	28.498	28.1903	28.4902	28.8574	28.0307	28.3302
A0A3Q2U0N4			0.643462	0.0978913	-1.00151	-1.27259	21.6931	23.1732	25.5091	26.0509	24.1261	24.8378	25.2456	26.353	23.7425	25.7772	26.2776	26.749	25.7439	23.0033
A0A3Q2U0T0	+	CSF_PL	2.96377	0.000315789	-3.53167	-4.27057	24.1309	20.6383	19.8981	23.7037	19.7649	24.4176	21.9593	25.603	26.7264	25.1782	25.5712	24.3577	25.18	26.6182
A0A3Q2U1A2			0.56201	0.130726	-0.527065	-1.14596	28.3594	29.598	26.7586	27.8247	26.3386	27.8569	28.2785	28.5511	29.2806	27.8108	27.9159	28.0338	28.1382	28.9738
A0A3Q2U474	+	CSF_PL	1.03868	0.0279296	1.36442	1.83451	25.7972	26.4369	25.1556	24.5335	26.556	24.4571	23.9696	23.3505	26.282	24.9674	23.1152	20.9206	24.3262	24.3931
A0A3Q2U5M8			0.121353	0.747939	0.763099	0.317639	21.2707	21.1198	29.6061	31.4159	28.8543	28.8062	29.7341	29.9853	20.8017	29.242	29.126	29.6587	28.1134	18.5382
A0A3Q2U5V5			0.0771047	0.840272	-0.112105	-0.209821	26.872	30.5363	26.8841	28.2348	27.8392	28.3091	27.6955	27.7347	27.3521	28.4443	27.6335	28.3497	28.2338	29.4076
A0A3Q2U775			0.0116423	0.97444	-0.0446355	-0.0338559	20.0885	26.8461	27.0597	29.0861	28.142	28.8798	25.5397	26.2231	25.3057	27.985	27.7483	25.9208	28.6103	24.1612
A0A3Q2U7L8			0.10405	0.784422	-0.0943347	-0.276386	28.5015	27.7192	29.0662	29.2652	27.7779	28.3483	27.9668	28.5772	27.65	28.5647	29.3478	29.0667	28.5394	27.5597
A0A3Q2U8E0			0.151475	0.678672	0.21762	0.386981	27.5635	29.0494	28.7245	29.0643	27.9324	25.789	26.8496	28.081	28.5693	27.0517	27.9021	28.1045	26.0355	27.7054
A0A3Q2U8K0	+	CSF_PL	7.61146	0	-2.43085	-12.7536	27.3276	27.8102	28.0934	28.2103	27.0863	28.2877	27.7307	30.1949	30.2561	30.0806	30.628	29.9612	30.3652	30.0761
A0A3Q2U9M3			0.309415	0.355729	0.351573	0.711394	30.8126	30.5003	28.388	29.2444	28.7661	30.0414	30.0762	30.5499	30.3481	28.9229	28.6311	28.8387	28.1082	29.9691
A0A3Q2UBN3	+	CSF_PL	0.907054	0.0400681	1.46402	1.6548	23.6714	25.5672	24.8326	23.4508	23.8314	23.3818	22.7167	19.7706	23.5794	23.4569	23.3266	19.0188	24.4292	23.6222
A0A3Q2UDA5			0.0938656	0.806415	-0.169473	-0.251573	27.1419	26.9401	24.4689	25.5549	26.3506	23.4577	26.6806	26.7596	27.0764	26.5121	26.3349	25.1373	23.8324	26.1284
A0A3Q2UDC8	+	CSF_PL	1.41432	0.0103246	0.887167	2.32354	28.8309	27.9728	28.1478	29.4242	29.9293	28.357	28.3279	27.2303	27.0313	28.8689	28.5293	28.1964	27.3902	27.5332
A0A3Q2UFU8			0.585475	0.12045	0.99645	1.18296	26.1819	28.3162	31.3784	30.4202	29.156	28.4704	29.4285	28.7407	26.1759	29.4744	28.393	29.3791	28.4417	25.7717
A0A3Q2UFX3			0.0657739	0.861112	0.170253	0.180906	29.7921	30.8093	27.1553	28.214	26.5462	25.4764	25.9954	26.0212	29.8924	26.6607	26.9921	27.9814	26.1598	29.0892
A0A3Q2UHW8			0.581098	0.122374	0.606543	1.17609	25.2799	25.1619	24.4341	25.7661	26.741	27.911	25.9714	26.1727	24.9576	25.3102	26.1257	25.0002	25.4378	24.0155
A0A3Q3A7G1	+	CSF_PL	6.09278	0	5.41997	9.2695	26.2055	23.6949	25.6863	24.7363	25.1981	25.8785	25.8427	20.648	18.4376	20.1936	21.7448	19.8396	18.0486	20.3903
A0A3Q3AGK3	+	CSF_PL	0.911332	0.0396488	0.423259	1.66073	30.0491	30.6114	30.1973	31.4069	30.6246	30.1172	30.718	30.3274	29.7845	30.6436	30.3364	30.4902	29.9218	29.2576
A0A3Q3AIA0	+	CSF_PL	1.66273	0.0055	0.548707	2.63583	32.4022	32.7026	31.5275	31.9607	31.6124	31.5591	31.8432	31.5964	30.9852	31.5971	31.7056	31.5314	31.4323	30.9188
A0A3Q3ASJ5	+	CSF_PL	1.02304	0.0290175	-0.924763	-1.81344	26.2747	25.6909	27.0271	27.3622	26.9369	24.8958	27.3374	26.67	25.7449	27.5102	28.3143	28.4642	28.0718	27.223
A2M	+	CSF_PL	10.0534	0	-3.71981	-20.7952	29.2133	29.2198	29.1194	29.3683	28.8654	29.8237	29.0849	33.4251	33.017	33.3951	32.5754	32.483	32.8212	33.0167
A2M.1	+	CSF_PL	8.97351	0	8.15519	16.7914	26.9877	27.5703	28.0343	28.0989	27.5269	28.0208	27.765	19.239	21.4061	19.9598	20.5517	18.6162	17.712	19.4327
A2M.2	+	CSF_PL	8.64747	0	7.45282	15.7316	25.2719	25.5192	27.0815	27.2331	26.0248	27.3957	27.2276	18.8567	18.923	20.8162	19.1403	18.7015	17.9475	19.1991
A2M.3	+	CSF_PL	11.15	0	-3.92767	-25.7786	26.7789	27	26.1005	26.3903	26.1056	26.77	26.455	30.7294	30.3333	30.441	30.5163	30.3313	30.6208	30.1219
A2M.4	+	CSF_PL	7.73767	0	-4.28641	-13.0872	24.4731	27.2655	25.7398	25.9179	25.7267	26.3815	25.5695	30.3638	29.9456	30.2581	30.2651	29.9944	30.3225	29.9294
A2M.5	+	CSF_PL	8.73388	0	-5.22771	-16.0063	27.2934	27.1011	26.0283	26.226	25.407	27.6784	27.2997	32.1805	31.9911	31.9752	31.6452	31.6793	32.2374	31.9193
A2ML1	+	CSF_PL	9.41015	0	-2.56138	-18.3143	27.7916	27.9653	27.913	28.0009	27.291	28.3584	27.8743	30.4696	30.4086	30.2579	30.784	30.2862	30.5961	30.3218
A2ML4	+	CSF_PL	3.66312	0.000145455	-2.37592	-5.21298	31.7271	31.5431	32.5942	33.2869	33.1019	33.4431	34.2782	36.4369	34.5261	35.6293	35.0779	35.1272	35.4901	34.3184
ACHE	+	CSF_PL	7.49546	0	8.51264	12.4534	27.6797	24.078	27.5585	27.3134	27.6985	27.5843	27.4262	16.6364	17.8451	20.7624	18.3278	18.6942	18.8516	18.6326
ACTA1	+	CSF_PL	2.56941	0.000613497	2.94091	3.76521	26.8322	24.1962	26.4634	26.3675	26.5897	26.3522	25.1201	22.1714	21.1251	21.1625	25.1139	22.1806	24.0955	25.4859
ACTG1	+	CSF_PL	2.59759	0.000615385	1.21767	3.80086	30.7399	31.0844	29.806	29.9593	30.1368	30.2725	29.3579	29.0823	29.1768	28.8798	29.5138	29.1683	27.6467	29.3652
ADA	+	CSF_PL	1.97959	0.00265537	3.10981	3.02925	24.677	21.2973	23.4722	18.7051	21.1622	25.5471	24.3705	18.8014	19.8309	19.6917	20.3559	18.9014	18.1236	21.758
ADAM9	+	CSF_PL	8.12313	0	6.07418	14.1545	24.3203	26.0833	25.3	23.939	24.7116	24.7116	24.854	19.2109	19.6148	18.7328	20.0665	17.9675	18.1574	17.6507
ADGRL3	+	CSF_PL	4.59734	1.86047e-05	3.52283	6.60284	22.8547	24.0658	22.7712	23.7275	20.709	23.2306	22.8199	19.0298	20.0028	20.8624	18.1886	19.8212	18.8477	18.7664
ADIPOQ	+	CSF_PL	3.26344	0.000205479	1.03849	4.66603	25.8005	25.7912	25.7152	25.4252	25.0348	25.5928	25.0889	24.0444	25.1349	23.8362	24.5383	24.1478	24.4357	25.0418
AGA	+	CSF_PL	1.7995	0.00396712	2.21634	2.80598	21.7852	24.2372	23.1584	19.3051	22.8879	23.0807	22.7695	20.0062	18.4888	21.2746	22.2055	21.2746	18.8312	19.6288
AGRN	+	CSF_PL	10.0008	0	9.39967	20.5811	28.8874	28.4434	28.9523	29.0241	28.9358	29.0617	28.8446	19.3713	21.4439	20.1161	17.4447	19.4229	19.2285	19.3243
AGT	+	CSF_PL	7.49815	0	3.30151	12.4603	34.7911	35.4308	34.5048	34.5951	34.1242	34.6358	34.1537	31.0459	30.7046	31.8741	31.4878	31.6417	31.8408	30.5299
AHSG			0.0194511	0.959533	-0.0149206	-0.0560808	28.294	28.2594	28.0374	27.3335	27.0891	27.0822	27.229	27.3005	27.7894	27.2127	28.2095	27.0735	27.9764	27.8669
ALB			0.300145	0.369288	-0.112752	-0.693796	28.2086	29.2686	28.5694	28.7516	28.3604	28.8909	29.0355	28.6616	28.7167	29.1365	28.6565	28.8795	29.1178	28.7059
ALB.1			0.593147	0.11723	0.227098	1.19496	38.181	38.9656	37.6505	37.958	37.6624	38.016	37.797	37.6682	37.5799	37.9059	37.7819	37.9566	38.1634	37.5849
ALCAM	+	CSF_PL	6.87053	0	7.32608	10.9387	27.4548	27.8893	26.8991	26.9031	25.9701	25.3598	25.7131	21.8827	19.9811	18.9494	19.7874	17.619	19.1799	17.5073
ALDOC	+	CSF_PL	9.66493	0	9.27497	19.2616	29.1099	28.9033	28.842	28.7856	28.5973	28.867	28.4123	20.2959	17.1645	19.8927	20.0462	18.7948	19.3566	21.0419
AMBP	+	CSF_PL	5.06029	0	-1.0074	-7.36261	25.8046	26.7634	25.8898	25.8096	25.948	25.9253	26.0803	27.0478	26.97	26.8962	26.9569	27.1869	27.2592	26.9561
AMH	+	CSF_PL	1.24014	0.0165506	-1.1504	-2.10019	19.9765	20.5833	20.7566	19.0762	21.5299	20.3062	20.672	20.6586	22.5879	22.1401	21.9638	21.5995	19.2471	22.7564
AMY1A	+	CSF_PL	4.05047	6.45161e-05	3.15171	5.76839	23.638	25.4785	23.4194	22.888	24.0942	22.8194	23.1346	21.5294	21.8589	20.9533	19.167	19.8332	19.1279	20.9403
ANPEP	+	CSF_PL	3.9836	6.3745e-05	-1.66335	-5.67055	26.0229	27.4343	26.0256	26.4327	26.0872	26.0598	26.99	29.2686	27.8767	27.7298	27.8337	28.0195	27.8241	28.1436
APLP2	+	CSF_PL	11.9203	0	9.18539	29.9487	29.2891	29.379	28.9361	28.6331	28.7125	28.746	28.5195	19.3091	20.257	20.7457	18.5515	19.4078	20.2128	19.4337
APLP2.1	+	CSF_PL	8.14231	0	10.414	14.2096	31.4025	31.4179	31.1675	30.5726	31.1398	31.0055	30.9295	17.484	20.0568	22.691	22.7611	19.1875	21.5263	21.0308
APOA1	+	CSF_PL	2.80891	0.000408946	1.10165	4.07033	38.2469	38.4997	37.2774	37.4691	37.1176	37.4006	37.1435	37.0699	36.7664	35.7753	36.2802	36.3358	36.2703	36.9454
APOA4	+	CSF_PL	1.79546	0.00396721	-0.748884	-2.80097	31.7711	32.6202	31.1539	31.1351	31.597	31.2629	32.154	32.9707	32.8236	32.0167	31.9947	31.9566	32.4271	32.7468
APOB	+	CSF_PL	6.25221	0	-8.63669	-9.59385	24.366	25.8608	25.1104	25.1037	24.3331	27.8476	25.5323	34.7959	31.0801	35.8875	35.5874	34.9079	35.1865	31.1654
APOC3	+	CSF_PL	4.27509	1.7316e-05	-5.64813	-6.1035	26.3367	26.5354	24.8219	21.2679	25.1823	23.0666	27.4916	32.4524	28.8479	30.7571	30.0637	29.9325	30.8185	31.3673
ApoD	+	CSF_PL	10.9212	0	10.6061	24.6523	30.9191	32.2441	32.4598	31.408	32.4872	31.2098	32.0345	20.7944	20.9544	20.3235	20.5652	22.701	22.4235	20.7575
APOH			0.284222	0.395721	-0.536022	-0.663215	27.6756	23.8205	29.407	29.3214	29.6046	29.665	29.0334	29.1044	29.1773	28.9454	28.9372	28.8435	29.0657	28.2062
APOV1	+	CSF_PL	1.16716	0.020133	-4.92054	-2.00503	21.5273	21.3565	28.4168	28.9599	25.2107	28.1853	25.7324	31.294	20.6672	34.7834	34.2311	34.0526	34.2852	24.5194
APP	+	CSF_PL	12.1677	0	12.601	31.4222	32.0982	32.1442	31.4789	31.0643	31.3666	31.382	31.5285	19.2652	19.9181	17.2383	19.3908	19.7492	18.0039	19.29
ARHGDIA	+	CSF_PL	5.29364	0	4.70338	7.76641	24.4983	21.1219	25.0426	22.6871	25.293	24.1586	24.9663	19.0144	18.7619	19.9857	19.7996	18.7199	19.3803	19.1823
ARHGDIB	+	CSF_PL	3.07948	0.000255034	3.17211	4.42194	23.8725	22.0451	22.1623	23.441	22.8944	20.3912	20.7633	17.1916	19.2515	21.7335	19.0497	19.212	18.3484	18.5784
ARSA	+	CSF_PL	5.29611	0	4.76045	7.77077	24.482	25.1968	24.1339	23.379	22.9882	23.196	24.1264	20.8245	21.0231	19.2872	19.4717	18.4723	17.6796	17.421
ASAH1	+	CSF_PL	5.00033	0	3.09227	7.26119	22.932	21.2388	23.1702	23.0472	23.1763	22.6314	22.0362	18.8226	20.3772	19.9093	19.741	18.3547	18.785	20.5964
ASPH	+	CSF_PL	2.9685	0.000316832	3.59826	4.27673	22.8455	20.0159	23.927	24.1207	23.7746	20.8734	23.6843	17.4916	21.3017	19.3444	18.6454	21.0057	17.7133	18.5516
ATP6AP2	+	CSF_PL	7.70539	0	5.90864	13.0011	23.7739	26.2194	26.2351	26.0128	25.7288	24.7253	25.2689	20.0909	20.3838	18.6555	18.8352	20.3844	18.6996	19.5543
ATRN	+	CSF_PL	6.24475	0	2.86309	9.57848	28.8448	29.7056	28.1653	28.7189	27.8748	28.2225	27.9483	25.6137	26.2598	25.3185	25.215	25.4974	25.2538	26.2803
AVD	+	CSF_PL	4.76413	0	6.26556	6.87054	21.7246	23.2583	25.9546	23.592	27.8499	26.9318	24.6765	18.7411	19.1649	17.2032	18.7603	18.7453	20.1845	17.3295
B2M	+	CSF_PL	10.6224	0	6.65804	23.2527	29.7955	31.3261	30.6581	29.8398	30.957	29.7549	30.7404	23.6204	24.0887	24.0067	24.3616	23.3216	23.2453	23.8213
B3GNT2	+	CSF_PL	4.48766	1.81818e-05	4.95763	6.43032	22.0636	22.2944	23.4764	24.291	23.7428	24.077	24.5945	19.0267	15.919	18.4089	16.3512	20.4614	20.2054	19.4637
BASP1	+	CSF_PL	2.80733	0.000406349	3.52767	4.06829	23.6313	21.4264	20.0305	22.4296	23.5431	22.5552	23.7838	16.0544	17.2278	19.7511	20.4102	19.884	21.1412	18.2373
BCAN	+	CSF_PL	12.9037	0	10.4395	36.2391	30.087	30.4377	29.5431	29.5656	29.5557	29.7603	29.5684	18.4041	19.9288	19.9189	20.0061	18.4941	19.4946	19.1948
BCHE	+	CSF_PL	5.33888	0	3.92303	7.84641	27.2612	25.8448	27.0848	27.3968	27.6326	27.1305	26.3381	22.2931	24.0451	21.3672	22.8624	22.905	22.8115	24.9432
BIRC6			0.71222	0.0767273	-0.522881	-1.37589	26.522	26.8057	28.6889	28.1817	28.4325	27.5985	27.8178	29.2086	27.9056	28.2456	28.6204	27.3407	27.9664	28.4202
BLB1	+	CSF_PL	3.38821	0.000169611	1.33003	4.83419	22.9804	24.7687	23.5035	23.4898	23.763	23.4302	23.6015	22.2055	22.8477	22.7377	22.1126	21.4423	22.6145	22.2667
BOC	+	CSF_PL	2.40308	0.000972973	2.814	3.55598	20.5133	19.7302	21.8468	20.2375	24.0239	23.2742	19.5072	17.1102	18.6912	20.6274	17.7609	18.7787	18.2221	18.2446
BST1	+	CSF_PL	1.78278	0.00409756	0.994329	2.78522	26.2041	27.3964	26.2097	26.2215	25.7506	25.982	26.4157	26.5109	24.3155	25.621	24.6877	25.8704	25.5547	24.6595
BTD	+	CSF_PL	4.88322	0	3.73055	7.06576	22.8768	22.8397	23.9476	23.4395	23.6972	23.6846	23.8166	18.6186	20.1291	18.7349	18.2168	21.8699	20.8514	19.7676
C1QA	+	CSF_PL	6.95739	0	-3.67086	-11.1394	21.7273	22.0735	22.6543	21.6983	23.5437	22.3936	20.9054	26.1421	25.979	25.7521	25.5409	26.0706	25.5972	25.6103
C1QTNF5	+	CSF_PL	1.17711	0.0196513	1.67368	2.01807	21.6321	19.8792	23.6415	22.7396	23.5876	21.6058	23.7165	17.9971	21.088	19.7396	23.3005	20.2991	21.7893	20.873
C1R	+	CSF_PL	6.82331	0	-4.88913	-10.8308	19.3434	20.8163	21.6578	21.717	20.5252	19.3632	19.7936	25.9242	25.4444	26.4222	24.8317	24.5454	25.2433	25.029
C1S	+	CSF_PL	1.75838	0.00439892	-2.54199	-2.75491	22.1379	20.3491	26.283	26.03	26.4488	25.9563	25.1829	27.9723	27.5	26.8435	26.9739	27.1039	27.1208	26.6675
C3	+	CSF_PL	4.46612	1.8018e-05	-1.98444	-6.39675	32.0724	31.6073	33.1112	33.624	32.7562	33.4839	33.4613	35.3697	34.6573	34.9374	34.8773	34.8488	34.8271	34.4898
C4	+	CSF_PL	6.26814	0	-5.67209	-9.62674	25.0001	21.673	25.4449	24.9648	24.0617	25.0282	26.1953	31.2505	30.723	29.6526	30.3922	30.0122	29.6718	30.3703
C4A	+	CSF_PL	1.43076	0.00982677	-1.9921	-2.34439	30.1542	26.5562	32.1335	32.2651	32.5156	32.2667	32.4093	34.0728	32.8321	33.1368	33.0025	33.5168	32.9815	32.7028
C5	+	CSF_PL	1.90923	0.00298889	-2.88866	-2.94207	29.1874	22.4463	28.6911	29.3483	29.0926	29.3275	29.6363	31.8505	31.1154	31.1075	30.7653	31.0721	31.1826	30.8567
C6	+	CSF_PL	5.61641	0	-3.41857	-8.35007	25.7316	22.6613	23.8087	24.3011	24.2004	24.7632	24.7716	27.6529	28.5738	27.6329	27.386	27.2286	27.3493	28.3445
C7			0.251077	0.455252	0.210847	0.598012	29.7	28.3442	28.9689	29.1683	28.5336	29.1614	28.4556	28.7316	29.8523	27.7246	28.2691	28.4079	28.1824	29.6882
C8A	+	CSF_PL	5.66765	0	-4.56667	-8.44555	22.5544	21.7335	24.6986	25.2888	25.2802	23.6289	24.528	29.2137	28.88	28.2149	28.2915	28.3771	28.2351	28.4668
C8B	+	CSF_PL	9.77581	0	-8.27832	-19.688	20.5201	19.9786	22.0395	19.56	22.3287	20.2606	20.5501	29.8078	28.8409	28.9859	28.9586	29.1211	28.957	28.5145
C8G	+	CSF_PL	3.52184	0.000142857	-1.30101	-5.01683	26.2026	25.8838	27.3499	26.8372	27.5579	26.8886	26.9591	28.7605	27.9822	27.8952	28.1894	28.2428	27.6564	28.0596
CA10	+	CSF_PL	4.61073	1.86916e-05	4.52209	6.62409	23.9768	20.7509	24.4781	23.8541	22.6427	23.3599	23.5355	18.8398	17.24	19.2547	18.172	19.9974	16.981	20.4584
CA2	+	CSF_PL	0.982833	0.0325955	2.74982	1.75896	28.5669	20.7061	26.4924	21.7649	25.8773	28.7901	27.075	18.9261	24.2531	22.9114	22.0596	22.7033	21.5915	27.5789
CACHD1	+	CSF_PL	8.17292	0	7.18498	14.2979	26.6894	24.8697	26.5665	26.6698	26.2043	26.9454	26.8894	18.5388	21.3596	19.9069	18.6637	18.2015	18.444	19.4252
CACNA2D1	+	CSF_PL	7.56408	0	9.34489	12.6302	30.1724	30.676	29.4401	29.7685	29.154	29.3651	29.6905	17.6121	21.5483	18.3478	19.9873	20.5978	22.4269	22.3321
CACNA2D2	+	CSF_PL	5.31661	0	5.38115	7.80696	25.095	25.3564	24.8118	24.2155	24.7674	23.9826	24.6168	16.3081	20.8902	19.2115	21.5247	17.9366	19.8106	19.4957
CACNA2D3	+	CSF_PL	3.71975	0.000133829	2.76439	5.29252	23.0381	22.7625	22.358	22.8506	20.0001	22.3652	21.5532	20.5916	17.8251	20.1324	19.0596	19.1784	19.1271	19.6628
CADM1	+	CSF_PL	5.18034	0	4.88262	7.56852	25.1078	26.5291	24.8026	24.678	24.9165	25.2022	25.1553	19.2939	20.4102	20.6019	19.2348	18.9957	20.0342	23.6424
CADM2	+	CSF_PL	7.08147	0	5.81129	11.4314	24.1471	25.017	24.6365	24.9392	24.4788	25.1186	24.685	19.1363	17.1465	20.2298	17.5663	19.3021	20.6321	18.3301
CADM3	+	CSF_PL	10.5534	0	7.75891	22.9405	26.175	27.2694	26.4884	27.026	26.5057	26.9018	26.897	18.8869	18.8184	19.642	20.1564	18.0955	17.9235	19.4282
CALM	+	CSF_PL	4.19356	5.08475e-05	4.48247	5.9807	26.3681	26.0058	24.4541	23.4213	24.3734	23.7209	24.8492	19.8635	18.7829	18.6103	19.697	22.3264	19.7421	22.7934
CALR	+	CSF_PL	8.41791	0	8.266	15.0226	28.9395	28.9212	28.1246	27.9937	28.0726	28.1936	28.01	21.8411	20.9014	19.286	21.2692	17.7376	19.7955	19.5625
CAMK2A	+	CSF_PL	9.18055	0	5.34518	17.4982	26.1753	26.037	24.611	25.1755	24.9925	25.084	25.7871	20.3199	19.5887	21.0885	19.9564	20.2343	19.8087	19.4497
CAMK2B	+	CSF_PL	7.0095	0	6.30107	11.2613	25.1497	25.3917	25.1509	24.6669	25.4254	25.0987	26.1206	18.1976	17.8191	19.3302	21.0676	17.876	17.8714	20.7346
CAT	+	CSF_PL	1.67236	0.005408	2.10841	2.64784	22.5084	22.9182	20.1656	20.3674	20.4695	22.1205	21.2902	19.9351	21.0102	16.616	21.8226	19.0396	18.6888	17.9685
CBLN1	+	CSF_PL	4.3145	1.74672e-05	2.88753	6.16337	20.9116	22.7603	20.9034	21.4001	21.6799	21.5913	22.235	18.9099	16.6866	20.062	18.765	19.3655	18.9534	18.5265
CCDC88A	+	CSF_PL	4.65104	1.89573e-05	3.87031	6.68832	25.0621	21.8262	23.8364	24.0589	24.089	23.5096	23.9275	20.2735	20.4366	19.5385	20.3029	20.1088	21.1226	17.4348
CD109	+	CSF_PL	4.78591	0	5.14874	6.90598	23.1147	22.8947	25.2107	25.616	24.583	25.728	25.5885	20.406	17.5883	19.5623	20.6808	20.0467	21.2395	17.171
CD99L2	+	CSF_PL	2.34756	0.00102959	2.97917	3.48653	24.4615	20.0074	24.7159	22.6792	24.848	22.0168	21.8782	21.2053	19.6444	20.811	20.3732	21.1724	17.4976	19.049
CDH11	+	CSF_PL	9.64704	0	7.26732	19.1936	26.0529	26.6266	26.4699	26.6934	26.4711	26.351	25.7677	18.2361	17.7746	19.8656	19.2211	19.399	20.4827	18.5821
CDH13	+	CSF_PL	10.0431	0	10.2826	20.7531	29.2518	30.5668	29.8792	29.26	29.6948	29.5021	29.7967	20.4983	21.1081	18.6141	18.679	18.6738	20.4688	17.931
CDH2	+	CSF_PL	10.397	0	11.6577	22.2476	30.5388	30.9707	31.0512	30.7231	31.0071	30.7515	31.0075	18.1634	17.0968	21.4307	19.547	19.983	19.3174	18.9076
CDH4	+	CSF_PL	5.20103	0	4.83801	7.6044	23.6481	24.6839	23.0081	24.5858	24.4449	23.6793	23.7707	21.1411	16.1983	19.4657	20.4056	19.2493	18.9002	18.5945
CDH5	+	CSF_PL	1.13413	0.0216837	2.15441	1.96158	23.1197	24.3075	23.9902	20.7872	23.0917	22.9481	23.1919	18.4503	23.3822	18.7357	23.7865	17.9634	20.1832	23.854
CDH6	+	CSF_PL	5.73458	0	5.59631	8.57147	22.6008	26.1616	24.9244	25.3953	25.3141	25.5903	25.4179	17.546	19.6943	20.5182	20.414	18.5347	21.0366	18.4864
CEP170P1			0.252758	0.452946	0.275546	0.601374	21.8338	19.4261	20.4875	20.112	21.1072	20.932	20.7938	21.025	19.7604	20.6364	21.4459	21.1382	19.9774	18.7803
CES1L2	+	CSF_PL	2.75444	0.000438871	3.63316	4.00048	20.5153	19.3776	24.4617	23.79	24.0922	23.9986	24.2075	17.2637	18.9257	18.2897	20.4686	20.1355	19.3597	20.5679
CFBL	+	CSF_PL	2.66347	0.000544892	-1.41086	-3.88444	25.9747	25.4868	27.0629	27.6645	26.9573	27.4099	27.9921	28.7126	28.1288	28.1592	28.4907	28.4628	28.6556	27.8147
CFD	+	CSF_PL	1.88081	0.00316253	-1.83028	-2.90685	24.5354	25.4388	28.2317	27.5273	29.1335	28.1355	27.7769	29.5471	29.105	29.073	28.8049	29.171	29.0248	28.8653
CFI	+	CSF_PL	2.65447	0.000555556	-0.852731	-3.873	25.6995	24.9654	26.0684	26.4514	25.8263	26.3726	26.3493	27.2576	26.9498	26.4452	26.8504	26.6406	26.7563	26.8022
CHGA	+	CSF_PL	7.33424	0	9.99864	12.0465	31.5916	31.8781	30.9645	30.9201	31.1316	30.9596	30.9729	21.1351	20.282	22.8483	24.507	20.9233	21.2059	17.5262
CHGB	+	CSF_PL	12.5373	0	12.7926	33.7571	30.9521	31.4902	30.5817	30.5291	30.821	30.5787	30.7882	18.8134	19.3536	16.3658	17.9055	17.8711	18.2358	17.6478
CHIA-M31			0.63589	0.100122	-0.859843	-1.26103	27.058	28.1311	27.3374	26.7915	25.3209	26.0904	24.5413	24.6149	28.5367	27.3194	27.8944	27.0502	27.4784	28.3954
CHL1	+	CSF_PL	6.40702	0	7.17605	9.91729	27.8643	26.6496	27.6218	27.5453	27.4325	27.8576	27.4166	17.956	21.2673	20.0866	21.3073	22.0625	17.5297	21.946
CHRDL1	+	CSF_PL	2.39665	0.00097006	2.87587	3.54793	23.6437	20.3432	25.1618	25.3971	23.2389	21.3488	21.3058	20.5149	18.5431	19.7774	21.0048	19.7248	19.9786	20.7647
CKB	+	CSF_PL	1.94297	0.00281232	3.11968	2.98388	26.6156	19.8863	23.7529	20.3833	25.2955	20.8902	22.5708	18.8648	18.6391	18.3383	20.2597	20.3174	20.1639	20.9737
CKM	+	CSF_PL	3.72047	0.000134328	-4.63557	-5.29354	21.7046	21.7921	21.3187	27.3419	22.1184	23.9321	23.8727	28.1897	26.0889	26.9221	28.2416	28.1304	28.6749	28.2818
CLEC3B			0.0127381	0.973888	-0.0379532	-0.0369975	23.9482	20.8764	27.8033	25.8383	27.7272	27.3597	27.1415	26.2037	27.0198	25.8122	25.7896	24.5115	25.0136	26.6098
CLSTN1	+	CSF_PL	5.89519	0	5.65226	8.87933	24.3334	25.4036	24.5549	25.0004	24.5611	24.6181	24.1189	19.6016	17.1769	17.459	17.7912	19.5374	19.6958	21.7629
CLSTN3	+	CSF_PL	7.21501	0	4.75938	11.753	22.5387	23.4512	23.2959	23.144	23.1419	23.2193	23.5448	18.3054	17.9202	20.1722	17.902	18.3089	19.3344	17.077
CNTFR	+	CSF_PL	8.71875	0	8.13435	15.9579	27.8242	27.9437	27.4864	27.8825	27.4039	27.6798	27.1294	20.7247	17.0857	19.7876	18.7015	20.3408	19.0668	20.7025
CNTN1	+	CSF_PL	8.00516	0	11.8026	13.82	32.453	31.3154	31.7038	31.6987	31.4641	31.6711	31.4444	21.3204	23.1972	19.0375	18.6385	16.9171	18.3291	21.6926
CNTN2	+	CSF_PL	6.66858	0	10.3429	10.4836	31.4217	31.4148	30.5778	30.8141	30.5497	30.6883	30.4512	19.8233	19.3102	20.1008	19.3007	19.61	26.296	19.0764
CNTN3	+	CSF_PL	3.78555	0.000120755	3.37627	5.38564	24.6661	24.112	23.5481	23.3898	21.9726	20.608	22.3416	17.9745	19.9609	19.1659	20.0013	20.6647	19.0711	20.1659
CNTN4	+	CSF_PL	5.27321	0	5.22842	7.73045	25.8054	21.4723	25.3995	25.2348	25.0786	24.7175	25.2602	18.5986	20.1966	19.4323	20.5359	17.7259	20.4051	19.4749
COCH	+	CSF_PL	10.9176	0	10.5889	24.6352	28.8855	29.7865	29.9301	28.9884	29.4928	29.4389	28.9681	17.2672	19.1641	20.2951	19.0847	18.8976	17.4726	19.1869
COL11A2	+	CSF_PL	5.68045	0	-3.34657	-8.46953	21.0676	19.6551	19.8423	20.5378	20.7216	18.4377	20.0396	23.7386	23.4503	23.5389	23.6609	23.916	22.1564	23.2666
COL12A1			0.0967892	0.800661	-0.436192	-0.258737	20.2893	21.2544	23.6086	22.6608	22.0838	23.4462	22.3863	17.3444	17.5789	25.721	19.853	25.0259	25.4878	27.7716
COL1A1	+	CSF_PL	10.2794	0	7.91582	21.7401	26.9526	26.5403	26.0239	26.4241	26.4493	26.0817	25.8769	18.2121	17.9983	18.2764	17.5763	18.7944	20.2423	17.8383
COL1A2	+	CSF_PL	5.85835	0	5.50391	8.80799	25.4375	25.6108	24.0906	24.7001	24.8029	24.2689	23.421	17.222	21.1387	19.937	17.6298	19.0543	20.443	18.3796
COL5A1	+	CSF_PL	5.87796	0	5.23006	8.84592	24.4955	24.6744	24.3655	23.9444	23.4078	23.3633	23.9763	16.6407	19.0919	18.1435	20.7851	20.2988	19.1299	17.5269
COLEC12	+	CSF_PL	7.74367	0	5.59132	13.1033	23.4142	25.8994	24.8614	24.7205	24.7157	24.5102	24.6612	20.5015	18.6802	19.1181	17.6401	18.9039	19.3568	19.4428
COMP			0.446942	0.202083	1.64293	0.95727	21.6242	31.0768	28.4569	29.0154	28.2551	29.3655	28.5209	22.1746	22.9281	29.2137	28.6891	29.2984	29.31	23.2005
CP	+	CSF_PL	2.16923	0.00153846	-2.6822	-3.26442	25.5474	22.5514	27.2745	28.0334	27.812	27.815	28.4765	30.0777	28.6931	29.9938	29.3455	29.8426	29.6858	28.6472
CPB2	+	CSF_PL	2.83781	0.000412903	-3.27955	-4.1075	21.2092	19.3334	23.103	24.0613	24.7552	23.8231	25.0979	27.0057	26.264	25.9511	26.231	26.6097	26.3429	25.9355
CPE	+	CSF_PL	7.8368	0	5.40312	13.3547	25.0307	24.5281	24.5626	25.3157	24.9485	25.3533	24.3577	20.6416	18.6352	20.7332	19.0548	18.2111	18.9931	20.0057
CPN1	+	CSF_PL	0.961608	0.0345778	-1.64947	-1.72999	22.2553	21.3414	21.1758	19.8972	19.4951	19.85	20.4522	22.0521	18.188	23.2276	23.0997	24.6278	20.3646	24.4534
CPN2	+	CSF_PL	5.60135	0	-2.91784	-8.32217	23.5918	24.855	25.8716	25.7525	24.1653	25.333	24.1503	28.1841	27.6731	27.624	28.0621	27.6518	27.2875	27.6619
CPS1	+	CSF_PL	2.2076	0.00145245	2.6151	3.3121	24.8726	25.6115	21.6108	21.2864	22.7762	21.4702	20.3545	20.2064	19.4437	19.7297	19.9205	19.579	19.4008	21.3962
CRTAC1	+	CSF_PL	2.67576	0.000534161	3.6813	3.90007	19.4544	22.2567	24.8049	24.1485	24.8875	23.9997	24.1355	18.4413	18.5729	20.2396	20.4042	22.7662	18.8867	18.607
CSF1R	+	CSF_PL	7.20877	0	2.33565	11.7378	27.1705	27.9376	27.3558	27.3451	27.2918	26.7989	27.4953	25.5656	24.9686	24.9133	25.0893	25.4347	24.5816	24.4925
CST3	+	CSF_PL	10.1497	0	7.51616	21.1929	34.386	32.6023	34.9294	34.4902	34.8835	34.6301	34.5736	26.4841	27.4658	26.311	26.3476	26.7038	27.2398	27.3299
CTBS	+	CSF_PL	3.36749	0.000169014	4.394	4.80612	24.3474	23.743	27.0341	26.7516	26.6562	26.6409	26.8623	23.6774	18.3243	22.4822	22.3293	22.6201	22.6172	19.2269
CTSA	+	CSF_PL	8.75803	0	7.42392	16.0839	26.9479	27.0427	27.1421	27.0044	26.6689	26.9821	26.7665	19.4353	18.0983	19.2549	19.4238	18.3498	21.6664	20.3588
CTSB	+	CSF_PL	8.736	0	8.17757	16.0131	28.7093	29.6594	28.8706	28.6774	28.337	28.0387	28.5356	19.5942	20.1469	18.4728	21.8835	21.9651	21.0416	20.481
CTSD	+	CSF_PL	7.76444	0	5.90256	13.159	28.0786	28.2828	28.0093	27.7348	27.8017	27.6419	27.4926	22.8854	23.6535	21.539	20.6049	22.1454	22.3707	20.525
CTSEAL			0.110479	0.772225	-0.716803	-0.291843	20.2412	19.6672	28.0387	28.0785	28.3423	28.6392	26.3047	27.8963	20.1395	29.742	29.8551	29.5393	29.4874	17.6698
CTSH	+	CSF_PL	5.46446	0	5.7281	8.07155	24.8486	25.5292	24.1805	23.2639	24.4172	23.9305	24.1487	19.8001	17.095	16.1405	19.8486	20.9663	18.83	17.5413
CTSS	+	CSF_PL	3.68085	0.000147059	4.06337	5.23783	24.0546	25.5922	24.4788	19.8421	24.0638	22.4849	24.4371	19.3414	18.9553	19.8797	20.645	20.1483	18.14	19.4002
CYTL1	+	CSF_PL	6.24043	0	6.13927	9.56959	25.3589	23.5066	24.3613	24.2734	24.6808	24.2657	24.023	18.6422	15.8885	16.5578	20.4789	17.9362	18.4644	19.5268
DAG1	+	CSF_PL	8.38997	0	5.92647	14.9383	25.9085	26.3658	27.1327	25.4454	27.1068	26.736	26.4251	18.9287	20.9319	20.8431	21.283	19.762	20.9415	20.9449
DDX4	+	CSF_PL	4.07386	6.53061e-05	3.20113	5.80282	24.2817	24.1532	24.0469	24.2228	24.1381	24.1833	26.1338	20.207	22.1937	18.9182	21.552	21.7937	22.4824	21.605
DKK3	+	CSF_PL	9.12936	0	9.24391	17.3209	29.1331	29.2692	29.116	29.0579	29.0835	28.9533	29.0068	21.2997	21.425	19.0175	17.7565	18.5835	20.4001	20.4301
DMBT1L			0.791966	0.0581976	-1.29168	-1.49226	20.1433	19.5201	21.5047	19.6761	20.9529	19.947	20.1446	24.7349	19.0779	22.5019	20.8839	22.9266	22.1767	18.6285
DNASE2	+	CSF_PL	5.07288	0	3.29626	7.38403	22.9451	23.829	22.6075	23.2962	21.3395	21.9217	21.7801	18.1548	19.1564	18.9165	20.5032	18.8002	19.1776	19.9366
DOCK9	+	CSF_PL	2.37721	0.000991045	1.14757	3.52359	25.5728	26.3122	24.1651	26.0151	25.9033	26.009	25.3642	24.391	24.2898	24.4457	25.102	24.4417	24.9969	23.6415
DPP6	+	CSF_PL	2.89174	0.000351792	2.90178	4.1771	22.1634	22.8296	22.0861	21.8094	21.3924	21.783	20.7613	19.1275	17.0511	17.731	18.4123	18.9822	22.458	18.7507
DSC1	+	CSF_PL	5.05397	0	4.42301	7.35187	24.218	23.5551	24.1703	23.3929	23.6317	23.4778	24.0018	16.0811	20.3266	19.2525	19.1185	19.8642	20.0824	20.7612
EFCAB14	+	CSF_PL	8.72703	0	5.82791	15.9844	25.0926	26.1483	25.8422	25.4715	26.1561	25.7524	25.7983	19.3913	19.6331	21.3146	20.6376	20.4274	19.2303	18.8318
EFEMP1	+	CSF_PL	7.76671	0	8.26924	13.1651	28.3134	27.3517	28.8979	27.8442	28.6083	28.217	27.7414	20.6207	21.0267	17.77	19.3721	21.9061	17.9198	20.4738
ENO1	+	CSF_PL	4.63699	1.88679e-05	4.94456	6.66588	26.8704	25.0546	26.1848	25.8398	25.0491	25.1701	27.2651	21.1212	20.6118	21.5686	21.4749	19.2044	18.7783	24.0628
ENO2	+	CSF_PL	4.2797	1.73913e-05	5.03324	6.11049	28.2424	25.2576	25.9732	24.1774	25.6463	24.7796	26.2395	18.4808	19.6886	20.701	18.9217	22.2112	22.8288	22.2513
ENO3	+	CSF_PL	1.64426	0.0057931	-2.08888	-2.61278	21.2604	20.8188	20.9575	22.4266	20.6236	20.4175	21.5535	24.2363	19.1446	22.2984	24.4665	23.2547	24.6932	24.5864
ENPP2	+	CSF_PL	7.73731	0	5.03365	13.0863	30.5582	30.619	31.8416	32.1618	31.9924	32.1523	31.8185	27.8409	27.1521	26.1927	26.0243	25.6314	26.466	26.6009
ENPP6	+	CSF_PL	6.14221	0	7.17747	9.36913	26.6009	27.2632	26.3918	26.5058	25.998	25.6422	25.3359	20.0668	17.3467	20.2802	22.3701	18.533	17.8265	17.0721
EPHA4	+	CSF_PL	9.86106	0	7.26157	20.022	25.7347	26.4321	26.7608	26.6009	26.8114	26.5999	26.8904	19.3794	18.9963	19.0341	18.7835	18.1327	20.9137	19.7595
EXFABP	+	CSF_PL	10.2954	0	7.67219	21.8086	31.5265	31.4271	30.8141	30.5689	29.8552	30.3235	29.7286	23.361	22.3673	22.2723	23.0418	24.0053	22.5928	22.8981
EXTL2			0.562927	0.130639	-0.970161	-1.14741	19.8294	22.7616	24.0894	24.1827	20.9853	23.7721	23.1023	23.6785	25.6526	23.64	23.4342	23.9826	20.709	24.417
F10			0.801703	0.0563188	-0.441805	-1.50624	28.9205	30.0788	28.2769	28.5306	28.3689	28.7702	29.6286	30.1536	29.5146	29.04	29.1106	29.1535	29.4514	29.2435
F10.1	+	CSF_PL	4.1745	5.02092e-05	-2.67834	-5.95217	21.375	21.2868	21.0195	22.7129	22.1486	22.0479	22.1825	25.4186	24.4094	25.3968	24.6431	24.3246	24.9272	22.4018
F1NA58	+	CSF_PL	2.76103	0.000440252	-1.58871	-4.00891	28.6982	28.0961	29.8769	30.576	29.0211	30.5289	29.9245	31.1507	30.7597	31.3377	31.287	31.3972	31.6199	30.2904
F1NEQ4	+	CSF_PL	8.26823	0	-2.45484	-14.576	27.7548	28.0097	27.9703	28.1003	27.1892	28.1	28.0158	30.3094	30.1947	29.9869	30.7978	30.3728	30.6482	30.0141
F2	+	CSF_PL	6.48951	0	-2.34078	-10.0932	27.7469	26.0801	26.8264	27.4882	26.9979	26.8992	27.0488	29.7551	29.5297	29.4695	29.0236	28.8541	29.452	29.3889
F5			0.484707	0.1745	-0.657122	-1.02064	21.8634	21.0218	22.8623	23.6172	25.3522	23.577	22.0025	22.4748	23.2791	24.1205	24.1785	22.6575	25.0091	23.1766
F9	+	CSF_PL	4.21564	3.40426e-05	-3.44117	-6.01382	23.3904	21.0018	24.3179	24.9763	25.0815	24.6575	23.226	27.5689	26.5707	27.6392	27.2686	27.46	27.6642	26.5678
FABP7	+	CSF_PL	6.20437	0	3.44121	9.4956	23.5072	22.7531	24.1587	23.0336	24.0736	23.2876	24.0797	20.4094	20.3099	21.1479	19.2389	20.8409	19.7386	19.1194
FAM20C	+	CSF_PL	4.53875	1.84332e-05	5.82742	6.51034	24.5174	22.602	26.3221	25.5886	26.5555	26.2538	25.4711	19.4811	20.7358	19.2516	18.3371	16.9299	18.8056	22.9775
FAM234A	+	CSF_PL	4.0644	6.47773e-05	3.63208	5.78888	23.4861	23.7776	23.4981	24.4015	23.8485	23.1759	23.4097	22.0718	22.2852	17.9714	19.0566	19.6671	19.0271	20.0936
FAM3C	+	CSF_PL	9.28871	0	9.80604	17.8783	28.9053	29.2263	29.1999	28.8239	28.9948	28.6212	29.1462	19.1782	16.7907	19.9874	17.9329	19.5674	19.6184	21.2005
FBLN1	+	CSF_PL	2.55038	0.000672783	1.78591	3.74117	25.9569	24.5933	26.5866	26.2202	26.2849	26.0297	23.9905	24.5047	24.0569	22.4741	23.8137	23.2191	24.2895	24.8028
FCGBPL	+	CSF_PL	6.2627	0	-6.42632	-9.6155	26.9861	24.5278	26.7862	25.56	28.5505	28.2307	27.6187	34.9101	32.0931	34.0851	33.5443	33.6953	32.5258	32.3906
FETUB			0.333203	0.320782	-0.338999	-0.755886	26.0835	27.4106	26.463	25.0004	25.5741	25.7284	27.2409	27.3407	27.3133	25.7283	26.7794	25.3945	26.1742	27.1435
FGA	+	CSF_PL	4.49522	1.82648e-05	3.28502	6.44213	27.4484	29.0636	29.3732	30.7583	29.8639	29.2897	27.2484	25.8983	26.5996	25.0147	25.5621	25.7755	25.4977	25.7022
FGB	+	CSF_PL	6.39484	0	6.72414	9.89154	26.2848	27.5976	27.3511	28.8451	28.3662	27.23	25.1987	21.9984	20.3992	18.6346	20.7856	19.2638	22.2371	20.4858
FGFR1	+	CSF_PL	5.67927	0	5.3918	8.46731	24.9239	24.1702	24.3501	24.4411	24.7501	24.6333	24.6453	21.4018	19.8124	18.0857	20.8399	16.5887	19.0506	18.3925
FGFR2	+	CSF_PL	6.08486	0	6.54073	9.25361	25.994	26.5914	25.3203	24.7963	25.4447	24.7845	25.7035	21.6292	18.9365	19.804	17.1254	20.0986	16.5277	18.7282
FGG	+	CSF_PL	4.91444	0	7.79614	7.11751	26.2944	27.7231	27.7237	29.7756	29.0855	27.9591	26.0028	17.3262	18.0741	19.9636	24.3593	18.4596	22.552	19.2565
FN1	+	CSF_PL	1.63752	0.00583069	-1.58331	-2.60437	24.3459	20.5645	25.0303	23.7517	25.0147	24.8768	24.4083	25.6956	25.6938	25.1596	25.3245	25.3951	25.923	25.8836
FN1.1			0.235481	0.482967	-0.414019	-0.566554	30.636	26.1055	31.4151	30.4604	31.6115	31.3387	30.4657	30.817	31.1588	30.2762	30.591	30.4108	30.6271	31.0501
FOXN2	+	CSF_PL	2.88193	0.000350649	3.99036	4.16443	23.3763	28.6433	22.4051	22.4236	22.1756	22.2715	22.3164	19.1007	20.9844	18.7613	18.1216	20.1219	19.3154	19.2738
FSTL1	+	CSF_PL	9.45763	0	5.4914	18.4874	25.0878	24.9774	24.7265	24.6136	24.6803	24.8151	24.2555	17.7216	19.6031	19.4558	19.1769	20.1114	19.2646	19.3831
FSTL5	+	CSF_PL	4.61166	1.87793e-05	4.97139	6.62556	22.7869	20.8503	25.6127	23.2948	25.8103	25.4936	24.5278	18.1862	19.0394	19.0068	19.9388	19.204	20.0572	18.1444
FTH	+	CSF_PL	9.05521	0	8.61745	17.0671	27.7223	28.7965	27.6374	27.5545	26.7943	26.3973	27.3192	20.3029	17.1957	18.084	18.6573	20.0603	19.1726	18.4265
FUCA1	+	CSF_PL	6.38463	0	4.4198	9.86998	24.8631	25.0614	22.5081	25.5639	24.651	24.7025	23.9744	20.3149	20.7586	19.5928	19.6462	19.0618	20.1864	20.8251
GAAGSD	+	CSF_PL	8.25378	0	6.93856	14.5335	25.6321	26.1134	26.0629	25.9124	26.0114	25.9419	25.7851	19.1766	17.7852	18.4312	19.9043	19.1779	17.3848	21.0293
GALNT1	+	CSF_PL	4.34052	1.76991e-05	4.58486	6.20307	24.444	21.2149	23.6882	22.9802	24.0172	23.7744	22.5274	21.3301	17.9596	16.1613	18.8324	17.8332	19.7329	18.7028
GALNT2	+	CSF_PL	4.98604	0	4.3888	7.23716	23.8103	20.7082	24.9812	25.0431	24.9039	24.5484	24.287	19.5523	19.1807	19.8672	19.6938	19.5724	19.1501	20.5441
GAP43	+	CSF_PL	1.19584	0.0187494	1.28304	2.04256	21.5329	19.8469	21.014	20.4735	20.8808	21.0843	21.2483	18.9582	18.1388	21.4365	21.7713	18.3103	20.283	18.2012
GAPDH			0.145322	0.692436	0.261044	0.373056	24.5735	25.5152	21.2946	23.1562	21.8229	21.9281	21.5846	22.8291	20.9134	22.1042	22.8624	22.7995	22.8652	23.6741
GAS6	+	CSF_PL	2.20218	0.00145977	2.35734	3.30537	21.5902	20.5788	21.6846	20.0601	23.9109	23.0265	22.6802	19.7924	18.2898	19.1203	21.1761	17.96	21.323	19.3682
GC	+	CSF_PL	1.18079	0.0195258	-0.423259	-2.02288	31.5886	31.9388	32.658	32.719	32.4477	32.6175	32.2408	32.4386	32.3337	32.9212	32.8849	33.152	33.1047	32.338
GDI2	+	CSF_PL	6.53975	0	7.18077	10.2015	27.1804	26.0079	26.9639	27.0864	26.8651	27.2638	26.8302	17.8102	20.2952	19.8384	21.0898	16.6108	20.8521	21.4357
GGH	+	CSF_PL	2.8502	0.000401294	3.28713	4.12346	25.8799	25.9692	25.039	24.5681	25.0007	24.8283	24.9745	21.9799	23.6575	22.5355	17.7864	20.9543	22.6916	23.6447
GIF			0.0746522	0.844686	-0.2218	-0.203611	25.5318	27.2641	24.6028	24.9291	23.5434	23.9377	22.469	19.5817	26.4591	24.7602	25.6498	26.8087	24.8038	25.767
GLB1	+	CSF_PL	3.98034	6.34921e-05	4.88655	5.6658	26.9644	26.6024	26.2639	25.9145	26.7013	26.2075	25.7742	20.195	18.739	23.6049	23.3535	22.7497	23.068	18.5123
GLB1L	+	CSF_PL	5.2059	0	4.70426	7.61286	23.5754	24.2842	24.1733	22.6575	22.687	23.7542	23.7986	17.797	18.4117	20.955	19.5046	16.8243	18.0547	20.4529
GLO1	+	CSF_PL	3.56754	0.000143885	2.99212	5.07993	22.6719	22.2391	22.1006	22.0519	21.8686	20.3385	21.9314	18.3579	18.9176	19.598	17.0841	17.8248	21.3658	19.1088
GNS	+	CSF_PL	6.9244	0	5.30743	11.0628	25.3658	23.757	23.9248	24.9432	23.8901	23.8904	24.3001	18.5065	18.1212	17.1745	19.1417	19.9824	20.114	19.879
GOLM1	+	CSF_PL	5.46629	0	4.23024	8.07485	22.998	22.8419	24.1725	22.9912	24.4028	24.4443	24.2105	19.1028	18.7032	19.9971	20.8448	18.4118	21.1369	18.2526
GOT1	+	CSF_PL	8.18933	0	5.61818	14.3454	27.8224	28.4009	28.7832	28.932	29.003	29.0191	28.763	24.1048	23.0083	22.452	22.6752	22.1229	22.4164	24.6169
GPC1	+	CSF_PL	3.66794	0.000145985	3.55058	5.21973	20.7664	20.9141	22.7538	23.2681	22.4649	23.2921	23.415	17.5319	17.2909	19.3223	21.2919	19.6384	19.0152	17.93
GPI	+	CSF_PL	1.17744	0.0196504	1.22297	2.0185	24.6778	24.0671	24.6005	25.5342	24.1686	24.3583	25.6897	24.6314	23.0413	23.5967	20.4458	24.3094	24.6513	23.8597
GPLD1	+	CSF_PL	1.92086	0.00292737	-1.93493	-2.95648	23.446	21.6285	25.4238	25.7652	25.3781	24.3588	25.5402	27.3815	26.8443	25.5218	26.1591	26.0566	25.522	27.5999
GPR37L1	+	CSF_PL	8.11616	0	8.53621	14.1345	27.8133	29.4179	28.306	27.1643	28.8998	27.5952	28.7472	20.6557	18.7046	22.0839	19.0561	18.7223	20.5906	18.377
GPX3	+	CSF_PL	7.37301	0	-4.80466	-12.1433	26.8248	24.3389	25.5059	25.9997	26.9865	26.4335	25.839	31.5354	30.6528	31.152	29.8674	30.4732	30.9006	30.9795
GRN	+	CSF_PL	7.21969	0	5.66026	11.7644	24.9727	25.8947	25.0742	24.5985	24.623	25.1674	24.6378	17.87	18.8307	19.8574	20.3435	20.7837	19.8688	17.7925
GRP	+	CSF_PL	4.74742	0	4.39534	6.84341	23.435	22.4599	24.0366	21.0455	24.1299	21.2977	24.3778	18.7102	18.4821	17.2687	20.4046	19.0616	18.0123	18.0755
GSN	+	CSF_PL	1.0997	0.023715	-2.00342	-1.91602	27.062	23.2222	29.8378	27.8504	31.3489	30.5159	28.5539	29.6339	31.1205	29.9596	30.4541	29.9781	30.3121	30.9567
GST2L	+	CSF_PL	5.4566	0	5.54744	8.05732	25.6466	25.2459	25.3019	25.2769	25.5702	25.5459	25.8906	17.3308	18.7309	20.1984	20.9615	20.195	19.1949	23.0344
GSTA1	+	CSF_PL	3.86002	0.000122137	2.66453	5.49193	20.8148	19.7352	21.7689	20.8086	22.6157	20.6799	21.3824	18.5213	17.9321	18.8301	19.1923	18.4489	19.468	16.761
GSTA2	+	CSF_PL	0.982546	0.0325347	1.27065	1.75857	20.6989	22.5372	20.5674	20.5467	23.1912	20.1093	22.2232	18.4941	19.6474	18.8291	22.3349	19.5673	21.9714	20.1351
GSTAL3	+	CSF_PL	4.36217	1.78571e-05	4.73523	6.23621	23.6627	22.6171	24.2179	23.7928	25.2783	23.1559	24.0327	19.6745	18.8664	16.432	18.171	20.1328	18.1344	22.1997
GSTM2	+	CSF_PL	4.24499	1.72414e-05	3.884	6.058	25.7047	26.0731	23.7051	23.2275	24.5817	24.0546	25.0845	18.7927	21.239	20.2207	20.2922	21.1083	20.4182	23.172
H2A2BL	+	CSF_PL	2.79894	0.000417722	3.73966	4.05751	25.62	25.9879	21.3697	23.3585	23.4825	23.1851	24.1509	18.9616	18.1779	21.2761	18.4144	19.4069	21.6889	23.0512
H2B-VIII	+	CSF_PL	5.92576	0	5.40284	8.93887	26.9176	26.661	23.8016	24.5043	24.2942	25.4474	24.9667	18.4855	20.858	19.1816	20.5003	21.3594	19.2511	19.1371
H4-VIII	+	CSF_PL	0.881421	0.0432252	1.60813	1.61908	25.8227	25.1889	21.5356	20.3826	23.0289	19.5908	23.1933	19.0349	21.5818	22.2821	21.3036	20.3353	20.486	22.4623
HABP2	+	CSF_PL	2.30208	0.00112941	-2.48091	-3.42975	22.0358	20.9442	23.3064	20.6826	23.4863	24.3058	25.4823	26.1407	26.0953	25.3631	24.9927	23.968	25.3542	25.6957
HAPLN4	+	CSF_PL	2.17505	0.00152436	2.10335	3.27165	21.0266	22.3793	21.2683	20.8115	20.4597	21.9043	20.7678	17.2632	16.7312	18.8596	20.0519	20.1661	20.2673	20.5547
HBAA			0.0923066	0.808855	0.333787	0.247739	34.2516	28.6072	31.7259	25.3888	31.0497	34.9086	32.4894	30.018	31.1517	30.5544	30.388	30.7556	29.5491	33.6679
HBAD			0.0448256	0.903674	0.186936	0.125852	33.5152	26.8859	31.6225	24.1139	30.8564	34.116	32.4505	29.6225	31.2671	29.9108	29.2498	30.0284	29.1494	33.024
HBB			0.160881	0.65743	0.502394	0.408042	34.941	28.8908	32.6101	27.3997	32.3715	35.468	33.3502	30.7812	32.2224	31.4016	30.9001	31.7298	30.2939	34.1857
HEG1	+	CSF_PL	3.28597	0.000180556	1.81861	4.69623	23.5673	24.9356	23.3841	23.3367	24.3344	23.6051	24.0006	21.1429	22.815	22.1484	22.0063	22.2107	20.871	23.2392
HEPH	+	CSF_PL	2.17189	0.00154286	2.25299	3.26773	20.3225	21.5611	22.6925	21.1027	22.804	21.051	21.9668	18.1052	18.935	19.5798	21.4052	16.7882	20.5346	20.3817
HGFAC	+	CSF_PL	2.5015	0.000775758	-2.96062	-3.67956	21.9398	22.0782	26.5869	25.4031	26.0067	27.0001	23.7513	27.5691	27.188	27.8902	27.9354	27.5753	28.1041	27.2283
HRG	+	CSF_PL	3.6743	0.00014652	-1.91514	-5.22864	29.2385	30.0236	28.8133	28.7018	29.3405	29.1484	30.7369	32.5422	31.7252	31.2921	30.8856	30.5238	31.3661	31.074
HSP70			0.250976	0.454436	0.334559	0.59781	21.3789	19.1943	17.905	20.4884	19.7747	19.8258	18.8562	17.7266	20.6509	19.653	19.6385	18.6151	19.9022	18.8952
HSP90AA1	+	CSF_PL	3.09315	0.000256757	3.95706	4.43992	26.1284	21.6512	23.723	19.8683	23.5306	23.9978	24.0412	20.9504	17.2698	18.333	20.6176	19.2043	19.5797	19.2863
HSPA8	+	CSF_PL	4.79485	0	5.67498	6.92056	27.4379	23.9454	24.8699	23.8199	24.8436	25.8835	25.3044	18.1762	16.8504	21.196	19.3589	18.3784	20.8349	21.5849
HSPG2	+	CSF_PL	3.91926	9.33852e-05	5.15526	5.5772	24.6733	19.9036	25.9594	25.832	25.8341	25.3053	25.4885	18.261	19.585	18.5107	20.7233	20.6746	18.4926	20.6623
HTRA1	+	CSF_PL	3.71498	0.000133333	4.02396	5.2858	21.8632	20.1417	25.4314	23.0998	24.2206	23.2226	23.2286	20.044	19.1479	20.3503	17.7723	17.6467	18.2996	19.7793
IGF2	+	CSF_PL	3.46599	0.000156584	3.52391	4.94017	22.0768	24.4364	24.5041	20.2814	21.7791	23.7362	23.8895	18.593	21.244	18.5049	19.554	19.9579	18.5342	19.6481
IGFALS	+	CSF_PL	6.5005	0	-2.31346	-10.1168	26.7337	25.5148	26.8568	26.8842	26.7343	26.4968	26.7987	29.0082	29.2218	28.8411	28.8077	28.4054	28.5111	29.4182
IGFBP2	+	CSF_PL	2.52751	0.000731707	3.75832	3.71233	20.8348	20.0524	25.428	21.734	25.5349	24.5245	25.5377	18.4882	19.018	21.1105	19.1482	21.2753	19.7457	18.5522
IGFBP7	+	CSF_PL	4.92683	0	6.04843	7.13813	24.8954	24.0748	28.8058	27.7554	28.9947	28.83	27.8851	19.1065	21.7427	21.6383	21.8449	21.8766	21.6582	21.0348
IGHM	+	CSF_PL	8.06917	0	-2.91106	-14.0006	29.6743	29.5367	29.5567	30.6071	29.5587	29.7485	30.153	32.6259	33.0916	32.4203	33.3159	32.9499	32.4407	32.3681
IL1RAP	+	CSF_PL	1.29539	0.0142188	-0.474724	-2.17156	25.8572	26.9488	26.1535	26.5226	25.6294	26.2675	25.4189	26.3162	26.6872	26.2788	26.5845	26.9362	26.5504	26.7677
IL6ST			0.329766	0.324807	0.51967	0.749515	26.6958	27.6133	26.1087	26.7448	26.0736	26.2708	25.7604	23.7496	28.3546	24.5492	26.1414	25.5872	25.1638	28.0839
IMPAD1	+	CSF_PL	7.65052	0	7.08713	12.856	25.6973	25.0551	25.9164	26.0771	26.3722	25.8951	26.115	19.2174	17.0051	17.6729	18.7536	19.3408	21.3283	18.2002
ISLR	+	CSF_PL	2.81009	0.000410256	2.66548	4.07183	22.4314	20.8586	23.009	21.4111	23.5338	22.3082	21.2273	21.8724	18.6391	18.3468	18.4508	19.1323	21.0728	18.6071
ITIH2	+	CSF_PL	6.22459	0	-1.5891	-9.53704	29.8366	29.8375	30.1505	30.6234	30.214	30.6897	30.5212	32.1376	31.7159	32.0635	31.7548	31.8013	32.1057	31.4177
ITIH3	+	CSF_PL	5.43437	0	-2.59087	-8.0172	28.4984	28.2119	27.4098	27.8637	26.778	27.69	26.2759	29.4114	30.3357	30.1172	30.3371	30.2733	30.0165	30.3727
ITIH3.1	+	CSF_PL	3.39308	0.000170213	-2.60076	-4.8408	20.9813	20.8038	21.7973	19.3306	19.6411	21.8989	21.5416	21.9178	24.5079	22.4422	23.137	24.3304	23.7951	24.0696
JCHAIN	+	CSF_PL	2.98025	0.000317881	-2.3636	-4.29202	26.2233	26.2915	23.8053	24.9901	24.2173	24.103	25.0454	28.6827	28.3063	26.2451	26.3117	26.268	27.2921	28.1151
KNG1	+	CSF_PL	8.80081	0	-2.85002	-16.2221	26.8442	26.4122	27.215	26.7343	26.877	27.166	27.7865	30.0165	29.8225	29.5912	29.7308	29.845	29.9949	29.9846
LAMC1	+	CSF_PL	5.31972	0	3.64127	7.81246	22.4049	23.1797	23.5227	23.7015	23.7649	22.0886	23.5151	20.0808	19.1176	19.8891	19.299	17.6593	21.0566	19.5861
LAMP2	+	CSF_PL	7.44945	0	5.51568	12.3361	24.6137	26.0475	23.8759	24.7469	24.0281	24.2269	24.0109	19.0775	19.9802	18.6295	18.8818	19.63	19.5315	17.2097
LCAT	+	CSF_PL	1.34287	0.0126371	2.39807	2.23247	28.1597	24.3693	30.237	29.8774	30.0933	29.8346	29.4494	29.4889	26.967	26.7572	23.6781	24.4738	26.4866	27.3827
LCP1			0.391854	0.250128	0.579486	0.861885	22.8748	21.375	24.8645	24.1398	25.2935	24.605	23.6066	24.5888	24.6145	23.5745	22.2855	22.7108	21.4964	23.432
LDHA	+	CSF_PL	2.80748	0.000407643	3.57037	4.06849	20.2883	22.4212	24.5891	25.1025	23.931	25.4679	24.901	18.9588	18.583	20.38	20.2333	19.5299	21.4665	22.5569
LDHB	+	CSF_PL	5.93171	0	6.10005	8.95049	25.4359	28.6963	29.1337	29.5689	29.4235	29.4845	29.3492	23.8593	21.8721	20.7509	22.8511	22.701	22.9746	23.3827
LICOS	+	CSF_PL	3.80697	0.000121212	4.34339	5.4161	25.7322	27.5263	25.4429	26.2479	26.0549	25.7278	26.0901	22.1703	23.901	23.0879	22.0047	19.0035	18.9724	23.2786
LMAN1	+	CSF_PL	6.6381	0	5.83562	10.4163	26.0498	24.5633	24.7425	23.4466	24.642	23.9176	24.5338	19.1647	18.5743	17.6582	20.351	18.5275	16.8037	19.9666
LMAN2	+	CSF_PL	6.10967	0	5.05198	9.30346	24.9945	26.3469	25.0866	24.4904	25.246	23.3672	25.1007	19.8328	17.5391	20.6823	20.8086	20.3021	20.4776	19.6262
LOC101748084	+	CSF_PL	1.69363	0.00504813	-1.04424	-2.67435	25.4816	25.9031	23.3728	25.4974	24.2993	23.7142	25.4576	26.31	25.8116	25.7039	25.7478	25.5797	25.8904	25.9922
LOC101750889	+	CSF_PL	2.33271	0.00106195	-2.22461	-3.46797	26.8044	27.8037	24.5486	24.3487	24.095	24.2624	25.686	27.6952	28.8049	26.328	27.3178	27.1899	27.1394	28.646
LOC107051274	+	CSF_PL	2.35035	0.00103264	0.798771	3.49002	35.4595	35.9712	34.5524	35.0105	34.4211	34.5217	34.6236	34.1513	34.1001	34.2785	34.243	34.3464	33.9108	33.9384
LOC419409	+	CSF_PL	5.04788	0	4.29992	7.34154	25.7948	24.8677	22.9072	23.0377	24.2306	23.3347	23.8156	19.1731	17.9074	19.0035	19.3766	20.7565	20.8883	20.7836
LOC419851	+	CSF_PL	7.93635	0	-7.2463	-13.6281	23.251	20.6332	20.5848	22.065	20.3645	23.3784	21.1007	30.0555	28.8699	28.9836	28.4582	28.4427	28.9304	28.3613
LOC422894	+	CSF_PL	9.23634	0	4.43128	17.6933	25.6754	25.689	25.7323	26.1191	25.3824	25.5839	25.8649	20.476	22.123	21.1966	20.5296	21.4601	21.3698	21.873
LOC422895	+	CSF_PL	6.02375	0	4.65493	9.13172	24.91	25.9307	24.1918	25.1142	23.4602	24.1395	24.1721	20.1117	19.5963	18.0115	19.7642	20.9209	21.3396	19.5898
LOC423629			0.521312	0.151972	-0.533449	-1.08067	27.9996	29.2908	27.6687	27.4117	26.7055	27.4148	27.196	27.847	29.3906	27.9906	28.188	26.4233	28.1701	29.4115
LOC426220			0.125423	0.739644	-0.555757	-0.327186	19.1415	21.115	24.1625	24.4153	23.4313	23.1578	21.3418	24.1765	17.0034	25.8318	25.6725	24.9039	25.9254	17.1421
LOC769726	+	CSF_PL	7.58443	0	7.12793	12.683	25.7641	26.7945	26.3088	26.1858	26.3084	25.6085	25.8058	18.9822	18.6927	19.3815	20.9394	16.5378	20.2047	18.1422
LOC776376	+	CSF_PL	5.06025	0	-3.51416	-7.36254	25.283	25.7969	23.8706	25.4381	23.5112	24.7216	26.9136	29.4733	29.0019	28.3653	28.3562	28.0921	28.1864	28.6588
LOC776594	+	CSF_PL	6.87433	0	2.34895	10.9474	26.761	26.3986	26.6347	26.5861	27.1577	26.5374	26.2394	23.9695	24.9759	24.6518	23.5669	23.9679	24.1668	24.5735
LRP1	+	CSF_PL	5.55178	0	3.98709	8.23078	24.5727	24.1028	22.9276	24.1543	23.3725	22.6296	22.3954	18.4179	19.7661	19.0157	21.2263	19.7672	18.4599	19.5923
LUM	+	CSF_PL	4.32722	1.75439e-05	2.63314	6.18275	29.9068	30.7089	29.5155	29.8963	30.0749	30.0843	29.5952	26.4677	28.6706	26.319	27.3009	26.2242	27.7108	28.6567
MAN1A1	+	CSF_PL	3.84024	0.000121673	5.59133	5.46361	25.4043	19.8001	26.0705	26.2805	26.8631	26.4501	25.8685	21.5405	19.3841	20.2248	20.4494	19.2711	18.4996	18.2284
MAN1B1	+	CSF_PL	3.88297	0.000122605	4.14485	5.5249	23.2134	21.3356	24.7855	23.0503	24.9212	24.643	24.4302	19.9728	19.5398	22.4409	19.3158	17.5883	19.8676	18.6401
MAN2A2	+	CSF_PL	3.08669	0.000255892	3.53871	4.43142	20.0522	22.8086	23.5232	23.1537	23.6459	23.5133	23.8356	18.4163	17.4793	22.3588	20.2738	20.1771	18.7647	18.2914
MAN2B2	+	CSF_PL	1.90324	0.00300277	2.64911	2.93465	25.6589	25.455	23.8485	24.1586	24.5037	22.8163	23.6766	21.2872	24.2653	22.4951	19.2962	19.3887	20.3395	24.5016
MANEA	+	CSF_PL	4.10245	6.61157e-05	4.36177	5.84505	22.4358	21.8582	24.3415	23.3661	25.1125	24.5251	24.6574	18.3388	17.7876	22.1799	19.3058	18.5771	18.8219	20.7531
MARCKS	+	CSF_PL	4.22865	3.4188e-05	3.86176	6.03339	23.2282	22.5343	21.5915	23.2911	24.4193	23.5047	23.9308	19.5487	18.1097	21.0797	20.1696	20.7353	17.2956	18.5291
MASP2			0.0600367	0.872908	-0.117154	-0.16604	20.2942	21.8143	21.3733	21.6621	20.4468	18.7317	21.6227	18.7967	21.5235	21.6451	21.8049	21.8716	22.317	18.8065
MATN3	+	CSF_PL	6.51958	0	6.31723	10.1579	27.0359	27.3358	26.4739	26.5123	26.366	25.339	24.3672	19.3218	18.2466	18.725	21.0163	21.6922	19.4088	20.7988
MB	+	CSF_PL	4.04735	6.4257e-05	-3.94593	-5.76381	22.0734	21.6618	20.4247	22.0816	20.3238	21.0903	19.9262	25.4252	22.1729	23.7068	25.886	25.769	25.3184	26.9251
MBL	+	CSF_PL	6.24955	0	-4.37351	-9.58837	20.1409	21.6123	20.6285	20.5128	21.9224	20.2568	19.1901	25.2207	23.7977	25.5121	25.3076	25.3497	25.7456	23.945
MCAM	+	CSF_PL	7.27066	0	4.97572	11.8892	23.7373	24.8189	24.2835	24.4041	24.4325	24.0047	24.4716	19.4295	19.2269	18.7841	19.3992	18.1509	18.8404	21.4915
MCFD2	+	CSF_PL	8.29099	0	8.48739	14.6431	27.845	26.3247	29.0225	28.3531	28.2762	27.8398	27.6389	19.4986	18.2032	18.9373	20.5574	20.6818	20.5858	17.4244
MDGA2	+	CSF_PL	3.26366	0.000206186	4.44395	4.66632	25.097	20.7947	25.09	24.4298	25.2011	24.5806	24.1122	21.5031	18.2224	16.9969	20.2271	21.4631	21.8297	17.9555
MDH1	+	CSF_PL	4.18189	5.06329e-05	5.05792	5.96323	26.6293	26.001	26.3008	26.1697	24.4418	26.1688	25.8552	22.0011	20.7607	18.6399	17.893	20.5686	22.2419	24.056
MDH2	+	CSF_PL	2.2573	0.00125948	2.38863	3.37395	24.6655	21.1885	21.3752	21.8558	22.4898	19.3025	22.0095	20.0869	17.7101	19.1478	19.5756	20.3136	18.9053	20.427
METRNL	+	CSF_PL	3.63984	0.000144404	4.70892	5.18043	22.4817	19.7682	24.7974	24.915	24.5646	25.3686	24.9563	18.7657	20.4814	19.3343	18.788	16.6334	20.4043	19.4823
MIB1	+	CSF_PL	0.942128	0.0364029	1.66989	1.70326	24.0746	21.4461	24.8273	25.5927	25.4387	25.9692	24.9391	22.7472	18.4151	24.086	24.4133	23.1008	24.4095	23.4268
MINPP1	+	CSF_PL	7.2526	0	6.5783	11.8448	25.9828	25.5096	26.4724	26.3984	26.4306	26.3674	26.3405	18.2635	20.5578	20.0609	18.7687	21.3418	20.8602	17.6006
MLEC	+	CSF_PL	4.71048	0	3.91402	6.78371	22.6946	19.9925	23.0888	23.3184	23.3002	23.6114	23.2803	18.4808	18.452	19.2159	17.8549	18.5419	20.6064	18.7364
MMP2	+	CSF_PL	8.52786	0	7.71322	15.3584	29.7076	28.6998	29.7574	29.7155	29.6725	29.8576	29.3632	19.0937	21.7076	22.1787	22.1075	22.1403	22.6313	22.9219
MMRN2	+	CSF_PL	1.97905	0.00264789	2.17666	3.02858	21.8939	21.8269	23.7046	20.2337	24.2819	23.4661	23.3447	17.8489	21.2668	21.2467	21.4653	20.5511	21.1028	20.0336
MPZL1	+	CSF_PL	6.25609	0	3.73918	9.60185	22.7389	24.1594	24.5299	23.555	24.3415	23.9297	24.0522	20.9724	21.402	20.4423	18.9282	19.8896	19.6827	19.8152
MST1	+	CSF_PL	1.07603	0.0253098	-1.37991	-1.88452	19.424	20.7618	24.9133	23.5505	21.7935	21.5956	23.2487	24.3126	23.3807	24.211	22.8236	23.0541	23.3496	23.8153
MYH1F	+	CSF_PL	1.08887	0.0244354	2.2748	1.90162	25.336	26.3709	20.3327	19.6057	22.2604	19.8167	21.0124	20.4156	19.8937	18.2844	19.6993	18.2006	22.9868	19.3308
MYOC	+	CSF_PL	4.1755	5.04202e-05	3.51037	5.95367	25.3511	21.7553	24.6941	23.9827	25.5223	25.1246	24.1909	20.7973	22.0136	20.0244	20.154	21.0375	20.0086	22.013
NCAM1	+	CSF_PL	8.41689	0	6.6215	15.0195	30.8783	30.7152	30.6379	30.8062	30.4288	30.5931	30.5761	22.8696	25.8534	23.1986	23.244	23.58	25.3818	24.1576
NCAM2	+	CSF_PL	4.47738	1.80995e-05	4.08276	6.41428	23.2025	20.7139	23.7674	23.3553	24.3208	23.7385	23.2851	18.2642	21.1386	17.5941	19.0617	20.2697	18.4353	19.0408
NCAN	+	CSF_PL	4.55056	1.85185e-05	4.90094	6.52892	24.797	26.0668	25.2763	24.2397	25.0818	23.8167	24.2845	21.4751	21.2194	21.2205	21.0195	17.1288	19.5744	17.6186
NEGR1	+	CSF_PL	8.86037	0	9.53138	16.4164	28.9399	29.6478	29.1474	29.1179	28.5611	28.7332	28.9498	19.6586	17.3754	22.2609	18.4667	19.1959	19.8242	19.5957
NELL2	+	CSF_PL	9.34858	0	5.06524	18.092	29.5826	30.0226	30.3779	30.3786	29.5576	29.9528	30.2754	25.5072	24.8594	25.2857	24.8804	23.5804	25.3869	25.1907
NEO1	+	CSF_PL	9.31003	0	9.57078	17.9542	28.3706	27.5773	27.9933	28.1675	28.2084	28.0022	27.9783	19.4563	17.9281	17.7265	17.3955	20.5889	19.4867	16.72
NFASC	+	CSF_PL	4.65624	1.90476e-05	7.31062	6.69663	27.6463	24.7901	27.5163	27.3566	27.5285	27.3076	27.0324	17.5408	22.5389	19.5655	23.9658	19.4666	18.6856	16.2401
NGCA			0.444651	0.203421	-0.187201	-0.953374	28.4204	27.4495	28.3457	27.642	28.0639	28.1898	27.9177	28.0966	28.6685	28.0273	28.1621	27.659	28.0176	28.7082
NID1	+	CSF_PL	6.41668	0	5.30708	9.93777	26.2189	26.6618	25.0951	24.4866	24.6667	24.5307	24.6586	21.6252	19.6981	20.2567	19.8674	19.977	17.873	19.8716
NID2	+	CSF_PL	6.50539	0	5.2085	10.1273	23.4094	24.5422	24.4269	22.685	23.9361	23.5711	23.1997	16.4038	18.6409	19.2781	20.0038	19.1441	18.1116	17.7285
NLGN4X	+	CSF_PL	8.49457	0	7.54594	15.256	26.1706	27.1135	26.102	27.0108	26.5973	26.4295	26.2635	17.1419	17.9089	19.2914	20.5305	19.6135	18.244	20.1356
NME2	+	CSF_PL	2.76818	0.00044164	3.86562	4.01807	26.1345	23.9207	25.3531	24.1551	25.3033	25.7315	24.9347	20.8688	19.2107	20.3649	26.4425	19.6032	21.2245	20.7589
NPC2	+	CSF_PL	9.93214	0	7.63983	20.3045	26.131	27.2448	27.3666	26.4062	26.8391	26.7902	26.7437	17.7955	18.7324	18.6205	19.4388	20.3523	18.9686	20.1346
NPEPPS	+	CSF_PL	3.78059	0.000120301	4.31013	5.3786	20.2181	23.7866	22.6001	24.4188	24.2665	24.2439	23.3088	18.9014	17.3637	21.5341	19.2175	19.647	19.0372	16.9708
NPTX1	+	CSF_PL	5.79903	0	5.90849	8.69404	25.7889	22.9296	26.7197	26.2188	26.7626	26.6016	25.5842	20.0016	19.9446	21.0767	21.3577	20.1568	18.6334	18.0752
NPTX2	+	CSF_PL	8.14981	0	9.26204	14.2312	27.5133	27.6499	28.1615	28.2257	28.1445	28.4344	28.7667	19.9741	16.9066	20.295	19.3931	20.8653	16.83	17.7976
NPTXR	+	CSF_PL	11.0655	0	11.0762	25.3569	29.2591	29.0106	29.9129	29.8924	30.0259	29.924	30.111	17.5453	18.5521	18.5952	20.4629	19.3691	17.2769	18.8011
NRCAM	+	CSF_PL	10.5365	0	9.48477	22.8645	29.1889	28.5933	28.9293	29.2006	28.8358	28.9812	28.8224	18.3476	21.35	19.3412	18.9043	18.4433	20.3455	19.4263
NRP1	+	CSF_PL	0.958492	0.0349163	-1.08377	-1.72572	22.964	22.3248	22.6201	20.3851	23.1599	20.8463	20.2279	23.4398	24.5385	22.9016	23.1389	21.8774	21.1857	23.0326
NRXN1	+	CSF_PL	8.53108	0	7.73336	15.3684	27.5464	26.0049	27.6912	27.739	27.7257	27.6189	27.6163	18.3817	19.0994	20.7735	18.0585	21.0041	20.1254	20.3661
NRXN3	+	CSF_PL	7.92059	0	6.65209	13.5844	26.5627	24.465	26.592	26.728	26.6368	26.8656	26.4817	20.697	19.5181	18.7259	19.6348	21.2921	18.5827	19.3166
NTM	+	CSF_PL	9.15684	0	8.55147	17.4159	27.7965	28.1811	27.6824	27.6512	27.8492	27.8235	27.8304	17.3387	19.9704	20.1186	19.2759	18.2321	21.2003	18.818
NTRK2	+	CSF_PL	9.16085	0	6.87243	17.4298	26.3193	27.1716	25.8995	25.5937	25.3376	25.1399	25.2511	19.1077	19.177	18.6612	18.3861	20.467	18.4158	18.3908
NUCB2	+	CSF_PL	4.16037	5e-05	4.18578	5.93109	25.2697	24.8953	23.8648	21.5085	23.6685	22.9434	21.614	19.7363	19.803	16.7244	19.7488	18.8779	19.9454	19.628
NUDT9	+	CSF_PL	3.10515	0.000244068	2.43411	4.45574	21.3375	19.9033	23.4731	21.2968	21.9974	21.514	22.3806	17.818	20.3775	20.1548	19.6249	18.3473	18.9653	19.5762
NUTF2	+	CSF_PL	7.96153	0	6.5203	13.698	25.7785	26.371	25.82	25.2424	25.6494	25.8035	25.6416	18.3337	17.9982	19.7818	21.4819	18.2001	19.4716	19.3968
NXPH1	+	CSF_PL	8.40646	0	5.75767	14.988	23.8109	22.9957	23.9584	24.15	25.1383	24.5423	25.0816	17.4862	18.6888	17.8732	18.2161	18.5499	19.3765	19.1828
ODF2	+	CSF_PL	1.09866	0.023736	-0.348028	-1.91463	29.8214	30.489	29.3104	29.9601	29.941	29.7444	29.7295	30.2151	29.8863	30.5227	30.2497	29.9264	30.725	29.9067
ogchi	+	CSF_PL	1.91789	0.0029415	-0.731829	-2.9528	30.8641	32.2561	31.0247	30.9293	30.7056	30.6262	31.4679	32.3204	31.4639	32.0179	31.4561	32.0927	31.9412	31.7046
OGN	+	CSF_PL	5.0725	0	7.97848	7.38339	29.3978	28.367	29.6432	29.2942	29.3357	29.1992	28.9532	16.7082	24.3167	19.0958	21.8818	22.7595	19.5397	24.0393
OLFM1	+	CSF_PL	5.33121	0	3.33774	7.8328	23.3123	21.5341	23.5528	23.2067	23.7249	24.1724	23.9314	19.063	20.4646	19.7288	21.0668	19.1991	20.1882	20.3598
OLFML2A	+	CSF_PL	9.21769	0	7.58012	17.6278	26.5614	25.0701	26.8148	27.1299	26.5345	26.7169	26.3105	18.5298	18.081	19.4311	17.5724	19.5078	20.2758	18.6793
OLFML3	+	CSF_PL	4.76036	0	5.75572	6.8644	25.5232	25.1432	26.5419	24.3931	27.0551	26.2334	25.95	18.5678	23.9911	20.7543	19.939	19.0402	20.5005	17.7568
OMG	+	CSF_PL	6.81732	0	5.66007	10.8172	23.909	23.9109	25.6514	26.3196	26.8362	26.1267	26.3334	19.4738	19.0672	19.3499	19.8161	20.2996	20.4093	21.051
OPCML	+	CSF_PL	7.552	0	7.95621	12.5989	27.6822	28.7066	26.7564	27.0625	26.7219	26.5124	26.8864	21.0808	18.2446	19.0501	21.1912	19.6294	17.3777	18.0611
P20763			0.703181	0.0790286	0.186962	1.36248	33.0651	33.4427	32.8209	33.4803	32.8412	32.8295	33.1432	33.0807	33.0549	33.1271	32.8812	32.935	32.4775	32.7577
PAM	+	CSF_PL	11.2565	0	9.57193	26.3194	27.7003	27.9977	28.2822	28.0955	28.5933	27.8443	28.7224	18.6176	17.686	19.1288	19.5581	18.9348	19.1909	17.1161
PCDB1	+	CSF_PL	6.12166	0	4.64151	9.32761	23.8405	25.0317	24.6542	24.1689	24.0543	24.3919	24.2334	21.7416	20.8759	20.0463	18.751	19.3889	18.7529	18.3278
PCDH1	+	CSF_PL	3.28721	0.000181185	4.62445	4.6979	25.3353	25.5579	22.1895	24.3167	24.9196	23.6754	25.6831	17.5192	20.5665	18.7307	20.1854	18.5216	19.2585	24.5243
PCDH17	+	CSF_PL	4.52917	1.83486e-05	4.78657	6.49528	23.6125	24.7019	23.6245	24.613	24.3289	24.8156	24.665	20.5156	16.1631	18.6799	21.5705	18.4858	20.961	20.4796
PCDHGC3	+	CSF_PL	9.63037	0	8.32339	19.1304	26.8964	27.9541	28.4108	28.6683	28.2609	28.5661	28.7508	19.9817	18.5378	20.5169	19.5899	21.4783	19.1007	20.0384
PCDHGC3.1	+	CSF_PL	2.47868	0.000797583	2.11876	3.65085	22.4499	20.5179	22.4418	21.581	22.5413	22.726	22.9956	18.4912	20.5703	20.461	21.0492	20.0481	18.1869	21.6154
PCMT1L	+	CSF_PL	4.24071	1.71674e-05	6.75689	6.05155	25.7659	20.5637	27.2901	25.6933	28.7028	26.2177	26.5585	22.06	17.627	18.2101	18.9264	19.2922	17.8475	19.5307
PCSK2	+	CSF_PL	2.22946	0.00137971	1.95153	3.33929	21.1171	22.0038	20.6016	21.2474	20.9131	20.344	20.83	21.238	18.4006	16.7711	19.5757	18.4913	18.6501	20.2692
PDGFRB			0.236462	0.482009	-0.545164	-0.568549	23.0991	21.2328	20.9058	23.5658	20.4107	21.2035	23.393	21.3243	21.8604	18.3919	24.2683	24.087	24.105	23.5898
PDIA3	+	CSF_PL	2.83597	0.000411576	3.20137	4.10514	21.7359	20.852	23.0842	24.1138	24.2767	24.6371	23.093	22.9373	18.4756	19.6064	19.511	20.7126	18.6666	19.4734
PEBP1	+	CSF_PL	8.54806	0	6.69987	15.4209	27.6102	26.3916	27.1665	26.5794	26.4634	25.5323	27.5608	19.9284	18.8636	20.6792	21.5407	19.4709	19.6119	20.3106
PENK	+	CSF_PL	7.60091	0	8.70753	12.726	28.2444	29.872	28.09	27.4293	28.3713	27.3675	28.2335	16.7235	18.7391	19.9989	19.6246	19.6881	22.1255	19.7554
PEPD	+	CSF_PL	1.2206	0.0174611	1.50043	2.07481	21.3305	23.6742	21.7393	23.2843	21.4477	21.5349	23.0501	21.8755	21.3943	19.0292	22.9434	21.1677	18.2327	20.9153
PGAM1	+	CSF_PL	2.52416	0.000729483	2.9819	3.7081	25.6033	23.7669	25.7913	25.7539	24.8299	24.9573	25.4204	22.8245	19.042	19.694	22.4345	23.5016	23.7312	24.0221
PGLYRP2	+	CSF_PL	2.92597	0.000340984	-1.21129	-4.22144	25.5683	26.4542	25.6853	26.6639	25.6867	25.4347	24.8508	26.1508	27.2942	27.016	26.6627	27.3527	26.9768	27.3698
PHLDB2			0.414195	0.229138	0.94922	0.901018	27.5835	28.1666	25.6052	26.2698	26.3386	20.9178	25.9285	22.8965	26.0955	23.2275	24.2763	26.3626	26.5299	24.7771
PIGR			0.280424	0.401794	-1.35618	-0.655851	26.6405	25.9469	21.0756	19.418	21.0536	22.8436	26.4741	29.6587	18.3016	27.9205	25.5132	26.2187	27.0798	18.2531
PIT54			0.174073	0.62659	0.139472	0.437142	28.7555	29.5361	27.3206	28.4197	27.7065	27.9301	27.7847	27.4302	27.9573	28.3173	28.2845	28.5436	28.1942	27.7498
PKM	+	CSF_PL	1.02951	0.02859	2.40195	1.82217	25.0845	20.9669	26.4683	25.4445	25.7934	26.0681	26.4906	22.4313	16.813	23.3558	23.4629	22.657	25.856	24.9265
PLG	+	CSF_PL	2.7031	0.000485981	-1.10698	-3.9349	29.8106	28.4255	29.8883	30.1952	30.0875	30.2249	30.5415	31.56	30.9863	31.0753	30.7861	30.6372	30.9613	30.9159
PLGL	+	CSF_PL	3.14856	0.000244898	-1.89164	-4.51309	22.5914	20.9966	23.5034	23.9165	23.7456	23.2882	23.8578	25.3767	25.5877	25.0055	24.7964	24.5044	24.7541	25.1162
PLOD1	+	CSF_PL	4.10129	6.58436e-05	4.49277	5.84332	24.2881	21.5516	23.529	25.2093	25.1642	25.2295	24.8043	19.7862	17.0196	19.2906	20.3635	20.9819	21.7624	19.1225
PLXDC2	+	CSF_PL	5.67585	0	4.23176	8.46091	25.5443	25.1036	24.1246	24.6256	24.7642	23.7252	24.0205	20.6834	21.0156	18.0781	20.04	20.507	20.147	21.8145
PLXNA4	+	CSF_PL	0.924133	0.0381516	-0.630423	-1.67846	19.6679	20.936	21.0252	20.3941	20.7972	20.1441	21.1995	20.6118	22.1943	21.3045	21.0219	19.8892	21.3559	22.1994
PLXNB2	+	CSF_PL	5.59542	0	4.38312	8.3112	26.5635	27.2111	26.3602	26.6178	26.3108	26.5891	26.3327	22.5688	19.8807	22.0235	23.682	23.7904	21.3004	22.0575
PLXNB3	+	CSF_PL	3.28576	0.000179931	4.65238	4.69595	24.3676	24.5587	24.4906	25.7628	23.739	26.245	24.4319	18.338	17.8765	23.1442	17.9052	20.6759	19.3103	23.7789
PNOC	+	CSF_PL	3.64527	0.000144928	3.8569	5.18802	21.3126	21.8293	23.9447	20.8556	24.584	22.2319	24.2707	19.1017	19.3645	20.5634	18.2879	16.7617	19.8046	18.1468
POMGNT1	+	CSF_PL	5.19581	0	5.43677	7.59533	24.8055	21.3257	25.3356	25.4027	26.0679	24.9477	25.3932	19.1177	20.3864	19.0095	19.1253	20.144	17.2839	20.154
PPIA	+	CSF_PL	4.13657	4.97925e-05	6.06706	5.89565	27.2389	24.8248	27.0056	25.3999	26.2134	24.9818	27.5546	20.0557	16.8233	19.018	19.7829	19.5334	20.4949	25.0414
PPIC	+	CSF_PL	3.35422	0.000168421	3.65005	4.78817	22.1565	21.3258	23.4416	22.515	22.2276	24.7308	22.6135	17.2053	16.8831	21.6804	18.6373	19.4373	20.4406	19.1765
PPT1	+	CSF_PL	2.09679	0.00196034	2.358	3.17452	24.1769	23.0701	24.069	21.3605	20.7759	20.7732	23.7505	20.6767	20.1325	20.2217	20.8747	21.118	20.8591	17.5873
PRDX1	+	CSF_PL	2.21606	0.00142197	3.92793	3.32262	24.0492	20.2693	23.8834	22.624	24.8155	27.0622	25.3954	17.9327	19.288	18.6898	20.8809	20.0629	18.9911	24.758
PRKAG2			0.686321	0.0837536	1.46402	1.33733	25.933	27.1987	25.6691	26.7625	26.0929	25.2056	25.926	25.8499	25.2169	25.2032	26.0199	26.1999	25.7343	18.3157
PRKCSH	+	CSF_PL	4.02684	6.4e-05	3.28158	5.73371	23.5734	24.6807	22.5563	22.5993	21.9428	22.4955	22.3595	19.6818	18.586	20.9396	21.0528	19.1266	20.038	17.8116
PRNP	+	CSF_PL	9.76197	0	9.49429	19.6343	28.1496	28.8949	28.7352	28.4584	28.8548	28.6816	28.5368	17.2934	20.6111	20.8484	18.6628	18.9009	18.3396	19.1951
PROC	+	CSF_PL	6.82179	0	-3.19185	-10.8274	21.522	20.7893	20.007	19.8266	21.3322	20.8281	20.5269	24.4421	23.6136	23.8374	23.0228	24.1864	23.9608	24.1121
PROS1	+	CSF_PL	5.26492	0	2.24323	7.71591	28.6242	27.2511	27.8267	28.2107	28.2771	28.1739	27.6329	25.5238	26.282	26.4414	26.4408	24.9722	25.4004	25.2333
PROZ			0.136343	0.713704	0.240999	0.352521	20.7033	21.0859	21.0537	20.4758	21.5371	22.323	20.3454	22.6054	22.3291	18.9489	19.9867	21.9613	18.4976	21.5082
PTGDS	+	CSF_PL	8.43635	0	7.94334	15.0784	35.0381	36.5645	36.4509	35.6552	36.0213	35.6906	35.8502	30.2896	26.8084	27.5181	28.0409	27.8268	28.7759	26.4079
PTPRF	+	CSF_PL	7.86138	0	6.92899	13.4217	25.0112	23.9964	26.7631	25.5912	26.5892	25.5334	26.2306	17.1897	20.0839	18.9316	19.5313	18.8814	17.9128	18.6815
PTPRG	+	CSF_PL	6.34726	0	6.41133	9.79143	27.3346	27.7095	26.3008	26.2455	25.9533	26.8878	26.8433	18.5713	22.1691	21.053	18.8054	20.199	19.0888	22.5088
PTPRN2	+	CSF_PL	10.7164	0	8.39429	23.6846	26.9899	27.6982	28.0689	27.3645	28.4508	27.2948	28.282	18.5171	19.3289	19.7791	18.3478	20.5369	19.1581	19.7211
PTPRS	+	CSF_PL	7.40186	0	5.6206	12.2158	25.338	24.6416	25.4461	25.4985	25.5476	25.6715	25.3446	19.7258	18.3016	18.3483	19.7211	21.6118	19.8641	20.5712
PTPRZ1	+	CSF_PL	7.12308	0	6.32863	11.5308	26.8304	26.9707	25.964	26.2919	25.2558	25.0885	25.4964	18.8286	20.9316	19.8242	18.2507	20.5315	21.0665	18.1642
pvalb1	+	CSF_PL	2.4351	0.00086747	3.93745	3.59611	26.0334	26.3297	26.4115	24.4089	24.7522	23.0055	25.8923	21.3394	19.6848	19.4644	17.9584	24.3224	21.3896	25.1123
QSOX1	+	CSF_PL	14.8806	0	11.4353	53.0754	31.5097	31.2004	31.1763	31.4596	31.402	31.2745	30.9858	20.1249	19.6116	19.1328	20.8244	19.866	19.9305	19.4712
RARRES2			0.307396	0.357905	-0.473977	-0.707573	20.0887	21.163	18.9909	20.9395	21.8382	20.853	20.6275	23.075	22.5013	21.5053	18.8362	19.4297	21.2485	21.2226
RBP			0.0787845	0.837923	-0.406748	-0.214059	20.6381	19.7306	24.756	24.1993	24.4068	24.3236	20.8557	17.1045	19.582	26.8594	27.3339	26.4351	26.1009	18.3415
RBP4			0.739836	0.0696882	-0.433978	-1.41658	27.5112	27.9451	27.741	27.3548	27.9644	27.3622	28.5355	29.1315	27.7447	27.5092	28.4432	27.2884	28.6383	28.697
RCJMB04	+	CSF_PL	4.06805	6.50407e-05	5.11552	5.79426	24.4359	23.7861	26.1671	21.5556	25.1272	23.3094	26.3522	20.319	18.8897	22.0445	17.2085	19.218	17.7328	19.5122
RCJMB04.1	+	CSF_PL	1.56186	0.00693404	0.720691	2.50967	24.6684	25.3682	25.7754	25.5297	26.2503	25.7929	25.3899	23.7868	25.5963	24.6499	24.6753	24.6599	25.077	25.2848
RDX	+	CSF_PL	1.77597	0.00416216	1.3959	2.77676	22.1401	20.1748	20.0607	19.8966	20.7714	20.7857	19.8615	17.137	19.7348	19.7471	20.0513	18.2154	19.5231	19.5107
RELN	+	CSF_PL	12.7436	0	11.0899	35.1328	30.353	30.9011	30.322	29.804	30.1012	30.3083	30.091	19.8817	17.9701	20.0433	19.6448	18.9631	18.4582	19.2901
RGMA	+	CSF_PL	1.95111	0.00280899	2.47582	2.99396	22.6661	21.0703	22.9014	19.5099	22.7259	19.5137	22.1608	20.6683	18.0186	16.7881	17.5679	19.722	19.4661	20.9865
ROBO1	+	CSF_PL	5.64593	0	3.64184	8.40497	22.6157	20.7266	22.5113	21.8188	23.1678	23.0316	22.6551	17.9877	17.8866	18.8677	20.1593	18.3085	19.1097	18.7146
RPS27A	+	CSF_PL	10.3768	0	7.88671	22.1599	27.7492	27.446	28.5883	27.5153	28.043	27.9366	28.4441	19.8577	20.3669	21.4465	20.7217	19.4792	19.679	18.9644
S100B			0.1582	0.662696	-0.391824	-0.402067	28.0889	28.3983	27.4864	21.028	27.0058	27.5587	27.392	27.2235	27.2668	27.5695	26.4305	26.7748	27.4723	26.9634
SCG2	+	CSF_PL	12.0111	0	10.427	30.4816	30.0081	30.4304	30.154	29.4704	30.193	29.5953	30.0584	20.7811	19.4904	19.4211	20.1298	19.9166	19.0244	18.1572
SCG3	+	CSF_PL	12.825	0	11.2779	35.6908	30.3503	29.7391	30.7672	30.2321	30.7892	30.3461	30.5691	19.0079	19.4979	20.547	18.7294	18.8408	18.1272	19.0978
SCG5	+	CSF_PL	7.49638	0	7.52172	12.4558	25.8629	28.3686	26.7667	24.2571	27.4006	26.174	26.9722	18.7478	19.2375	20.4171	17.9153	19.9874	18.7734	18.0716
SCPEP1	+	CSF_PL	1.8966	0.00307182	1.77436	2.92642	20.2298	22.0289	21.0712	21.4837	22.5965	22.6297	20.8957	20.3879	17.9262	21.0817	19.1848	21.6349	19.628	18.6716
SELENOP1	+	CSF_PL	1.78661	0.00408696	2.05328	2.78998	22.767	22.6609	24.3943	23.17	23.9713	21.5796	22.9072	19.684	24.7468	20.8379	20.1395	20.049	21.0863	20.5341
SEMA6D	+	CSF_PL	6.48653	0	6.20031	10.0868	25.5324	25.5855	25.2699	25.3235	25.361	25.5887	25.5278	17.2588	20.5479	18.9795	19.8491	21.8839	18.4884	17.7787
SEMA7A	+	CSF_PL	6.76835	0	7.66501	10.7064	26.7562	26.4597	26.7256	26.8809	26.1044	26.6152	26.0244	16.5019	16.6308	18.6818	21.8234	20.035	19.196	19.0426
SERPINA10	+	CSF_PL	3.04878	0.00028	-2.71927	-4.38162	22.4834	24.1244	20.9869	21.6988	20.9622	21.541	19.1116	23.7683	23.8348	24.939	24.8821	24.359	24.6736	23.4864
SERPINB14			0.0272105	0.942981	-0.198972	-0.0778018	21.0761	20.3835	29.9455	28.8114	25.5719	26.881	19.2871	19.7531	19.0757	26.6674	31.288	29.487	27.7146	19.3638
SERPINC1	+	CSF_PL	3.32247	0.000167832	-1.24061	-4.74532	29.9463	30.7316	29.305	30.5875	29.4841	30.2419	29.7036	31.708	31.4483	31.3009	30.9278	31.196	31.6241	30.4792
SERPIND1	+	CSF_PL	3.94258	9.375e-05	-3.01929	-5.61094	28.1505	24.0933	27.7406	27.9869	27.4634	27.8895	27.2687	30.521	30.0499	30.1704	30.21	30.2523	30.3834	30.1411
SERPINF1			0.474087	0.181792	-1.615	-1.00297	20.5577	20.9291	27.1398	19.1581	30.1278	27.7461	25.5084	25.5427	26.796	26.2522	25.3788	25.8213	25.9127	26.7683
SERPINF2	+	CSF_PL	1.71549	0.00481501	-0.415509	-2.70157	29.5253	29.9841	28.8692	29.4918	29.1178	29.4163	29.6453	30.1694	29.6111	29.7373	29.8342	29.9	29.9959	29.7104
SERPINI1	+	CSF_PL	3.18302	0.000232082	5.35023	4.55878	26.1093	26.366	22.2526	20.9343	20.7095	21.918	23.3616	14.1173	18.402	20.485	16.617	19.4863	17.3805	17.7114
SEZ6	+	CSF_PL	8.94185	0	7.80336	16.6857	26.4773	25.6554	26.5705	26.5374	26.7025	26.5237	26.7847	18.2985	18.8352	17.0368	17.5792	19.1054	19.1178	20.6549
SEZ6L	+	CSF_PL	8.53787	0	9.30465	15.3894	28.313	27.9242	29.5443	29.1575	29.3587	29.3036	29.4273	21.9944	18.7864	20.138	18.0305	20.3851	18.0356	20.526
SIRPA	+	CSF_PL	3.03019	0.000292359	3.86401	4.35726	20.4397	22.8282	22.9199	24.7909	24.378	24.1784	24.7705	16.9665	18.9799	21.6163	21.5315	20.8254	18.572	18.7661
SLITRK3	+	CSF_PL	4.3354	1.76211e-05	4.4538	6.19525	23.8984	24.9315	23.8941	21.7849	23.6626	22.7155	21.6261	19.2015	16.7503	18.7352	20.4588	18.2162	20.6141	17.3604
SOD1	+	CSF_PL	7.12061	0	7.13809	11.5249	27.1177	28.4255	27.0197	26.5196	27.2043	26.8103	27.26	18.3504	19.5023	19.0773	21.2247	19.0705	20.4035	22.7617
SOD2	+	CSF_PL	4.44507	1.79372e-05	5.04412	6.36405	26.0294	23.8908	26.0231	25.286	26.0932	24.9358	26.087	23.4014	22.2722	19.5446	19.8972	17.5651	19.6494	20.7065
SOD3	+	CSF_PL	3.89897	9.26641e-05	2.36806	5.54793	30.8798	31.0157	30.4434	30.6572	30.428	30.7041	30.2054	27.9678	29.9494	27.5093	27.7388	27.5442	27.3504	29.6972
SORCS1	+	CSF_PL	2.71465	0.000475	3.06543	3.94964	23.2802	23.1098	22.2892	22.4833	22.4224	22.6767	23.6473	16.6152	18.5093	21.0673	20.6307	18.3113	22.1704	21.1467
SORT1	+	CSF_PL	3.53189	0.000143369	3.97755	5.03068	22.1016	23.8658	23.633	23.3654	23.5705	24.3647	23.9561	19.0409	20.8705	22.0286	21.2978	19.2413	18.1269	16.4083
SPARC	+	CSF_PL	10.1779	0	8.82743	21.3108	28.7218	29.5256	29.0382	28.7828	28.3826	28.6194	28.5584	20.208	18.8742	21.1685	21.2686	19.0353	18.9771	20.3051
SPIA1			0.703354	0.0791695	-0.617432	-1.36274	30.6402	30.2139	28.8551	28.7099	28.495	29.043	28.582	29.0855	31.0507	29.4491	29.4124	29.1761	29.6577	31.0296
SPIA3	+	CSF_PL	1.01227	0.0299602	-0.80299	-1.7989	30.0777	30.1701	28.598	29.6356	27.8963	28.713	27.8432	28.4367	30.3328	30.1861	29.8134	29.7808	29.6417	30.3633
SPIA4	+	CSF_PL	2.26174	0.00123977	-0.863758	-3.37947	27.9597	27.7578	27.9034	27.8541	26.8963	27.7286	27.3739	28.13	29.2903	27.5741	28.6774	28.4415	28.4349	28.972
SPIA5			0.057279	0.877182	-0.222963	-0.158839	23.613	21.2668	22.8029	21.5077	20.4231	23.6739	19.7271	17.3584	25.5981	20.8568	23.4389	18.1423	23.5201	25.6607
SPIA9			0.0817038	0.832512	-0.153378	-0.221395	20.6956	21.8562	21.3261	21.6202	18.7847	21.9414	20.0862	22.2992	22.309	19.5062	19.9779	19.1703	22.1739	21.9475
SPOCK2	+	CSF_PL	2.23481	0.00138372	2.88997	3.34595	22.2647	21.7243	24.7024	19.4776	20.4469	24.9192	19.7637	18.3403	18.4773	19.5756	19.5946	18.6188	19.3073	19.1551
SPON1	+	CSF_PL	4.91645	0	6.19638	7.12085	25.2519	22.1435	25.7517	24.9229	26.2735	26.0938	26.1716	17.5778	19.8843	20.3623	21.9388	17.0592	18.8656	17.5463
SPTBN1	+	CSF_PL	1.07938	0.025101	2.91168	1.88898	28.4616	28.8934	26.3047	26.0887	25.2709	25.7529	25.9987	26.1663	25.5927	18.9025	17.5423	26.3532	26.4118	25.4201
SS2	+	CSF_PL	6.82953	0	6.2541	10.845	25.7542	25.1919	26.4086	24.4393	26.0552	25.5861	25.9835	17.5557	19.0673	21.5025	19.9723	18.3534	20.5948	18.5942
SYNE2	+	CSF_PL	4.98617	0	3.71206	7.23738	23.0371	24.0133	23.4635	23.3117	22.0798	23.3465	22.4361	18.6209	18.8722	18.0145	20.6374	19.9999	21.1039	18.4548
TECTA	+	CSF_PL	5.00203	0	-2.80597	-7.26405	28.1897	29.113	29.3414	28.9956	29.283	29.8512	29.3605	33.4959	30.9845	32.622	32.079	32.0578	31.2977	31.2393
TF	+	CSF_PL	3.89804	9.23077e-05	1.95512	5.54658	34.8526	35.7333	33.7247	34.0571	33.4529	33.7857	33.3394	31.6982	32.0438	32.319	32.3751	32.536	32.5419	31.7459
TFR2	+	CSF_PL	3.9494	9.41176e-05	-2.6265	-5.62084	24.1126	26.4649	26.1996	25.9616	25.0952	26.1195	25.3505	27.5883	27.0527	28.658	29.6089	28.9785	28.3899	27.4131
TGFBI	+	CSF_PL	2.89634	0.000352941	3.83898	4.18306	24.5222	21.5418	25.2132	25.0272	26.1146	25.7997	24.8299	18.5103	19.1135	23.2263	19.6428	20.5969	22.1005	22.9854
TGFBR3	+	CSF_PL	3.9528	9.44882e-05	4.03839	5.62577	22.6251	22.7026	20.7628	23.9007	23.356	23.2858	23.467	17.7291	20.9754	20.0429	16.8556	17.7783	20.3835	18.0666
THY1	+	CSF_PL	8.31692	0	9.59755	14.7199	29.683	29.7582	28.2804	28.9511	28.1383	30.4049	28.4475	18.1474	17.4175	18.9509	21.2844	19.6828	21.4083	19.5893
TIMP2	+	CSF_PL	9.92028	0	7.14293	20.2571	26.4617	24.6842	25.9515	26.0179	26.0944	26.1638	25.7649	18.421	18.2324	20.0856	18.2801	18.1191	19.4405	18.5593
TMSB4X	+	CSF_PL	6.82336	0	4.5824	10.8309	26.5926	27.5554	26.943	26.1458	26.7634	26.2315	26.9527	22.4993	22.5154	22.0259	22.4376	20.0296	22.3314	23.2683
TNC	+	CSF_PL	3.0794	0.000254181	4.38071	4.42183	23.8114	19.8001	24.3837	24.5156	25.0527	24.3676	24.2092	19.6785	22.2686	18.2592	18.2236	17.4843	21.7049	17.8563
TNR	+	CSF_PL	1.87396	0.0031978	2.64464	2.89835	21.4837	21.75	23.1747	18.9888	22.1277	23.4145	23.3374	18.7441	20.7955	22.1693	19.2688	19.5745	16.2155	18.9968
TPI1	+	CSF_PL	5.85693	0	4.87287	8.80527	28.7268	28.5277	28.6007	28.6322	28.492	28.3654	28.8043	22.9514	22.427	21.9523	23.8578	23.9772	24.6103	26.263
TRFE	+	CSF_PL	3.69114	0.000132841	1.54641	5.25227	36.7334	37.5245	36.8084	37.1292	36.6031	36.9349	36.4195	35.0566	34.4916	35.6404	35.8522	35.953	35.9599	34.3742
TTC38	+	CSF_PL	1.75613	0.0043871	2.51353	2.75212	22.592	20.6621	21.7079	18.3407	20.7232	24.6655	21.8309	17.8302	17.5913	19.9155	19.9615	21.1828	19.0278	17.4185
TTR	+	CSF_PL	6.16434	0	3.1718	9.414	37.0913	38.434	36.3457	36.1708	36.321	36.2917	36.4195	33.8441	34.0314	33.1965	33.0697	33.357	33.5005	33.8721
TTR.1			0.0094827	0.977598	-0.0480706	-0.0276422	23.5929	24.7505	30.3569	29.6116	29.6755	29.7717	28.6427	28.9557	22.5143	30.2542	30.6056	30.7212	30.6952	22.9921
TUBA1A1	+	CSF_PL	2.37556	0.000988095	3.79388	3.52154	25.4849	24.5368	25.7503	21.6212	24.1086	24.1992	23.7815	17.778	18.4541	20.6943	20.4683	20.3764	19.6177	25.5365
TXN	+	CSF_PL	3.28192	0.00017931	4.62478	4.69079	26.2699	24.1427	24.2657	22.3505	23.7496	24.6538	24.5584	19.7642	17.4605	17.5813	19.8916	21.7902	17.6298	23.4996
TYRO3	+	CSF_PL	4.9624	0	4.88078	7.19751	22.7625	26.0309	24.9214	24.035	23.1034	24.147	23.2371	19.777	17.177	18.2038	21.4043	18.7647	20.0425	18.7024
UCH-L1	+	CSF_PL	1.78736	0.00408719	3.15419	2.79091	23.3481	18.4869	25.3534	21.9068	22.4054	19.7608	24.4787	20.7509	18.9777	21.5846	17.7817	18.0618	19.6968	16.8072
UGP2			0.104548	0.784914	-0.373132	-0.277587	21.1358	20.8657	20.5669	20.2643	20.7859	21.2004	20.0833	26.4828	22.683	23.3975	17.7447	17.7974	22.1551	17.2538
VCAM1	+	CSF_PL	5.0001	0	-1.31926	-7.26079	24.456	25.512	25.4345	25.3953	24.9515	24.8937	25.1784	26.2053	26.2616	26.5283	26.8114	26.6068	26.6721	25.9708
VCAN	+	CSF_PL	3.96758	7.90514e-05	3.67643	5.64724	24.796	25.127	22.9796	23.1985	22.6725	23.4987	22.8302	20.9907	20.9782	19.8897	17.3908	19.1495	21.5179	19.4507
VEGFD	+	CSF_PL	3.77049	0.00011985	3.73766	5.36426	21.0223	20.3001	24.031	22.9356	24.0741	24.3665	23.4175	20.7279	19.089	18.2093	19.5492	18.0982	19.5953	18.7146
VEGFRKDRL			0.169327	0.637046	0.476087	0.42673	26.0618	22.6608	24.9901	23.9197	23.2069	22.6144	19.8931	25.2685	22.9194	23.7639	19.4694	20.2182	24.5772	23.7975
VIM	+	CSF_PL	4.08342	6.55738e-05	3.11302	5.81692	22.6282	21.4946	22.5852	21.1095	20.1647	23.3044	22.8011	19.0697	18.0004	17.8816	19.5602	18.7873	18.6348	20.3625
VNN1			0.639314	0.0991509	-0.398104	-1.26626	25.4396	26.5764	26.5385	27.2412	26.2483	27.146	26.3595	26.7264	26.2202	27.4483	26.8016	27.206	27.6966	26.2369
VNN1.1			0.276836	0.40715	0.181855	0.648871	28.4403	28.9978	28.8972	29.4883	29.0866	29.1862	28.8122	28.5358	28.2278	29.7754	28.6937	29.438	29.0707	27.8943
VSTM2A	+	CSF_PL	7.21426	0	7.93938	11.7511	26.9132	27.6137	27.4642	27.1945	27.2525	27.5294	27.1068	16.8399	18.373	21.1017	21.7695	20.4228	18.4398	18.5521
VSTM2B	+	CSF_PL	3.89971	9.30233e-05	5.41058	5.54899	20.8333	21.0426	25.5985	23.838	25.0247	25.7625	25.5533	19.0216	15.9782	18.9166	18.1746	17.6962	20.0198	19.972
VTG1			0.760197	0.0648462	-3.6474	-1.44631	21.1457	21.9174	29.3416	28.8774	30.2438	29.6251	22.6932	26.6173	23.5055	34.1191	34.5002	34.0062	33.4769	23.1507
VTG2			0.405742	0.236751	-2.70146	-0.886287	20.4697	25.2838	31.7188	31.1607	33.0233	32.7212	25.257	24.6566	23.864	36.7191	36.4695	36.0323	36.3034	24.5
VTG3			0.24103	0.473384	-1.62136	-0.577808	24.9526	21.8901	25.5864	25.8833	28.6226	27.4581	20.4343	19.5413	18.6107	32.3678	32.2219	31.8393	31.8244	19.7715
VTN			0.0682969	0.858249	0.0318203	0.187395	31.9922	32.3083	31.5223	31.5362	31.6303	31.6363	31.8919	31.9466	32.4	31.4628	31.5276	31.427	31.7011	31.8297
VWF	+	CSF_PL	1.48798	0.00847368	2.16673	2.41674	25.3333	22.4926	23.2922	22.3434	22.4846	22.6703	23.5446	19.5742	24.0486	19.6876	19.7926	19.0559	20.875	23.9599
YWHAE	+	CSF_PL	4.35749	1.77778e-05	4.45916	6.22904	27.0332	24.7915	25.2127	24.273	24.6992	25.4972	25.6895	21.5229	21.537	18.1652	20.1617	21.4908	19.7295	23.375
YWHAG	+	CSF_PL	5.77185	0	4.55484	8.64218	25.2893	23.4347	23.5576	22.6122	23.6729	23.5556	23.847	19.9879	17.2439	20.2736	18.1947	20.2542	19.267	18.8642
YWHAZ	+	CSF_PL	7.54705	0	4.45733	12.5861	25.1135	23.768	24.2061	24.018	23.308	22.9262	24.6161	19.5383	19.4072	19.0389	18.6847	20.1251	19.6721	20.2884

## Sheet: MU
Supplementary Table S4. Differentially represented proteins in CSF vs plasma
Gene.names	Student's T-test Significant CSF_PL	Student's T-test significant	-Log Student's T-test p-value CSF_PL	Student's T-test q-value CSF_PL	Student's T-test Difference CSF_PL	Student's T-test Test statistic CSF_PL	MU1_CSF	MU2_CSF	MU3_CSF	MU4_CSF	MU5_CSF	MU1_PL	MU2_PL	MU3_PL	MU4_PL	MU5_PL
2KTGRL	+	CSF_PL	1.57829	0.0295724	2.12008	2.71613	20.2388	20.9992	17.7943	17.3711	20.0032	18.3824	16.6945	16.788	17.0561	16.8853
A2M	+	CSF_PL	1.81791	0.0191554	-2.88639	-3.07601	27.2988	29.9858	32.5244	30.0771	30.6201	32.9771	34.6	32.5	32.6981	32.1628
A2ML1	+	CSF_PL	1.85241	0.0183443	-3.53108	-3.1285	20.5437	21.9591	15.8347	19.2055	21.1633	24.482	23.0454	23.2599	23.2113	22.363
A2ML1.1			0.35061	0.460663	0.623823	0.801384	27.76	30.9218	31.4271	30.6498	31.0702	30.9363	29.5635	30.3898	29.0757	28.7446
A2ML1.2	+	CSF_PL	2.19572	0.00954167	-8.16649	-3.66317	16.9639	17.6293	25.9448	19.6003	27.5277	31.0092	28.4057	30.2941	29.0629	29.7264
AARS1			0.66114	0.215011	1.66809	1.33632	24.0776	20.5147	20.7655	20.5111	21.7407	18.3128	20.6156	19.571	17.3536	23.4161
ACAA2	+	CSF_PL	3.12638	0.00227451	3.86542	5.27855	22.9867	18.9319	20.6617	21.5202	20.9606	16.3784	16.8457	18.0442	16.6787	17.7868
ACADL	+	CSF_PL	4.44932	0.000761905	5.40863	8.23164	24.2479	21.9912	21.6958	23.3593	22.1034	17.9895	16.767	16.0334	17.0358	18.5287
ACADS			1.1624	0.0679771	2.00318	2.10127	20.2076	17.3521	20.7729	21.5921	20.5647	16.677	16.7904	18.0111	19.6777	19.3173
ACAT1	+	CSF_PL	3.93037	0.0005	6.32235	6.95869	25.3329	23.9627	20.7093	23.9818	22.2109	18.0977	17.0153	15.6625	17.46	16.3504
ACAT2			0.0714997	0.863994	0.319548	0.197709	23.1468	22.2974	19.4485	18.5231	20.655	17.9623	24.6571	17.0269	21.4956	21.3312
ACBD7	+	CSF_PL	1.78026	0.0203411	4.74067	3.01895	26.4362	25.1008	18.0027	21.0744	21.1149	16.8468	18.15	18.4848	16.5189	18.0253
ACBD7.1			0.616863	0.241354	2.72755	1.26456	26.1713	25.8288	17.7609	22.6757	18.2811	17.6328	22.298	17.1209	22.3979	17.6306
ACLY			0.357314	0.454733	-1.99313	-0.813956	25.7338	21.9842	18.2122	20.8249	16.2562	22.3264	28.5587	23.5695	17.2348	21.2875
ACO1			0.415369	0.39328	-1.2843	-0.920426	23.8458	21.051	20.2294	21.1926	17.6508	20.8657	25.3796	20.2108	20.679	23.2562
ACO2			0.624593	0.237024	1.90843	1.27717	25.4224	24.2011	21.1369	21.6659	21.6497	17.7228	23.0155	18.2486	23.728	21.819
ACP1	+	CSF_PL	4.23731	0.000680851	-3.40068	-7.69132	17.6972	19.2732	17.0413	17.9089	17.1017	20.7328	21.3424	20.8595	21.7198	21.3713
ACP2			1.00497	0.0959144	2.2442	1.867	19.7434	22.5833	17.6356	17.701	22.2954	17.87	19.3824	17.949	17.5949	15.9412
ACTA1			0.692275	0.199222	2.49529	1.38616	27.485	25.3857	26.6999	27.696	26.5648	17.4814	27.2815	24.6474	25.533	26.4116
ACTN1			0.062591	0.877136	-0.184764	-0.174533	24.0641	19.5457	20.6052	23.5136	21.0494	21.7619	22.4578	22.0763	19.8512	23.5546
ACTN4			0.431786	0.378096	-1.76	-0.949821	22.4435	18.517	15.6164	20.463	19.8883	16.6577	22.9496	22.9603	18.7626	24.398
ADA			0.899723	0.121136	-1.60332	-1.70823	22.3018	21.1373	18.0331	20.8251	18.1998	21.0337	20.5321	22.3097	22.7316	21.9066
ADGRL3	+	CSF_PL	2.03942	0.0127489	3.72549	3.41671	20.8215	24.3543	19.6539	19.1675	21.8208	15.4294	17.4316	17.4254	17.8631	19.0411
ADH5			0.412827	0.395034	1.20737	0.915847	23.388	22.2631	23.0165	23.1172	18.1744	18.7976	23.8469	20.1554	19.5547	21.5677
ADIPOQ	+	CSF_PL	2.68902	0.00461314	3.27933	4.48347	26.7831	30.1905	29.5854	27.7409	30.148	25.0868	25.3098	26.4097	25.3234	25.9216
ADK			0.703291	0.194873	-2.67455	-1.40368	18.9432	17.0301	18.051	20.4045	15.4095	16.5658	26.1062	17.4823	21.1673	21.8896
ADSSL1			0.157018	0.723058	0.596077	0.404283	23.6965	18.8939	17.5176	20.332	17.4522	16.4966	19.2957	17.287	21.1207	20.7118
AGO2	+	CSF_PL	1.5864	0.0290769	-1.98205	-2.7282	17.8112	18.5659	16.7886	20.1525	17.3346	20.3208	18.8923	21.3119	19.405	20.633
AGT	+	CSF_PL	2.70066	0.00458824	2.01619	4.50374	28.4001	30.0397	29.7733	30.1784	30.8299	28.5556	27.8	27.3737	27.5843	27.8268
AHCY			0.953279	0.107244	2.7594	1.7893	26.3663	24.2858	25.6719	24.8712	24.2829	20.178	28.184	20.3622	21.3569	21.6001
AHSG			1.00213	0.0964693	-1.87707	-1.86275	24.7103	26.9585	29.4959	27.5344	30.1496	29.3	29.7024	28.7785	30.0816	30.3715
AK1			0.357431	0.455485	-1.18713	-0.814174	21.6193	18.5752	20.5428	19.8966	19.4085	21.9155	24.2865	17.763	23.7711	18.2419
AK1.1			1.13848	0.0716923	-3.13757	-2.06584	20.0546	18.3901	16.0792	19.0675	18.3086	21.4457	22.6473	16.2901	23.9608	23.244
AK2			0.852943	0.133878	-2.68291	-1.63684	18.9371	17.7843	16.8106	18.6798	16.7593	22.1433	17.2527	16.1331	23.1635	23.6931
AKR1B1			0.83267	0.142137	-2.31448	-1.60571	26.2286	25.4145	20.3463	19.4578	21.8797	23.3792	24.6858	25.5601	24.8737	26.4005
AKR7A2			0.52449	0.302605	-1.63637	-1.11088	17.6058	18.5118	17.2967	18.3645	19.869	16.1158	24.4108	18.0396	20.9666	20.297
ALAD			0.98282	0.100661	-1.4479	-1.83377	25.9129	23.0417	24.0767	24.067	23.4671	25.8415	23.3029	26.0461	25.554	27.0603
ALB			0.197307	0.664267	0.4297	0.493558	21.7306	24.7889	24.4768	25.8512	25.6171	24.3478	22.4128	24.9724	24.8378	23.7453
ALB			0.0844193	0.844839	-0.168856	-0.230694	32.5581	34.2772	34.5748	35.473	35.9895	35.4	33.0646	35.378	35.0469	34.8274
ALCAM	+	CSF_PL	3.73	0.000914286	5.67444	6.50962	19.331	23.2332	23.8576	22.7487	23.4045	16.1285	16.2062	17.1335	17.7826	16.952
ALDH1A1			0.819482	0.147017	1.88793	1.5854	18.5378	17.5448	20.8626	21.6267	20.6558	16.9726	21.3323	18.3797	16.6001	16.5034
ALDH2			0.694305	0.198394	2.05239	1.38939	26.3608	24.5876	23.5457	25.5317	25.199	25.6864	22.9747	23.8502	24.7583	17.6933
ALDH9A1			0.0320158	0.939117	0.166381	0.0920357	26.1529	24.249	22.4191	19.9463	19.4087	25.6442	24.9098	19.3365	19.9604	21.4933
ALDOC			0.316278	0.502529	1.69042	0.736001	22.5359	21.7678	24.2341	24.6929	24.8868	18.9195	28.7347	18.8645	25.6197	17.5271
AMBP			0.263557	0.562917	-0.651283	-0.631938	22.3118	24.0533	25.7991	26.4289	25.1442	27.3974	26.0104	24.0026	26.1486	23.4346
AMPH	+	CSF_PL	1.37011	0.0426006	3.69158	2.4079	24.8793	23.0134	17.1228	21.8158	19.0486	18.1019	19.1459	15.1755	17.7008	17.298
AMY1B			0.447703	0.363587	1.99108	0.978051	18.2575	24.5844	24.2763	18.6324	23.3893	20.3513	23.5937	22.2725	15.7431	17.2239
ANK1	+	CSF_PL	2.06843	0.0122871	-4.24326	-3.46203	22.4032	17.769	16.7605	18.5139	18.5798	24.5178	20.5173	24.5599	22.2084	23.4395
ANP32B			0.351289	0.462368	-1.07497	-0.802661	17.8783	17.4304	20.8526	18.3303	20.4132	23.076	17.9872	17.0516	22.0154	20.1494
ANXA2	+	CSF_PL	2.79413	0.00390476	4.71449	4.6681	21.5555	18.61	22.3431	24.5801	21.2396	17.1567	17.7218	17.3053	15.919	16.653
ANXA5	+	CSF_PL	1.68344	0.0241487	3.69663	2.87316	24.2717	21.1473	21.2757	19.8241	18.5466	14.0987	19.0803	17.8908	18.3572	17.1553
ANXA6			0.472374	0.342834	1.50681	1.02131	23.9858	17.9348	15.994	20.4215	19.46	19.6887	18.8491	17.6771	15.959	18.0881
AOAH			1.18953	0.0636772	2.03666	2.14141	19.4454	21.2217	20.968	17.0949	20.581	16.9039	18.2917	17.4489	16.6422	19.8411
AP2A2	+	CSF_PL	2.79788	0.003808	-2.15368	-4.67477	24.6291	24.0011	23.9473	24.1208	24.2813	26.5258	24.7395	27.3402	26.9187	26.2237
APLP2	+	CSF_PL	3.28437	0.00236559	6.7509	5.58451	23.7706	27.6048	28.2173	26.4475	28.6296	19.398	17.2585	21.4105	21.0672	21.7809
APOA4			1.0228	0.0924636	-1.5495	-1.8937	27.0343	29.5576	30.2003	30.3537	30.5053	32.4589	29.6244	31.7603	31.2337	30.3214
APOA4.1			0.991593	0.0992255	-1.1198	-1.84694	34.489	35.859	37.4949	36.371	37.1871	38.2	36.6	37.7	37.6	36.9
APOB	+	CSF_PL	4.1136	0.000615385	-7.58256	-7.38924	24.8284	21.0746	26.7807	24.1232	23.9536	32.4037	32.3728	32.084	31.8636	29.9492
APOC3	+	CSF_PL	2.71408	0.00462222	-3.26833	-4.52715	22.1644	23.8248	26.1467	23.939	24.705	28.3271	26.7318	28.0184	27.2023	26.8418
APOD			0.899466	0.120852	3.28626	1.70784	18.6464	26.3153	27.2918	28.6931	27.854	20.996	21.4377	22.1082	24.2803	23.547
APOH	+	CSF_PL	2.02019	0.0130893	-5.28796	-3.38676	17.9449	22.3127	17.3809	21.3409	22.8194	28.5091	26.4128	25.9432	25.5136	21.8599
APP	+	CSF_PL	4.51273	0.000820513	10.0418	8.39907	23.901	28.2968	28.8994	27.3234	29.0754	15.6413	16.1444	17.6673	19.6921	18.1423
ARF1			0.273322	0.549895	-0.744101	-0.651579	20.7759	16.6819	19.0217	20.7697	17.8616	21.443	19.5805	17.2645	21.5973	18.946
ARF5			0.361973	0.451822	-0.670917	-0.822656	19.3876	17.6328	18.7333	20.6031	17.2625	20.8761	19.0435	18.8908	20.3539	17.8097
ARHGDIA			0.720085	0.187207	-2.73035	-1.43028	25.7452	24.0663	17.2968	16.5605	19.6768	21.5494	24.1361	22.9504	23.4918	24.8696
ARHGDIB			0.139416	0.752453	0.640038	0.363833	23.7262	23.3431	19.7956	18.1352	17.1475	16.4591	20.3359	18.0704	22.9393	21.1426
ARMH4	+	CSF_PL	3.0929	0.00230769	5.86123	5.21507	19.793	23.897	24.081	23.2076	24.0077	16.1704	18.453	18.368	14.5404	18.1483
ARPC4			0.161495	0.718962	0.540715	0.414422	21.2671	16.2854	18.0596	19.6364	18.7247	16.5983	22.1929	17.2679	18.0015	17.209
ARPP19			0.865955	0.129828	1.72407	1.65676	21.816	19.2187	19.104	20.6312	16.739	16.8404	17.177	16.7769	18.1275	19.9668
ARSA	+	CSF_PL	2.94554	0.00289908	5.05935	4.94103	18.8995	23.5757	21.8091	22.3777	23.5355	18.6554	17.2272	15.1897	16.552	17.2766
ARYL			1.2945	0.0509069	2.59799	2.29637	21.1115	19.7207	18.8545	22.486	17.3572	16.2493	16.6263	20.0373	16.4078	17.2192
ASPA	+	CSF_PL	3.45757	0.00204651	4.22828	5.9327	23.1831	20.3385	20.4907	19.9913	20.4606	17.5856	16.304	15.8385	17.7326	15.8621
ASS1	+	CSF_PL	3.78219	0.000955224	6.08238	6.62449	25.2139	22.9798	25.4315	25.5807	25.0563	19.2049	19.2845	16.1491	18.2652	20.9467
ATP12A			0.0642818	0.874386	-0.301254	-0.178959	23.9965	20.2099	17.1502	20.0885	17.3107	17.4292	18.9144	23.4796	21.897	18.5419
ATP1A1	+	CSF_PL	2.25908	0.00810989	5.50515	3.76472	27.3289	23.3274	21.639	23.8041	21.364	21.8016	16.4745	16.2771	17.588	17.7964
ATP1B1	+	CSF_PL	1.30594	0.0494743	3.39789	2.31325	25.7361	21.5313	17.5538	20.6035	18.71	16.8549	18.5397	17.8164	16.2019	17.7324
ATP2A2	+	CSF_PL	1.66198	0.0251868	2.34584	2.841	21.4087	18.255	20.4507	21.3865	20.0477	16.0419	18.9378	17.1274	18.7484	18.964
ATP5A1	+	CSF_PL	3.48838	0.00214634	6.41706	5.9961	26.5025	24.8869	24.7346	27.2713	25.632	16.9492	18.9638	22.8447	19.101	19.0834
ATP5B	+	CSF_PL	3.09967	0.0023301	6.49254	5.22786	25.9197	24.1118	20.2619	24.9908	23.4008	14.6808	19.4799	16.7554	17.7917	17.5145
ATP5H	+	CSF_PL	2.45192	0.00613497	-4.10247	-4.08034	21.9183	17.6482	18.6518	17.5062	16.9095	21.5818	22.5806	24.0914	23.1414	21.7513
ATP6V1A			0.069479	0.868084	0.357454	0.192484	27.3101	23.3901	20.1446	21.2546	16.9243	20.5776	22.0895	21.0378	19.7992	23.7323
AVD	+	CSF_PL	1.89024	0.0172489	5.14144	3.18627	22.9108	27.6029	19.447	19.169	21.3143	16.4379	15.489	18.4003	16.844	17.5655
BASP1	+	CSF_PL	2.84203	0.00348718	5.39974	4.75353	26.4542	24.7818	24.1313	25.3223	23.4481	23.271	18.4233	17.3807	19.3811	18.6829
BCAN	+	CSF_PL	2.72626	0.00453731	4.8919	4.54844	23.6866	26.1151	26.315	24.0735	26.9776	18.8894	22.0578	22.214	21.4471	18.0999
BCAT1	+	CSF_PL	3.27313	0.00234043	5.4855	5.56239	24.8764	23.0767	19.5828	24.2233	23.2231	16.4008	18.2415	18.2916	17.6602	16.9607
BCHE	+	CSF_PL	2.8384	0.00352941	-3.92422	-4.74704	18.0902	16.1815	18.2277	17.7599	18.9424	21.7185	20.075	23.9759	20.626	22.4274
BHMT			0.159317	0.720863	1.01429	0.409497	21.4061	17.469	23.078	24.6072	24.4283	17.1586	27.7852	18.4628	24.4929	18.0177
BLMH	+	CSF_PL	1.45675	0.0364156	2.12989	2.53589	24.4988	21.9643	22.5329	23.3223	23.321	20.063	21.5464	19.9844	19.7922	23.6038
BLVRA	+	CSF_PL	3.30967	0.00226087	-5.30875	-5.63452	22.1115	18.6791	17.4359	20.2522	18.5295	24.9835	23.0081	25.4395	24.4315	25.6894
BLVRB	+	CSF_PL	5.427	0	-7.73409	-11.1516	20.9069	18.7088	16.8006	19.2338	18.7001	26.8392	25.7616	26.5951	26.7603	27.0643
BSG			0.359899	0.453202	-1.39268	-0.818786	21.524	20.2844	16.655	20.1426	17.8388	15.5026	21.0616	23.9812	22.6819	20.1809
BST1			0.0471386	0.907241	0.156582	0.133438	20.3879	24.4778	26.1043	25.9644	26.4345	25.158	23.2048	24.8141	24.5862	24.823
BTD			0.615923	0.241492	2.21497	1.26303	18.1066	21.0198	23.2559	21.0614	24.2311	22.9393	21.3082	16.2197	15.9184	20.2143
C1H11ORF54			0.351009	0.460855	1.01787	0.802134	22.2266	22.6205	18.2185	18.5556	20.1412	17.3015	20.9695	20.5522	20.8087	17.0412
C1QB	+	CSF_PL	1.52754	0.0324027	-2.9742	-2.64072	16.8369	18.7108	17.9789	18.2375	19.2879	23.8404	21.4871	21.3073	21.8926	17.3956
C1QBP	+	CSF_PL	1.44127	0.037278	4.16125	2.513	25.1811	23.2999	17.8149	24.8053	23.2234	15.7799	21.2393	17.3983	20.4922	18.6085
C1QC	+	CSF_PL	2.28319	0.00771111	-3.17507	-3.80363	17.6528	19.6744	18.2779	17.6783	17.106	23.7111	21.2079	19.4747	20.3636	21.5075
C1S	+	CSF_PL	1.42712	0.0379685	-3.26204	-2.49208	18.119	19.158	17.6758	18.3376	17.7689	24.9724	22.389	20.7744	17.1268	22.107
C3	+	CSF_PL	3.18258	0.00234343	-5.75352	-5.38617	21.2193	25.9605	24.8848	21.5777	22.9108	30.2454	29.6058	29.924	27.6692	27.8764
C4A	+	CSF_PL	1.73934	0.0213588	-4.15499	-2.95718	24.7527	28.7047	28.2475	21.792	27.2655	31.9715	30.6558	30.8216	29.1498	28.9386
C4orf48	+	CSF_PL	2.39357	0.00657143	4.09553	3.98376	19.2328	22.5086	23.6374	22.8918	24.1465	18.822	18.7293	17.7539	19.9889	16.6454
C4orf48.1	+	CSF_PL	2.12024	0.0111287	3.6008	3.54344	19.2682	22.4618	23.8028	22.7165	23.7139	18.0749	17.4862	20.0075	20.425	17.9657
C5	+	CSF_PL	4.05963	0.000581818	-7.81695	-7.26038	20.7942	24.3158	20.7832	19.9608	19.8953	30.5269	29.9955	28.9738	28.9041	26.4338
C6	+	CSF_PL	1.32279	0.0474772	-3.63958	-2.3381	18.1217	17.5329	18.3762	19.3737	18.3425	23.1327	25.9093	21.2617	22.9895	16.6516
C7	+	CSF_PL	2.57199	0.00543243	-5.4915	-4.28228	17.9936	17.928	17.8991	16.951	16.3997	25.0114	24.3551	22.8559	18.1634	24.2431
C8A			1.2219	0.059312	-3.18669	-2.18923	16.5465	16.802	18.3533	17.5921	18.4971	17.1873	25.5772	21.3971	20.4804	19.0826
C9	+	CSF_PL	3.58506	0.0014026	-6.2183	-6.19805	17.4331	18.1089	17.983	19.2545	19.6601	26.902	26.0045	21.659	25.1015	23.8641
CA2	+	CSF_PL	3.3408	0.00228571	-5.1685	-5.69644	27.1877	24.7612	26.4196	22.4824	24.1166	30.0794	29.0734	30.6686	29.8545	31.1341
CA3			0.372299	0.439456	-0.924656	-0.841839	18.1749	17.6934	18.9387	18.8997	17.8862	15.5333	19.8745	18.3969	20.8691	21.5424
CACHD1			0.981901	0.100461	1.67589	1.83238	16.8134	22.0357	18.1958	17.9867	18.2063	17.4614	16.716	17.3416	17.1312	16.2082
CACNA2D1	+	CSF_PL	3.51647	0.002	8.40113	6.0543	25.0738	28.7564	28.6444	27.9963	29.0034	17.0457	19.1691	21.6026	22.7618	16.8894
CACNA2D2	+	CSF_PL	5.32356	0	8.41731	10.8053	22.3985	26.377	25.6729	25.3122	25.9456	17.482	16.0665	15.8625	17.3162	16.8924
CACNA2D3			1.27639	0.0527619	2.15567	2.26965	17.5101	21.2315	17.5942	19.5852	21.1634	17.561	17.536	15.6547	16.9306	18.6238
CADM1	+	CSF_PL	4.6527	0.000375	7.11955	8.77851	21.9807	23.8538	25.0058	24.8092	25.3376	15.0397	17.0525	17.9201	17.3839	17.9932
CADM2	+	CSF_PL	5.49514	0	5.80665	11.3851	21.8153	23.0837	23.6842	22.2035	23.502	18.2332	16.9356	16.8325	16.0267	17.2274
CALB1	+	CSF_PL	1.86417	0.0179504	5.51156	3.14644	28.0461	24.193	21.6148	21.7239	23.2125	23.0776	18.7323	17.0702	16.5161	15.8363
CALB2	+	CSF_PL	2.05538	0.0124131	4.81438	3.44162	25.9567	22.6027	20.4684	18.2033	22.0856	17.2985	17.9536	14.9283	16.985	18.0793
CALM	+	CSF_PL	1.92914	0.0156537	3.0006	3.24594	29.2795	28.2229	25.5968	28.5985	26.5035	23.8845	22.9335	24.306	25.7378	26.3365
CALR3	+	CSF_PL	6.08256	0	7.32532	13.5888	23.6006	23.5143	24.6432	24.3471	24.7858	18.1855	16.1214	17.3831	17.059	15.5154
CAMK2A	+	CSF_PL	4.36316	0.000744186	5.71447	8.00852	22.2853	24.1519	24.5071	23.335	24.4387	19.8549	17.689	18.2584	16.254	18.0893
CAMK2D	+	CSF_PL	2.50845	0.00566667	2.48688	4.17486	18.0765	19.704	20.2309	19.9337	20.6931	17.0602	16.3683	16.4434	18.1809	18.151
CAPZA1	+	CSF_PL	3.55926	0.00153846	4.45688	6.1437	23.1054	19.8639	22.2248	19.5503	21.5785	16.0472	17.473	16.6885	16.6346	17.1951
CAPZA1			0.299017	0.518465	1.08208	0.702449	23.4327	18.3132	18.3918	21.6254	20.4522	16.4655	22.4713	16.701	20.2258	20.9413
CARD9			0.210279	0.646832	-0.921701	-0.521416	17.6005	23.5176	19.2676	20.1606	18.6008	22.1659	17.1977	24.3368	17.4336	22.6214
CAT			0.887839	0.12395	2.01462	1.69015	18.505	18.3464	21.6	22.0444	22.6508	16.6124	20.2218	20.5345	17.5204	18.1844
CBR1	+	CSF_PL	1.42409	0.0381635	-3.4137	-2.48761	24.4076	17.6273	17.1024	18.5165	18.1546	22.714	21.3808	22.5887	22.8441	23.3493
CBS			0.734285	0.181717	1.58998	1.45268	22.0522	19.1822	17.2173	19.6596	19.2022	17.7071	20.8983	17.1521	16.9409	16.6653
CCT3			0.407122	0.401178	-1.57142	-0.905547	25.8633	20.1959	17.9953	20.5169	17.6395	23.2743	23.5679	22.1496	18.4702	22.606
CCT4			0.265746	0.560282	1.11038	0.636357	26.1481	19.9798	20.5913	22.0522	21.1579	23.2188	23.2435	17.847	17.2751	22.793
CCT5			0.510008	0.312166	-1.87351	-1.08622	25.4403	18.0553	17.6965	18.035	18.5165	20.8731	22.3454	19.7958	19.6834	24.4135
CCT6A			0.310266	0.509009	-1.61635	-0.724368	26.2822	17.2044	17.437	17.6856	17.5717	22.111	23.4353	18.2412	16.9539	23.5212
CCT7			0.666931	0.211523	1.36642	1.34563	23.3085	19.2392	20.1653	21.9249	18.5821	19.8481	20.216	18.5131	17.6091	20.2017
CCT7.1			0.0674501	0.871334	0.269188	0.187219	26.4092	22.3184	21.3691	23.367	21.7141	23.6245	23.7164	22.7731	18.5778	25.1401
CCT7.2			0.138905	0.752203	-0.550164	-0.362644	25.2902	21.0121	17.7676	22.1587	20.4126	22.0849	21.5889	23.6617	18.6538	23.4028
CCT8			0.275042	0.548131	-1.40048	-0.655021	26.1328	17.1993	18.5406	20.0409	18.1037	22.5205	22.6339	21.1622	16.1556	24.5474
CD109	+	CSF_PL	2.31146	0.00754545	4.61702	3.84946	18.9157	22.1112	22.4702	22.3775	22.7327	15.8049	15.2616	16.7951	16.8814	20.7791
CDH1	+	CSF_PL	2.02586	0.013086	-4.08404	-3.39558	18.1895	19.0923	22.7833	19.9126	23.0851	26.9001	22.9775	24.6809	25.3322	23.5923
CDH13	+	CSF_PL	3.39577	0.00220225	7.34399	5.80686	24.635	28.2039	28.4107	27.2804	28.4914	22.8027	17.9785	21.8278	20.1775	17.5149
CDH17	+	CSF_PL	2.84157	0.00345763	-5.05115	-4.75271	19.0651	17.0307	19.8512	17.3785	19.2784	26.7376	21.4566	23.6186	23.8375	22.2093
CDH2	+	CSF_PL	5.93547	0	9.33199	13.0031	24.9102	28.4656	27.862	26.9052	27.4308	17.6648	16.8454	17.2477	18.0927	19.0631
CDH4	+	CSF_PL	1.82705	0.0188594	3.79981	3.08989	17.428	22.1965	22.8856	19.8656	23.8906	16.5348	17.4713	18.6859	16.6711	17.9043
CDH5			0.0492561	0.905082	0.211819	0.13914	17.7593	21.9837	22.8136	18.6902	23.8633	22.3917	18.3988	22.8779	21.7247	18.6579
CDH6	+	CSF_PL	3.95084	0.000516129	6.23711	7.00584	21.7068	25.2131	25.2869	22.1359	25.7004	18.6532	17.2737	17.5853	17.5728	17.7725
CDH7	+	CSF_PL	1.73803	0.0213688	3.24673	2.9552	18.1844	22.0975	22.2095	19.5343	23.3141	15.879	18.5391	17.8294	19.1495	17.7092
CETP	+	CSF_PL	3.76903	0.000941176	-6.10101	-6.59538	18.4217	18.0061	18.7457	19.2171	16.5623	26.9078	23.2544	22.7457	25.4376	23.1126
CFH	+	CSF_PL	2.23657	0.00870968	-7.21101	-3.72853	16.8857	17.4983	17.9458	18.9205	17.2762	26.6716	28.0512	26.9713	25.3886	17.4988
CFI	+	CSF_PL	2.80714	0.00386992	-4.95955	-4.69123	17.218	22.4457	17.2634	18.9053	18.2524	25.3522	23.9735	23.6468	22.9486	22.9614
CFL2			0.977173	0.10125	-1.68344	-1.82528	22.9995	22.2886	18.2144	22.8861	21.8162	22.4446	24.1003	23.1867	23.4301	23.4601
CHGA	+	CSF_PL	4.6152	0.000352941	10.8813	8.67548	26.4345	29.9222	30.2621	30.2816	30.0556	22.2859	16.3997	18.6565	17.4155	17.7919
CHGA.1	+	CSF_PL	5.42891	0	9.00717	11.1581	23.1402	27.0607	26.9024	27.1981	27.1858	16.9993	17.1694	17.8353	16.9893	17.4582
CHGB	+	CSF_PL	5.14164	0	11.3947	10.2194	26.7421	30.9436	30.6367	30.4838	30.5427	20.9344	18.8897	16.9593	16.5568	19.0352
CHL1			0.747251	0.175697	1.6911	1.47305	20.816	21.4455	16.8125	18.3934	20.1868	19.0889	16.0768	19.4239	15.8593	18.7497
CKB			1.25906	0.0548843	4.66719	2.24409	31.99	29.9617	22.39	30.0877	28.6379	20.9648	25.5418	20.7429	26.5213	25.9606
CLEC3B			0.498732	0.321656	-1.67483	-1.0669	18.0751	18.9958	18.0871	24.7345	20.705	24.4571	22.3066	22.6803	20.6824	18.8451
CLIC2	+	CSF_PL	4.28294	0.000695652	-5.18617	-7.80515	18.2538	19.1423	17.5629	19.7818	17.5172	22.9045	22.601	23.7989	23.4552	25.4293
CLIC4			0.0652596	0.874871	-0.140474	-0.181513	18.1904	17.1364	20.1627	18.4125	18.2355	17.3864	20.3198	17.1906	18.4621	19.481
CLSTN1	+	CSF_PL	3.25487	0.00231579	5.205	5.52656	21.4244	23.3937	21.7407	22.0346	22.4093	17.3739	14.4592	19.3219	15.6019	18.2209
CLTC			0.586842	0.259217	1.2847	1.21525	25.3869	20.7138	19.9594	22.5884	20.7812	21.5354	21.4059	20.3774	19.3065	20.381
CLU	+	CSF_PL	1.50021	0.034099	2.22474	2.60021	27.268	30.2519	30.3705	28.6691	30.7931	28.7637	27.487	26.9212	27.6424	25.4146
CMBL			0.772008	0.165496	-2.06067	-1.51177	22.492	21.5656	19.7416	17.5481	18.7778	19.6598	24.8365	19.7594	23.2637	22.909
CMPK			0.110952	0.796246	-0.384247	-0.296299	24.2767	20.423	17.89	18.784	19.5305	21.6171	21.6518	20.9775	20.6061	17.973
CNDP2			0.217503	0.637711	0.683353	0.536761	25.9605	23.6587	19.2771	23.9406	22.0505	21.2862	24.0982	22.274	20.6812	23.1311
CNP	+	CSF_PL	1.61225	0.0274064	4.00802	2.76671	25.5662	21.5672	18.0921	22.1311	19.0257	17.7697	16.6674	16.1993	19.4514	16.2543
CNTFR	+	CSF_PL	4.46817	0.000780488	7.62877	8.28113	21.7407	25.4449	26.2651	24.3685	26.3186	17.2907	16.0622	16.8213	17.6772	18.1426
CNTN1	+	CSF_PL	5.44244	0	9.58317	11.2041	26.0227	28.2747	26.796	25.0973	27.4509	14.8748	18.9198	17.0674	17.2306	17.633
CNTN2	+	CSF_PL	1.96922	0.0147257	5.93749	3.30774	22.0003	26.746	26.0774	18.9916	26.4492	21.2581	18.0751	17.872	18.008	15.3639
COCH	+	CSF_PL	2.39945	0.00658683	6.45769	3.99344	22.6151	26.1919	24.926	26.1859	17.8617	16.9317	18.2231	17.7686	15.9846	16.5843
COL3A1	+	CSF_PL	1.9049	0.0165617	-2.36191	-3.20874	22.9737	24.9002	22.9478	22.3419	24.9641	24.9551	24.8304	27.1995	26.9943	25.958
COLEC12	+	CSF_PL	1.86356	0.0179753	3.4526	3.1455	17.559	21.8291	21.3738	18.1645	21.159	16.9583	16.9325	14.7731	15.6364	18.5222
COMP			0.13465	0.758914	-0.433612	-0.352714	18.8593	19.567	23.7641	18.2079	20.6541	17.7923	21.985	21.5747	21.2395	20.6289
CP	+	CSF_PL	2.98316	0.00264151	-7.18291	-5.01018	16.6078	23.2089	22.7852	21.0059	22.4621	29.581	29.2517	27.6629	29.7838	25.7051
CPB2	+	CSF_PL	2.58977	0.00495238	-4.7133	-4.31255	16.5312	18.3823	17.1297	18.2308	17.8765	25.4453	23.951	21.8663	20.3912	20.0631
CPE	+	CSF_PL	4.01287	0.00052459	5.24136	7.15013	22.7845	24.4921	23.483	21.4362	23.1754	18.3923	17.0039	18.0926	16.3009	19.3748
CPN1	+	CSF_PL	2.29583	0.00757542	-3.76753	-3.82409	19.4586	19.022	17.8343	18.9059	17.0124	22.9792	23.582	22.794	22.9724	18.7433
CPPED1	+	CSF_PL	2.78286	0.00384375	3.81784	4.64813	23.8396	21.1976	19.9587	20.7922	20.0481	17.8078	18.5873	16.4998	17.5067	16.3454
CPQ			0.992704	0.0992766	3.07995	1.8486	19.5292	24.809	24.5202	24.5836	25.0216	16.8451	21.1238	22.73	23.8381	18.5268
CPS1	+	CSF_PL	4.14197	0.000627451	7.6598	7.45768	24.0062	24.2183	27.3098	27.6586	26.7332	16.5774	19.2071	20.014	16.9335	18.8951
cpsmb7			0.544535	0.285987	1.29027	1.14474	22.9313	19.2409	18.492	18.6298	17.0212	18.4493	16.7826	18.0192	16.8813	19.7315
CREG1			0.717974	0.187944	1.63524	1.42695	19.6392	24.0684	21.2332	17.5343	21.9401	19.237	18.2041	18.9602	19.7702	20.0676
CSDE1			0.480701	0.336594	0.531598	1.03578	19.0179	16.9707	17.1435	19.0398	17.7864	17.9243	17.4963	17.5396	16.4913	17.8488
CSF1R	+	CSF_PL	2.06644	0.0122857	-3.44723	-3.45892	16.8774	19.3962	17.6095	17.1152	18.2056	22.0118	20.688	22.1762	23.3915	18.1724
CST3			0.351124	0.461553	1.62273	0.80235	23.0515	28.2983	25.4708	28.9315	23.9287	26.0198	24.9581	26.3311	26.4733	17.7847
CSTB			0.293056	0.524448	1.34535	0.690749	23.1037	21.9204	18.5646	20.2391	19.091	14.3382	21.1102	21.2242	15.9318	23.5876
CTBS	+	CSF_PL	2.62841	0.00492958	5.5887	4.37872	22.2812	25.5558	26.4192	26.336	26.7899	20.9684	21.2891	22.0516	18.0147	17.1147
CTSA			1.15917	0.0682514	2.69277	2.09649	17.8717	23.574	22.6694	21.7484	24.4277	21.158	19.7235	17.8607	18.2452	19.8399
CTSB	+	CSF_PL	1.91571	0.016103	5.33517	3.22532	23.2597	26.9077	26.3772	23.2582	25.9771	24.3105	21.226	17.4067	16.0463	20.1145
CTSD			0.100029	0.81606	0.309248	0.269622	25.2327	26.4178	24.556	22.1746	21.3645	25.5605	24.5101	21.8443	23.4627	22.8218
CTSH	+	CSF_PL	2.23603	0.0086631	4.81587	3.72765	20.0442	23.9614	23.7799	18.1789	24.1745	18.7302	17.2504	16.9496	16.5258	16.6036
CZIB	+	CSF_PL	2.0263	0.0131455	3.7681	3.39626	18.8828	19.8176	22.6613	22.8561	22.4338	17.5812	16.7436	16.4923	16.5656	20.4284
DDAH1	+	CSF_PL	1.50589	0.0337542	4.09639	2.60863	25.9608	24.2673	19.2679	19.9948	25.1496	18.9983	17.3063	18.748	17.5542	21.5516
DJ-1			0.884109	0.124455	2.97813	1.68447	26.2665	24.9923	22.713	24.3018	24.8049	16.0008	24.6158	19.7042	24.6305	23.2364
DKK3	+	CSF_PL	4.59405	0.000324324	7.37387	8.61783	22.3038	26.0879	25.6574	24.6725	25.3545	15.5237	17.0523	18.179	18.0114	18.4402
DLST	+	CSF_PL	2.09454	0.0118049	4.61821	3.50298	24.3179	23.1365	18.022	23.6826	21.3483	19.4116	16.3452	15.634	18.2059	17.8196
DNAJA2	+	CSF_PL	2.55514	0.00536	-5.10911	-4.25367	20.7248	17.1313	17.9338	18.731	17.9918	19.5482	23.8955	25.0403	24.8116	24.7627
DNAJA4			0.552498	0.281013	0.563219	1.15811	19.5962	18.453	19.5018	17.9378	17.6279	17.5358	17.3629	18.6534	18.6996	18.0489
DNASE2B	+	CSF_PL	2.76327	0.00409231	6.24188	4.6135	18.1975	23.2683	24.5087	24.1749	25.1033	15.6887	17.8329	16.9306	15.553	18.0381
DNPEP			1.10629	0.0766629	2.30112	2.01809	23.3985	19.8191	17.8926	21.0289	17.6905	16.6389	18.1146	18.0208	18.8206	16.729
DPYSL2			0.436795	0.373384	2.35674	0.958734	29.9194	26.6362	17.5358	22.4925	20.6253	17.2859	22.1278	23.1566	19.8579	22.9974
DPYSL3			0.758878	0.17047	2.64977	1.49127	26.3899	20.5993	16.5712	21.8017	17.4506	17.7272	18.711	17.6872	18.5057	16.9326
DSP			1.07553	0.0817348	3.34984	1.97235	19.6691	18.9132	24.4221	26.7766	25.0478	18.1055	20.5238	17.8363	20.4121	21.2018
DSTN			0.679788	0.204807	-1.41862	-1.36623	23.819	19.9508	18.7588	21.497	20.3303	22.1748	23.8345	20.5756	23.2986	21.5656
DYDC1			0.291721	0.525678	-2.19887	-0.68812	18.5253	25.014	18.2533	24.6401	17.9109	15.489	27.1557	28.4829	17.2881	26.9223
ECH1	+	CSF_PL	2.05447	0.0123551	3.7905	3.44019	18.6118	19.2005	22.0725	22.6699	22.4527	16.7515	16.9008	15.0761	18.9847	18.3417
EEF1A1			0.918925	0.116143	-1.79819	-1.73737	23.407	19.9639	23.2275	25.4958	22.5749	24.974	26.0827	23.7589	25.558	23.2864
EEF1A2			0.297952	0.518132	0.509957	0.700364	25.3076	22.6971	25.4313	26.3038	25.115	25.2862	25.5317	23.5475	24.258	23.6815
EEF1B2			1.09799	0.0783529	-2.52619	-2.00575	23.4954	21.773	19.6424	20.1089	16.6863	20.8745	24.0895	23.37	22.8116	23.1914
EEF2	+	CSF_PL	2.23678	0.00875676	-3.05152	-3.72886	21.3712	19.2046	22.5907	22.9942	22.6016	25.7182	25.9175	24.3154	24.4168	23.652
EFEMP1			0.454377	0.357331	1.19464	0.989812	20.5765	22.6133	18.1518	19.7865	19.9337	21.9464	17.7272	20.7095	17.1492	17.5564
EIF2B			0.21492	0.63883	-0.535044	-0.531289	17.6518	18.8014	16.5914	19.2403	17.3328	16.4798	19.5488	16.1928	20.4653	19.6062
EIF4A2			0.0192939	0.962549	-0.0814068	-0.0562185	19.6192	17.5205	20.7701	23.1402	21.8937	22.6648	21.8713	19.4437	22.3755	16.9954
EML1	+	CSF_PL	2.30869	0.00757062	-4.73041	-3.84494	20.8918	18.9178	19.3535	18.3557	17.087	27.0481	20.412	23.69	24.0369	23.0709
ENO1			0.978899	0.101065	1.92233	1.82787	31.1515	28.9959	26.4634	29.5376	28.2563	25.4757	27.5767	25.0347	28.5925	28.1135
ENO2	+	CSF_PL	2.17607	0.00989796	8.51433	3.63187	30.8668	28.9187	20.4661	29.7242	27.9111	17.0895	18.7442	18.0496	16.746	24.6859
ENOPH1			0.727585	0.184612	1.26965	1.44212	21.9963	20.1588	17.266	21.4621	18.8653	18.7755	19.0944	18.3732	18.1858	18.9714
ENPP2			1.19426	0.0632232	3.56845	2.14839	22.5535	27.2669	25.0656	19.855	25.2999	23.4505	21.2151	21.344	18.7743	17.4148
ENPP6	+	CSF_PL	5.18856	0	6.97148	10.3677	22.9291	24.0831	25.7294	24.864	25.9014	18.3528	18.3668	16.8791	16.6902	18.3607
EPB41	+	CSF_PL	2.51178	0.00557419	-3.3451	-4.18046	21.0289	18.1811	20.6121	18.6235	17.5284	23.1461	22.1619	23.8149	21.9225	21.6541
EPB41L3			0.376001	0.436625	1.62586	0.848683	25.155	23.6472	16.9783	18.7208	18.3483	17.0052	17.9088	22.7412	17.516	19.5491
EPHA4	+	CSF_PL	1.83926	0.0186235	4.2663	3.10847	19.4617	24.7868	23.7247	18.4781	24.1493	16.5175	18.0602	18.215	19.0396	17.4369
ERP29			0.579374	0.263629	-1.808	-1.20289	18.5847	16.6839	19.5923	17.515	18.1917	15.3521	20.3908	22.7883	18.2703	22.8062
ESD			0.368466	0.444597	1.26742	0.834735	25.0483	24.0322	21.7849	22.7587	22.8847	22.4672	25.1167	20.4365	17.4928	24.6586
EXTL2	+	CSF_PL	4.28807	0.000711111	6.0392	7.81803	20.8341	24.2224	24.0896	23.2734	24.4192	17.6523	17.3373	16.2892	16.7563	18.6077
EZR			1.09543	0.0783398	-2.06518	-2.00195	18.6527	17.1	16.8333	19.3068	17.6497	16.4206	20.7589	21.7255	20.2931	20.6703
F10	+	CSF_PL	1.96237	0.0146842	-3.91041	-3.29716	16.3633	18.032	20.4663	20.9656	18.2875	25.5392	20.584	21.8846	23.3978	22.2612
F10.1	+	CSF_PL	3.46284	0.00212048	-3.71943	-5.94351	16.8494	18.7643	17.8171	18.6555	18.4422	23.4288	22.6593	21.2309	20.9275	20.8791
F13A1	+	CSF_PL	2.5188	0.00564238	-4.15832	-4.19228	17.0455	18.1711	17.75	22.1726	17.7577	23.061	23.0593	23.6756	22.4676	21.425
F2	+	CSF_PL	2.04824	0.0122936	-4.44605	-3.43046	21.3302	23.6941	21.7271	23.5498	18.3536	28.3629	26.2502	26.4662	26.7403	23.0655
F9	+	CSF_PL	5.57599	0	-6.18119	-11.6677	18.6132	18.2691	17.6435	19.0108	17.3897	25.742	24.9778	23.7296	24.0325	23.3505
FABP1			0.575149	0.264754	-3.16792	-1.19589	16.7527	18.7709	17.7206	20.5525	18.0225	19.1858	29.4244	17.4953	25.626	15.9273
FABP4	+	CSF_PL	2.22156	0.00888889	-4.85575	-3.70446	23.8709	23.0388	20.7725	18.843	17.3541	24.9028	26.0859	24.3938	27.0225	25.7531
FABP5			0.607384	0.246365	1.84406	1.24905	24.1209	22.1561	17.2879	21.2333	18.1665	18.4496	17.3272	17.3235	21.4152	19.2289
FABP7			0.877481	0.126449	3.49593	1.67436	25.9009	24.8403	23.0391	18.7272	24.4523	18.5049	25.6714	17.9565	21.2953	16.0519
FAM188A			0.147707	0.737983	-0.433702	-0.383004	21.8814	17.0042	18.5272	18.2395	16.4078	17.6631	18.1722	19.6555	17.867	20.8708
FAM3C	+	CSF_PL	4.76323	0.000428571	8.39498	9.08813	22.8163	27.2952	27.2148	24.8119	26.7109	18.0517	17.6322	16.5237	17.9937	16.6729
FAM83C			1.08763	0.0797119	-1.43792	-1.99036	20.4595	19.1816	17.3081	17.9013	18.5397	20.5099	18.2518	20.542	20.3598	20.9164
FASN			0.886093	0.12405	-2.73545	-1.68749	24.6836	22.1173	20.3479	21.2925	21.4789	22.3678	30.3411	22.8113	24.3003	23.777
FBLN1	+	CSF_PL	1.80402	0.0195276	-2.85866	-3.05494	17.204	17.6634	17.4868	18.4566	17.8871	22.1362	21.0182	17.6856	22.6786	19.4726
FBXO2	+	CSF_PL	1.79263	0.019875	5.65262	3.03768	26.1693	24.2577	15.8232	24.7553	23.1058	16.6578	17.7359	17.884	15.837	17.7335
FDPS			0.199112	0.661793	0.668731	0.497458	21.1716	20.0965	16.0871	18.2887	21.6399	17.4589	21.8174	17.5297	17.4089	19.7252
FGA			0.0950977	0.825518	-0.377898	-0.257429	18.7502	20.9971	23.406	26.3373	21.9714	24.052	24.7517	21.6887	22.0953	20.764
FGB			0.593765	0.255011	1.43875	1.22667	17.7125	16.4182	20.5785	22.0125	21.2859	16.5764	17.87	18.2839	19.192	18.8915
FGFR1	+	CSF_PL	1.34926	0.0445382	2.59034	2.37715	17.4375	22.0168	21.5258	19.2249	22.0951	19.563	18.3763	17.3164	16.0293	18.0634
FGG			0.708234	0.192324	2.20041	1.41152	16.4382	17.8074	21.0125	24.4201	20.4939	16.9936	20.3069	18.5345	17.038	16.297
FKBP12	+	CSF_PL	2.51754	0.00560526	4.16441	4.19015	18.7803	22.2127	18.1089	21.9428	19.1978	14.9118	15.1913	15.6343	15.8246	17.8584
FKBP4			0.119899	0.782903	0.649533	0.317825	26.1197	22.8261	18.0615	18.2985	21.1255	20.3673	23.5747	15.6118	20.8883	22.7415
FN1	+	CSF_PL	5.22477	0	-5.86944	-10.4836	23.0016	23.604	23.851	22.6472	24.8862	30.2464	29.8692	30.0181	29.2	28.0035
FRRS1L	+	CSF_PL	2.26671	0.008	4.32346	3.77702	19.6594	23.7552	22.564	18.1927	22.9214	16.285	17.1913	16.346	16.9966	18.6565
FSCN1			0.674795	0.207404	1.9516	1.35824	21.8205	23.4322	16.9007	20.4163	17.8796	16.5136	16.8216	17.4563	19.4206	20.4793
FSTL1	+	CSF_PL	1.91143	0.0164274	3.82267	3.21875	18.3106	22.9181	22.353	23.3363	24.2053	17.5407	16.9399	20.4495	18.7887	18.2913
FTH			0.589992	0.256941	0.727887	1.22045	27.0221	25.344	26.4388	24.3827	26.9207	24.8166	24.343	25.5143	25.7022	26.0928
GAA	+	CSF_PL	4.04402	0.000551724	5.50668	7.22343	20.6129	22.344	23.3229	21.9358	23.8335	16.6049	17.3707	17.361	15.0745	18.1047
GANC	+	CSF_PL	1.89991	0.0169153	3.02412	3.20108	21.8743	21.952	16.9421	20.0798	20.6199	17.7043	17.5021	17.7008	17.0233	16.417
GAP43	+	CSF_PL	3.87744	0.000984615	6.80861	6.83793	25.6457	24.5525	21.4745	23.9921	22.1115	15.8171	16.3391	19.0598	15.5506	16.9666
GAPDH	+	CSF_PL	1.52961	0.032527	1.7675	2.6438	30.623	28.9048	27.7921	30.1113	28.1378	27.0435	28.5298	26.382	26.8894	27.8868
GATD3A			1.2462	0.0560708	-2.76056	-2.2251	23.2945	21.3877	18.7654	18.0151	18.637	20.0577	23.6865	23.0392	22.795	24.3242
GC	+	CSF_PL	2.76002	0.00406107	-3.38957	-4.60778	23.9846	26.6939	24.8548	27.2897	25.633	30.2	29.6223	29.1	27.6537	28.8279
GCLC			0.148721	0.737626	-0.404672	-0.385333	22.5196	20.8589	19.2138	20.0573	18.9494	18.5003	21.3092	21.2481	19.3365	23.2283
GCLM	+	CSF_PL	2.14779	0.0105274	-2.14538	-3.58699	19.566	17.3037	19.7322	17.9334	18.4167	20.5123	19.5907	20.6481	21.0441	21.8837
GDA	+	CSF_PL	2.36022	0.00719527	3.21715	3.92898	21.0973	21.1634	21.5262	18.098	21.1245	16.6878	18.2312	16.2058	16.82	18.9788
GDI2			0.765504	0.167552	-2.97585	-1.50163	27.3002	26.8219	20.3357	17.8064	19.7177	24.5253	25.1702	25.2593	25.2537	26.6527
GKN1			1.23981	0.0570471	1.58084	2.21567	20.2204	23.6701	23.7932	22.0529	23.1405	21.4126	20.3893	21.7703	20.8505	20.5502
GLB1	+	CSF_PL	1.3572	0.0436319	2.57742	2.38887	20.5687	23.5864	22.5367	22.5055	23.2239	17.9925	18.6778	22.6827	21.6557	18.5254
GLO1	+	CSF_PL	2.35067	0.00706977	2.25599	3.91336	25.7983	24.7107	23.797	23.9042	24.631	21.0818	21.4634	22.6937	22.8058	23.5165
GLOD4			0.00132356	0.996474	-0.00764923	-0.00393455	23.9239	22.0094	17.6245	16.8827	20.6299	16.207	21.7254	17.3938	22.8903	22.8922
GLRX3			0.424093	0.384584	-1.10212	-0.936083	20.5472	18.7367	17.9222	18.2279	18.8252	21.7676	20.5747	15.717	20.4477	21.2627
GLUD1	+	CSF_PL	4.85894	0.000461538	7.89431	9.36359	26.4541	24.773	24.0223	26.6117	24.9087	16.752	17.1563	16.7911	16.4739	20.1248
GLUL	+	CSF_PL	1.45186	0.0365307	5.50778	2.52865	28.8362	27.0273	21.3141	27.3864	25.2609	19.9312	25.5368	16.4927	17.0483	23.2768
GM2A	+	CSF_PL	3.40294	0.00222727	5.16091	5.82137	22.5474	25.9349	22.9936	23.6865	23.6579	19.7519	20.0834	16.4741	18.9644	17.742
GNAI1	+	CSF_PL	1.87017	0.0178912	2.85092	3.15559	23.3547	19.9169	17.8669	20.5849	19.6892	17.4406	17.8604	16.9263	17.3379	17.5928
GNB1			0.535575	0.293179	1.35635	1.12964	24.0466	20.9181	20.5459	18.5554	17.4942	17.514	19.0245	18.9687	19.1721	20.0992
GNS	+	CSF_PL	1.58588	0.0289756	2.93177	2.72743	18.9297	21.0742	21.9719	18.0065	22.2438	15.4649	18.1148	16.6915	17.9082	19.388
GOLM1	+	CSF_PL	1.64373	0.0258841	-2.12676	-2.81371	16.7213	17.4377	18.7367	18.1518	17.0912	18.0401	20.1963	18.5644	21.7582	20.2136
GOT1			0.256666	0.573189	0.896938	0.61797	28.2042	28.0602	25.7554	21.4887	26.2457	22.5039	26.8764	24.3639	26.558	24.9673
GOT2	+	CSF_PL	2.44066	0.00617073	6.162	4.06162	26.7733	23.8874	24.3345	26.515	23.5535	21.8155	21.7228	19.1974	15.2366	16.2816
GPI			0.0181971	0.962421	-0.114346	-0.0530856	28.3095	27.6095	21.086	18.7408	25.1995	21.8185	26.0255	21.4898	25.6845	26.4989
GPLD1			0.221606	0.632479	0.628858	0.545422	21.9818	26.0209	26.8126	25.4248	26.5792	27.4181	24.5367	24.9969	23.1908	23.5325
GPR37L1	+	CSF_PL	5.48607	0	9.45289	11.3537	23.4284	27.3088	27.4203	27.5255	27.0205	16.2513	17.9877	17.1407	16.8119	17.2474
GPX1			0.0747232	0.858688	-0.343067	-0.206007	22.4671	20.7575	21.7162	18.5923	21.369	15.6559	21.7246	23.7479	21.2261	24.2629
GPX3			0.349048	0.462038	0.700321	0.798446	24.5708	27.5768	28.4386	27.9904	29.3371	26.1086	26.7372	28.0898	26.4078	27.0688
GRHPR			1.03037	0.0914783	-2.65817	-1.905	18.7425	17.6424	17.4218	19.2225	18.0277	17.1393	23.2923	20.9979	18.6167	24.3016
GSN	+	CSF_PL	2.24748	0.00832609	-2.38608	-3.74606	26.4264	24.8692	25.9053	24.9975	25.9712	29.7497	28.5596	27.5675	27.8769	26.3464
GSTA1			0.318708	0.499729	1.17483	0.740686	26.0249	25.4574	21.7494	22.5846	23.0352	18.0749	25.9408	22.5206	21.8165	24.6247
GSTA1 .1	+	CSF_PL	3.20205	0.00239175	-5.09218	-5.42376	18.48	17.9122	18.8345	17.0301	19.0132	20.8122	24.8885	23.2336	22.2207	25.5758
GSTO1			0.900394	0.121259	3.67058	1.70925	25.2926	24.2988	16.568	21.3061	24.2616	15.669	24.0424	18.6117	18.2706	16.7807
GSTT1L			0.721434	0.186766	-1.18735	-1.43241	17.5232	17.9916	19.2028	18.733	18.4371	19.1354	21.8212	17.6264	18.3934	20.8481
H1-0			0.202481	0.657317	-0.811341	-0.504719	25.1654	20.3307	21.6236	21.0061	20.0809	26.7503	21.3754	22.9814	18.6072	22.5492
H2B-I	+	CSF_PL	2.21147	0.00892147	3.83211	3.68831	24.462	22.8261	25.269	26.0375	24.9534	24.0132	20.8737	20.8948	18.5769	20.0288
H3-I	+	CSF_PL	2.21465	0.00890526	5.07027	3.69339	24.9698	23.9896	26.9978	27.2673	26.5184	25.5266	19.4706	21.0011	19.6824	18.7108
HAGH	+	CSF_PL	2.07651	0.0121353	-3.90621	-3.47469	22.4702	22.6231	17.9896	17.6371	19.8053	22.7426	23.6343	24.7021	24.5148	24.4626
HBAA	+	CSF_PL	4.61036	0.000333333	-5.64428	-8.66227	30.6741	29.8188	33.3514	30.9714	30.9629	36.9	35.7	37.2	37	37.2
HBAD			0.550141	0.282386	-2.60394	-1.15416	20.9184	17.0009	25.0358	28.409	22.455	26.267	22.3385	23.4607	25.6128	29.1597
HBB	+	CSF_PL	4.18792	0.000653061	-5.24846	-7.56959	30.6717	30.0231	33.2606	29.5357	31.3667	36.5	35.4	36.8	36.4	36
HBBR	+	CSF_PL	2.63227	0.00496454	-5.49909	-4.38535	19.0444	18.9339	21.4715	24.3434	19.0261	24.0407	25.1141	26.8635	26.4328	27.8637
HDAC3	+	CSF_PL	1.67586	0.0244133	2.25561	2.8618	18.1091	18.2346	19.091	19.6025	21.8157	17.7832	17.7117	17.1705	15.5181	17.3915
HDAC8	+	CSF_PL	1.30425	0.0496265	2.40311	2.31075	18.6763	16.5351	20.7583	21.4084	21.0002	16.9257	17.5074	19.0677	16.544	16.3181
HDGFRP2			0.192126	0.67036	0.323148	0.482315	19.7661	19.3992	19.0788	19.2727	18.0704	16.6593	18.8688	19.9345	19.9853	18.5236
HDHD2			1.25305	0.0555148	3.26591	2.23522	22.8577	22.3133	17.4938	20.4916	22.0037	17.7644	15.8538	17.0812	16.1964	21.9348
HEBP2	+	CSF_PL	2.48429	0.00565	3.24332	4.13435	21.7023	18.6623	21.2215	18.2	18.3751	15.6734	16.2557	16.3721	16.7205	16.9227
HEG1			0.857825	0.132598	2.62226	1.64432	15.7182	23.0882	23.1481	21.2767	23.0221	19.2248	17.9618	21.0995	17.8473	17.0086
HEPH			1.09637	0.0783799	-1.99198	-2.00335	19.5623	23.2388	24.1497	23.0739	23.8762	26.669	23.6094	24.877	24.9579	23.7475
HGFAC	+	CSF_PL	1.60148	0.0282958	-3.57245	-2.75066	16.5347	15.7976	19.716	19.6513	17.1956	23.0088	23.358	21.9045	20.7753	17.711
HINT1			0.029703	0.940937	0.143987	0.0855938	25.5349	22.0069	19.4437	21.6648	18.6807	16.8463	22.4267	21.6382	23.8089	21.891
HMBS	+	CSF_PL	2.75188	0.00421212	-4.84484	-4.59344	21.69	17.6119	17.9434	17.4605	17.7101	24.0684	20.675	24.1107	23.4276	24.3584
HNRNPA2B1			0.873818	0.127429	-2.03059	-1.66877	23.9559	16.9308	21.9112	22.6177	21.7847	24.2327	23.0848	23.8904	23.0801	23.0653
HNRNPA3	+	CSF_PL	1.52857	0.0324848	-3.22379	-2.64225	23.5631	16.554	19.5463	21.3752	18.4085	23.3238	22.5824	23.1485	22.8919	23.6195
HNRNPH2	+	CSF_PL	1.67916	0.0242815	-2.77793	-2.86674	20.5864	17.5508	19.3147	22.0575	18.261	23.3528	23.0232	22.4639	20.2993	22.5207
HNRNPH3			1.16535	0.0678046	-2.20411	-2.10564	17.8291	17.5637	17.3085	18.2324	18.3805	21.9553	17.7168	21.8388	21.415	17.4088
HNRPAB			0.512342	0.311308	-1.91425	-1.09021	23.3312	16.729	18.4627	17.1056	19.2061	22.9485	20.0373	20.5798	16.6567	24.1836
HP			0.0550421	0.893224	0.394022	0.154603	21.9806	29.7212	33.475	27.5831	30.073	31.0139	32.8005	24.4149	24.3969	28.2366
HPS5			0.175238	0.697592	-0.66632	-0.445196	18.0498	21.7849	23.7151	20.7462	21.314	23.7991	24.2531	18.7566	23.0247	19.1081
HRG	+	CSF_PL	4.04122	0.000542373	-5.15063	-7.21682	23.6651	23.1285	25.7669	24.0316	24.103	28.9352	27.944	30.7186	30.4891	28.3614
HSD17B4	+	CSF_PL	1.4515	0.0364129	2.53916	2.52812	17.6641	17.6568	21.2941	21.3126	20.9593	15.4175	17.6692	17.0267	17.6322	18.4456
HSP90AA1			0.153838	0.728436	-0.258296	-0.397043	30.2346	28.2148	26.656	29.0242	27.3692	27.9355	28.9	28.4081	28.7479	28.7988
HSP90AB1	+	CSF_PL	2.57161	0.00539597	5.11712	4.28163	21.7466	19.3605	24.5415	25.3808	24.2178	17.3417	18.9895	16.4801	18.1304	18.7198
HSP90B1	+	CSF_PL	1.70996	0.0226165	4.44839	2.91297	24.994	21.4854	22.9279	23.8043	22.9529	15.4742	23.4094	16.9615	20.4855	17.5918
HSPA4			0.159924	0.720686	0.393109	0.410871	22.9	20.8134	19.0612	19.4671	19.4213	19.0997	20.7744	17.9732	20.1909	21.6593
HSPA4.1			0.51365	0.311481	-1.85816	-1.09244	26.3528	24.0886	18.4216	19.3393	18.7538	21.4195	23.8043	23.4977	22.8298	24.6955
HSPA4L			0.289274	0.526689	0.722166	0.683295	27.7709	25.9324	22.1473	25.3965	24.1615	23.5605	24.3141	23.7563	23.9054	26.2615
HSPA5	+	CSF_PL	1.82246	0.01912	3.86823	3.08292	25.7518	24.5398	25.1408	26.0459	24.9016	16.6415	23.4108	21.9361	22.0449	23.0054
HSPA70	+	CSF_PL	1.46369	0.036366	-3.87699	-2.54615	24.8717	22.4812	18.7545	18.8531	18.2433	22.3737	23.433	25.3277	24.4572	26.9974
HSPA8			1.18958	0.0638613	-1.607	-2.14147	29.7421	28.683	26.237	26.8317	26.2457	28.7653	28.6129	29.2989	29.0711	30.0262
HSPA9	+	CSF_PL	3.13161	0.00229703	3.3692	5.28851	23.3091	20.5633	20.8897	21.029	21.9244	17.8483	19.2869	17.7371	18.8945	17.1028
HSPB1			0.374453	0.436833	-1.55987	-0.845823	21.361	18.5444	17.5234	18.5733	16.9866	16.0256	22.2735	16.091	23.3469	23.0512
HSPD1	+	CSF_PL	3.2413	0.00229167	5.45761	5.50004	26.0243	21.93	22.9461	25.5709	23.6505	18.2456	18.9328	19.2102	20.0562	16.3889
HSPE1			0.166805	0.711076	0.517825	0.426376	23.6704	22.659	21.4175	23.0034	21.7398	25.3716	23.1853	18.4389	21.6093	21.2958
HSPH1			0.578319	0.26326	-1.90289	-1.20115	24.463	27.4013	26.0462	20.0882	20.9278	28.0435	24.7572	26.1658	25.5323	23.9421
HYAL1			0.241257	0.598743	1.00284	0.586399	18.4133	19.6534	23.5237	19.0103	21.1104	23.9201	21.5349	17.7586	16.8221	16.6611
IDH1			0.131712	0.762454	0.353435	0.345823	25.9	25.0166	22.5149	23.6094	23.7873	23.1067	26.1613	21.1253	24.0173	24.6506
IDH2			0.0041348	0.991069	0.0145565	0.0122522	21.4631	20.3086	16.4844	18.768	18.4827	18.0515	21.9774	19.4296	18.9603	17.0153
IDH3A	+	CSF_PL	1.50174	0.0341325	3.174	2.60248	23.338	20.7121	18.2357	21.332	19.9433	16.2754	19.5188	14.7315	18.8735	18.2918
IFI27L2B			1.06594	0.0841873	-2.87901	-1.95808	18.0518	18.8565	16.6208	18.9172	18.2731	22.3162	24.5073	16.9918	22.8227	18.4766
IGFALS			0.984424	0.100749	-3.26285	-1.83617	16.2218	17.5336	18.0011	16.5385	18.9223	24.7735	24.672	19.7173	17.5595	16.8092
IGLL1	+	CSF_PL	1.7893	0.0199533	-4.55655	-3.03263	26.1021	28.7441	27.6178	21.1219	25.7341	29.9917	31.2931	31.2673	31.8639	27.6869
IGLL1			0.0314251	0.938777	-0.238756	-0.0903933	17.6575	23.8945	23.653	18.7743	21.4914	25.9093	25.8399	15.2509	16.2939	23.3706
IGLL2			0.407062	0.400481	-1.79567	-0.905438	19.3962	19.9437	21.2673	19.4281	23.1739	22.7579	25	27.6427	19.362	17.425
IMPAD1	+	CSF_PL	3.38845	0.00217778	5.52848	5.79209	21.8681	25.4617	23.765	21.79	24.6435	19.9193	17.6303	17.1721	18.7125	16.4517
ISYNA1	+	CSF_PL	1.63397	0.0261583	3.87567	2.79913	24.3375	22.5672	17.5342	18.7408	21.2642	17.1264	15.7707	19.2108	15.9015	17.0563
ITIH2	+	CSF_PL	3.45992	0.00209524	-3.3575	-5.93751	25.5421	26.8734	28.0236	26.6611	27.7513	31.5717	30.0232	30.4785	30.153	29.4125
ITIH3	+	CSF_PL	2.61979	0.00486111	-4.45531	-4.36391	24.4484	27.6235	29.8563	26.153	28.4833	33.0036	32.2737	31.0839	31.7656	30.7142
ITIH4	+	CSF_PL	4.87864	0.00048	-9.23855	-9.42115	17.8077	17.9575	16.757	20.522	18.424	30.0528	27.3801	26.9903	27.8838	25.3539
ITM2A			0.0786308	0.852261	-0.383835	-0.216004	17.4783	22.5181	19.019	18.5636	21.2187	16.9244	23.2329	24.3022	18.8038	17.4536
IVD	+	CSF_PL	1.39516	0.0404625	2.34518	2.44489	23.2147	17.5993	19.889	20.813	20.6083	17.8728	17.7927	18.9532	18.6654	17.1142
JCHAIN	+	CSF_PL	2.73183	0.00457143	-5.12585	-4.55821	23.4778	19.9792	21.236	19.6949	18.8178	25.2643	25.7256	26.5482	28.0296	23.2672
JUP			0.31002	0.508373	1.41319	0.723891	20.1069	18.1053	23.8116	25.8848	24.453	23.3443	19.8083	16.6512	23.8157	21.6758
KCNJ10			0.116571	0.78712	0.188112	0.309852	19.7862	17.499	19.5272	17.1866	17.3489	18.6687	17.8207	17.8048	17.6179	18.4953
KNG1	+	CSF_PL	2.14988	0.0106332	-3.3947	-3.5903	22.6104	25.4069	26.8619	24.4988	27.6179	29.8197	28.0283	28.9326	29.0907	28.0981
KPNB1	+	CSF_PL	2.05056	0.0123318	-3.81827	-3.43408	23.5171	18.2549	18.5248	18.2854	17.8374	23.9745	22.3196	22.5519	22.9461	23.7189
LAMP1	+	CSF_PL	4.70167	0.0004	6.05679	8.91456	21.0393	22.7476	23.9032	23.3174	24.6873	16.3911	17.2332	17.9297	17.3708	16.486
LAMP2	+	CSF_PL	3.58523	0.00142105	5.20133	6.19842	21.3745	24.0577	25.065	24.8821	25.1705	17.8666	19.7503	19.3782	19.7521	17.796
LANCL1			0.987716	0.100074	3.2091	1.84112	20.955	17.0279	18.9519	25.8875	20.3458	16.7713	16.6951	15.8244	16.7739	21.0579
LCAT	+	CSF_PL	5.86144	0	-7.23785	-12.7172	17.4192	17.8433	20.113	18.1177	18.9696	26.454	25.4043	26.0638	24.6932	26.0368
LCN10			0.328756	0.487208	-0.812154	-0.759965	24.655	29.1	27.2833	24.7484	24.9136	26.6711	27.9576	26.8271	28.3616	24.9435
LCP1			1.12598	0.0735751	-2.78707	-2.04731	20.7883	16.8592	16.0826	16.7624	19.0355	21.9485	22.4687	21.1572	21.2567	16.6322
LDHA			0.220293	0.633707	-0.685085	-0.542656	27.3193	27.4713	23.8804	23.2695	23.4844	23.7088	28.6087	24.5552	26.0235	25.9541
LDHB			0.610399	0.244881	1.40657	1.25399	28.2091	27.6558	24.658	24.4856	26.3971	23.3682	26.588	22.4566	26.2874	25.6726
LGALS1			0.455156	0.357138	1.39193	0.99118	21.7292	21.6936	19.4134	17.4103	18.5763	17.5853	22.7464	17.2844	16.5198	17.7272
LMAN2	+	CSF_PL	2.60632	0.0049863	5.49018	4.34084	19.7731	24.281	23.9923	20.5986	25.6808	16.6897	15.6428	18.8135	17.6732	18.0558
LOC100857834			0.00977642	0.978516	-0.0482674	-0.028786	17.9614	18.6368	20.4317	19.0695	20.8046	16.4397	22.5283	18.4995	23.7564	15.9215
LOC107057394	+	CSF_PL	1.76826	0.0205714	3.63437	3.00082	18.8929	23.2751	22.9816	17.6752	22.678	17.6302	17.4861	16.3784	18.3393	17.497
LOC115945216			0.512588	0.311783	-1.8846	-1.09063	19.8628	17.642	18.0918	20.4174	16.5496	20.6786	20.2554	14.7957	21.8867	24.3702
LOC424473			0.291309	0.525382	1.02605	0.687309	17.3471	18.7969	21.4283	23.5524	21.4355	21.7745	17.6452	20.8426	20.6554	16.5121
LOC776594	+	CSF_PL	2.10452	0.0115294	3.98788	3.51869	19.7301	23.4646	22.4939	20.5591	24.3455	16.7217	17.9769	17.9285	17.1381	20.8886
LRP1	+	CSF_PL	3.49113	0.00217284	5.21471	6.00178	19.9606	23.8574	22.9837	22.8474	24.4419	16.6717	18.8774	16.8629	17.617	17.9885
LRRC15	+	CSF_PL	4.49913	0.0008	-7.43043	-8.36292	19.1908	18.6065	16.8932	21.4366	18.8856	27.8258	26.3443	26.983	26.293	24.7187
LSAMP	+	CSF_PL	6.41653	0	9.27593	15.0106	25.2676	28.3412	28.0388	26.5983	27.8188	17.308	17.748	18.3299	17.6612	18.638
LSM3			0.563467	0.273333	-1.47132	-1.17645	21.5142	18.3423	16.7462	18.4173	17.7352	20.3303	20.0955	20.651	16.5584	22.4766
LUM			0.334802	0.480432	0.644508	0.771494	24.9475	28.515	29.028	27.8343	28.6543	27.9491	27.3207	27.7016	25.7027	27.0826
LY86	+	CSF_PL	1.54743	0.0312901	3.29231	2.67025	19.9887	24.9258	23.3035	22.8181	21.2363	18.1561	22.3631	18.0008	17.4754	19.8155
MAN2B2			0.307825	0.508133	1.18954	0.71963	17.5832	23.0898	22.0644	19.8609	20.4413	22.6179	16.9383	17.0219	22.8157	17.6982
MAP1B			0.791789	0.157488	2.58535	1.54255	25.2665	23.4333	17.6051	17.5518	19.454	19.8866	16.4703	17.7389	18.7934	17.4947
MAP4	+	CSF_PL	1.444	0.0368462	4.2147	2.51703	24.6293	23.7697	18.5779	24.9488	17.6611	17.5316	19.5455	18.3669	16.1886	16.8807
MAT2B			0.915216	0.116557	2.07105	1.73175	22.7343	20.814	17.3268	21.06	18.104	18.0515	16.1478	16.8178	18.99	19.6767
MB	+	CSF_PL	4.3046	0.000727273	-8.16744	-7.85965	17.8892	17.253	16.6172	18.7544	18.5526	24.7401	27.8503	24.0781	28.7328	24.5022
MBP	+	CSF_PL	2.05944	0.0123033	5.5655	3.44797	27.1125	22.2318	17.5492	22.9094	21.9112	15.0561	15.944	17.5166	17.7537	17.6163
MCAM	+	CSF_PL	2.90423	0.00308772	4.50571	4.86572	19.4756	22.8661	23.2658	22.1712	22.73	18.3152	18.8787	16.4204	18.6022	15.7637
MCFD2	+	CSF_PL	3.6378	0.0012973	-4.37025	-6.31018	23.9648	25.8899	25.7753	23.6407	25.9236	31.0248	28.3873	29.5575	29.5296	28.5463
MDH1			0.187539	0.677732	-0.564503	-0.472307	27.9798	27.7676	24.6132	23.7692	24.72	23.8607	28.4346	25.2262	27.5206	26.6302
MDH2	+	CSF_PL	1.4513	0.0362958	4.51551	2.52782	26.2437	21.903	22.1853	25.1263	23.1584	17.4376	23.4997	15.5339	22.4093	17.1586
ME1			0.120834	0.782124	-0.924492	-0.320059	24.408	21.6254	16.7776	17.483	18.8564	15.0189	28.9255	17.6234	24.0356	18.1695
MEP1A	+	CSF_PL	2.3328	0.00717241	-5.11063	-3.88417	17.2033	16.5921	20.8158	21.5459	19.502	23.2904	23.0132	27.0407	25.549	22.319
MIA3	+	CSF_PL	1.62194	0.0269286	1.73824	2.78117	17.4567	19.8365	19.7604	20.1466	20.8159	18.0922	17.5444	17.5	18.7897	17.3986
MIF			0.0795378	0.851563	-0.401098	-0.218316	22.3451	24.5452	21.0313	23.1001	16.274	17.7098	24.0256	20.8652	23.1343	23.5663
MINPP1			0.475392	0.34084	-0.870171	-1.02656	26.3565	29.2017	29.6378	27.5958	29.8724	31.1376	28.8352	29.7875	29.18	28.0747
MPI			0.209116	0.647576	-0.656255	-0.518935	22.681	21.844	17.731	19.0225	18.6712	17.9894	19.923	21.4606	20.9308	22.927
MPZL1	+	CSF_PL	2.83193	0.0036	5.36502	4.73546	19.112	24.48	24.3961	23.0555	24.621	16.5765	17.8474	18.8948	16.9931	18.5276
MRPS16			0.519898	0.306415	-0.881485	-1.10308	20.4115	18.6663	18.7494	18.7362	20.0282	21.56	19.7651	21.8533	17.9391	19.8815
MTAP			0.489741	0.329397	1.45453	1.05142	21.4072	19.9422	18.2043	17.8899	19.9918	16.3959	18.3144	15.9814	16.806	22.6651
MTOR			0.306663	0.508865	-2.11173	-0.71737	18.4974	26.5596	16.8401	23.6093	19.5352	18.6873	30.4107	17.9974	22.2189	26.2859
MYH15	+	CSF_PL	1.58714	0.0291368	3.535	2.72929	21.2373	18.0535	24.0841	24.0428	23.5492	20.7819	17.7647	18.4165	18.8006	17.5281
MYH1F	+	CSF_PL	2.6704	0.00468571	4.33528	4.45116	20.0596	19.5585	23.3066	23.5529	22.9156	17.5088	16.3931	16.9263	17.7254	19.1633
MYH1F .1	+	CSF_PL	4.08606	0.000592593	7.49503	7.32328	23.6775	23.4234	27.0725	27.4974	26.3722	16.6511	17.8116	19.4879	19.2977	17.3196
NACA			0.0648623	0.874531	0.11861	0.180476	23.5653	20.731	24.0778	24.0972	23.0723	22.7979	23.0602	22.7911	22.5482	23.7532
NAMPT			0.176682	0.695806	-0.661799	-0.4484	17.7226	19.3253	21.2203	20.4065	20.6967	18.8985	25.3759	18.8518	21.4754	18.0787
NAP1L1			0.651543	0.220511	-1.29315	-1.32086	23.7443	22.0977	18.8634	19.0422	19.8132	22.1827	21.1273	22.0151	22.3557	22.3457
NCAM1	+	CSF_PL	3.6659	0.00131507	6.58177	6.37048	26.6789	29.4352	29.7215	27.5283	29.8714	20.7972	22.3534	23.8811	19.6965	23.5981
NCAM2	+	CSF_PL	1.43224	0.0378608	2.18618	2.49965	18.7638	22.2912	21.2834	19.7331	18.085	18.9112	17.2292	18.2105	16.6764	18.1982
NDRG1	+	CSF_PL	2.51232	0.00561039	3.59018	4.18138	23.5918	20.6713	19.1638	20.4498	20.4499	15.9599	18.6392	17.1412	16.8592	17.7762
NECTIN1	+	CSF_PL	2.49484	0.00572152	3.60772	4.15202	17.8761	21.8294	20.5491	19.4956	20.9821	15.8199	15.9726	15.5633	18.5308	16.807
NEFM			0.942614	0.110005	3.30404	1.77321	27.0837	24.8692	17.6087	20.168	20.2021	19.0595	19.0289	16.1212	18.9003	20.3015
NEGR1	+	CSF_PL	4.58636	0.000842105	8.26453	8.59693	24.2154	27.5537	26.2106	22.1051	25.7589	16.8242	16.8363	17.4484	16.1225	17.2896
NELL1	+	CSF_PL	3.5475	0.00177215	7.01584	6.11904	21.8002	25.0339	25.0208	24.0879	25.3185	17.012	16.8322	15.9658	15.5138	20.8583
NEO1	+	CSF_PL	4.05067	0.000571429	5.60808	7.23915	21.5902	24.4386	23.8134	21.6385	24.553	18.6955	18.2346	17.5695	16.453	17.0406
NFASC	+	CSF_PL	2.05612	0.0124151	3.59792	3.44278	22.9517	24.2321	20.874	18.9166	22.1125	17.1398	17.2669	17.8812	18.9945	19.8149
NHLRC2	+	CSF_PL	2.09254	0.0117476	-1.89104	-3.49984	17.491	18.8839	18.9317	18.428	19.4239	21.7383	20.6613	20.2257	19.1078	20.8807
NID1			1.01543	0.0932654	2.19776	1.88266	21.8082	26.3557	26.4158	26.5573	27.9491	24.1451	22.0709	25.2116	23.147	23.5228
NID2			0.114678	0.789777	0.407649	0.3053	17.7998	19.7781	21.1024	15.289	21.011	16.0016	20.701	18.6369	19.0542	18.5483
NLGN1	+	CSF_PL	3.19591	0.00236735	4.3654	5.41188	19.6508	22.6297	21.641	21.3455	23.6739	18.3647	17.6088	16.4749	18.3639	16.3016
NME1	+	CSF_PL	1.58236	0.0292457	-2.20672	-2.72218	25.8274	26.1403	23.0551	23.337	22.3796	25.6244	26.2186	26.1513	26.566	27.2128
NPEPL1			0.954111	0.107179	2.62579	1.79056	23.9018	22.7859	19.9347	21.1132	18.3639	16.0266	19.9232	16.0121	19.7225	21.2862
NPEPPS	+	CSF_PL	2.34233	0.0070289	4.31317	3.89973	27.9408	27.0161	24.8851	26.6869	26.1414	18.8851	23.9874	21.2281	22.8532	24.1506
NPM1			0.791345	0.157272	-1.93811	-1.54186	20.809	17.8559	18.596	20.6362	17.6918	21.5502	22.4132	21.902	16.8702	22.5439
NPTX2	+	CSF_PL	1.75538	0.0209349	5.38498	2.98136	19.14	26.1497	24.7881	20.1308	25.3907	17.2737	17.184	16.8984	15.463	21.8553
NPTXR			0.698426	0.196616	2.36549	1.39595	22.4469	27.1232	23.5415	22.9552	24.1911	25.1928	22.5901	22.5178	16.2021	21.9276
NRCAM	+	CSF_PL	5.84449	0	9.42023	12.6526	25.7863	27.1722	26.2462	24.5495	27.4069	16.4472	14.99	18.2459	17.1929	17.1841
NRCAM.1	+	CSF_PL	1.75658	0.0209538	2.93083	2.98317	19.1174	22.4509	22.0818	17.8769	20.6033	17.5008	17.7574	16.2876	16.9041	19.0263
NRK			0.640766	0.22732	1.75017	1.30344	16.5075	18.0768	20.0147	22.332	20.7071	16.8725	18.0006	20.8009	15.4691	17.7442
NRXN1	+	CSF_PL	1.63246	0.0262079	3.29881	2.79687	19.3161	23.7923	21.766	17.4787	22.5836	18.1441	17.8874	17.3091	18.3471	16.7548
NRXN3	+	CSF_PL	1.93592	0.0156348	4.3709	3.25637	20.11	24.3476	23.2017	17.4304	23.5901	17.9025	17.5274	17.9119	16.0157	17.4678
NSFL1C	+	CSF_PL	2.6214	0.0048951	-3.85438	-4.36668	21.7005	16.9578	18.0056	18.6644	17.754	21.6697	21.9888	22.8307	22.3115	23.5533
NTM	+	CSF_PL	5.69248	0	8.97007	12.0861	24.5842	27.5502	27.7825	26.376	27.6664	17.7436	17.4638	19.3473	17.8221	16.7322
NTRK3			1.22979	0.0582456	2.84674	2.20089	19.0662	21.9567	21.6013	17.5027	22.993	15.5524	19.9297	18.0837	16.3868	18.9337
NUDT2			0.298007	0.518983	0.833554	0.70047	21.3524	16.3333	19.2135	17.8527	17.4206	16.847	17.1505	16.69	16.4699	20.8473
NUTF2	+	CSF_PL	2.9306	0.00298182	1.74629	4.91372	24.5344	25.3114	25.3712	24.9434	24.6328	23.2914	22.6518	22.5951	23.1962	24.3274
OASL	+	CSF_PL	1.71362	0.0224906	-2.73496	-2.91847	18.5562	17.8706	17.1084	17.4475	17.8151	22.1104	21.1367	18.7199	22.5003	18.0052
ogchi			0.187586	0.678822	0.881048	0.472411	23.928	30.7491	34.0435	29.7692	31.1929	26.2496	31.4445	28.5214	29.456	29.6059
OGN			0.466765	0.346098	-1.17013	-1.01152	18.1189	21.0889	16.7403	20.5252	20.545	19.0959	22.2932	19.5398	22.7157	19.2242
OLA1			0.812103	0.149689	-1.43394	-1.574	18.6609	17.4282	17.5377	18.8151	17.4529	21.5009	19.9704	16.7709	20.6378	18.1846
OMG	+	CSF_PL	4.15609	0.00064	4.72769	7.49194	20.7785	22.8125	22.787	23.7088	22.9871	19.364	16.9378	17.6183	17.757	17.7584
OPCML	+	CSF_PL	1.81423	0.0190794	5.45964	3.07042	22.6348	25.4473	25.8906	23.5137	26.2422	23.308	16.0344	16.411	23.166	17.5111
PA2G4	+	CSF_PL	2.02038	0.0130762	-2.95291	-3.38704	18.1319	17.2159	16.2791	19.1652	18.6031	23.2387	19.5779	21.4843	20.4491	19.4098
PACSIN1			1.20308	0.0621977	3.44845	2.16142	26.3044	22.4709	19.6175	20.0138	18.1746	19.6789	19.337	16.0708	17.613	16.6391
PAFAH1B2			0.36786	0.444611	1.67525	0.833609	25.5592	23.3756	17.7976	20.2484	16.8756	17.5616	20.5192	15.7495	19.2099	22.4401
PAFAH1B2.1			0.413881	0.394206	-1.25703	-0.917747	23.7779	17.3789	17.5213	19.7226	18.5277	19.1955	19.9956	20.275	20.425	23.3224
PAM	+	CSF_PL	2.94857	0.00292593	4.8319	4.94657	19.3174	24.583	23.8011	22.2294	24.0847	18.5511	17.5904	18.0687	17.4601	18.1858
PCBD1			0.769601	0.165718	2.20778	1.50802	23.4973	22.0614	20.3218	20.8656	19.39	18.1873	24.0369	17.0066	17.4783	18.3882
PCMT1	+	CSF_PL	1.619	0.0269787	-1.26977	-2.77678	17.6339	18.1711	18.0497	17.3937	17.0405	17.7742	18.1587	19.8614	19.5478	19.2957
PCP4	+	CSF_PL	1.43255	0.0379556	3.89251	2.5001	24.5588	23.3334	17.8921	22.6397	17.5717	16.4851	16.8623	16.4483	17.228	19.5096
PCSK1	+	CSF_PL	1.79538	0.0198275	4.00864	3.04184	18.4463	23.0118	21.8466	22.5197	17.237	14.6651	15.7922	18.2196	17.3437	16.9975
PCSK2	+	CSF_PL	4.61261	0.000342857	5.05636	8.6684	20.0693	22.3221	22.1797	22.7316	21.6692	16.0681	16.804	17.8857	17.0094	15.923
PDHA1	+	CSF_PL	2.02548	0.013027	3.91273	3.39498	25.3227	20.899	18.4877	22.5922	21.4513	17.1357	18.5831	17.237	17.9281	18.3053
PDHB			0.777904	0.163115	2.90928	1.52096	25.6762	21.5154	15.6462	23.8297	20.9874	18.0677	16.1217	18.7755	21.6522	18.4913
PDIA3			0.685123	0.202091	-1.53916	-1.37475	22.8759	20.0828	20.1439	19.3703	16.551	20.0541	22.8859	21.8372	20.7398	21.2026
PDIA3.1	+	CSF_PL	1.84385	0.0183902	4.24972	3.11545	23.7072	22.417	24.7874	23.9992	23.9399	17.4734	23.0111	16.8359	17.9147	22.3671
PDXK			0.0805637	0.850575	0.420859	0.220925	16.4034	17.7026	21.7379	22.1122	21.2946	18.1881	24.8001	17.1253	20.5114	16.5215
PEBP1	+	CSF_PL	1.55859	0.0306529	-1.89298	-2.68684	23.4952	25.7008	22.2926	23.234	21.8486	25.0194	24.7951	24.8071	25.9676	25.4469
PENK	+	CSF_PL	4.99285	0.0005	9.43467	9.76092	23.6749	26.5647	27.9007	28.4496	27.5957	16.5936	18.1303	16.0088	17.9258	18.3536
PEPD	+	CSF_PL	1.96723	0.0146608	3.67241	3.30466	23.7585	22.1995	19.6545	21.8349	23.1174	18.2949	16.7721	17.9006	17.4978	21.7373
PFKL			0.0887443	0.837546	0.397036	0.241578	24.3567	16.6244	17.492	17.3971	17.167	16.7661	19.2264	16.4638	17.9345	20.6614
PFKP			0.894656	0.12207	3.07255	1.70053	25.9935	20.2887	23.1445	18.8327	20.0004	20.7078	22.3632	17.2795	15.7698	16.7766
PGAM1			0.886268	0.124249	1.19699	1.68776	29.0819	27.1819	25.7384	26.9653	26.8938	24.3661	26.3481	25.7444	27.1439	26.2739
PGD			0.622701	0.237463	2.04271	1.27409	24.8527	23.6427	21.3323	21.4634	22.1054	15.6965	23.6604	19.0841	22.0877	22.6543
PGK			0.700629	0.195935	1.49552	1.39945	28.721	27.2606	25.1223	25.8497	25.6231	22.6819	26.7685	23.2891	26.0583	26.3013
PGLYRP2			1.23248	0.057912	-1.87	-2.20485	21.4889	22.7401	25.3864	23.3122	25.0514	26.4894	25.4537	26.1627	25.2509	23.9724
PGM1			1.08879	0.0796667	2.43725	1.99208	26.6491	25.3646	23.1138	23.5071	23.9693	18.6588	23.6947	21.7936	24.6785	21.5921
PGM2			0.331996	0.484295	1.38876	0.766149	21.8189	19.0923	21.3702	22.2281	18.3845	17.035	25.6664	17.2494	18.5553	17.4441
PIGR	+	CSF_PL	3.45897	0.00207059	-6.05795	-5.93556	17.2098	16.8842	17.1404	18.9684	19.6768	26.3329	23.8967	25.5312	21.8601	22.5484
PIGS	+	CSF_PL	2.48034	0.00558025	6.40249	4.12775	30.8	29.6925	26.817	30.1552	28.7348	22.539	23.7223	17.6563	24.7859	25.4836
PKM			0.69184	0.199059	1.00677	1.38547	30.0511	29.0512	26.2116	28.3495	27.6885	26.2094	27.5568	26.8442	27.6017	28.1059
PKM.1			0.134075	0.75866	-0.399729	-0.351368	23.9304	23.6488	18.1636	21.1316	21.9029	20.8055	23.1223	21.7277	21.857	23.2635
PLA2G4C	+	CSF_PL	5.35965	0	-9.93484	-10.925	16.7284	16.8625	20.1328	18.5289	18.591	29.3926	26.4368	28.3019	29.6246	26.762
PLG	+	CSF_PL	3.14837	0.00232	-7.70244	-5.3205	19.519	24.5561	16.52	19.6116	19.3579	28.9877	28.346	27.8314	27.7084	25.2032
PLXDC2			0.771066	0.165445	1.7595	1.51031	19.5426	23.4326	24.3395	22.4103	24.7334	22.2079	19.2209	22.7989	21.7121	19.721
PLXNB2	+	CSF_PL	1.54316	0.0314558	4.02432	2.66391	18.6017	24.4161	24.1436	17.6601	23.8814	16.7385	17.5276	18.4202	18.0699	17.8252
PNOC	+	CSF_PL	1.81082	0.0191621	3.40541	3.06525	17.557	22.8814	22.6832	19.212	21.4522	16.5721	16.5737	18.0376	18.5902	16.9852
POMGNT1			0.928246	0.113309	2.03948	1.75149	18.7842	22.4515	20.8479	19.2842	15.7839	18.0963	17.3555	16.2043	17.3284	17.9698
PPA1			0.0748963	0.859649	-0.427176	-0.206451	25.6771	22.0767	18.4486	18.2736	18.5839	17.3935	24.9874	17.9062	21.7971	23.1116
PPIA			0.636627	0.229366	-1.99713	-1.29673	25.2246	26.4549	22.5096	22.5686	20.3422	21.175	26.0049	26.4148	26.0102	27.4806
PPID	+	CSF_PL	1.32593	0.0471098	2.39635	2.34273	23.1722	19.999	18.1882	21.102	19.5311	17.2605	19.1439	17.4639	16.5242	19.6184
PPM1A	+	CSF_PL	1.86691	0.0180333	3.08279	3.15062	21.9242	17.776	22.3077	19.1981	21.1034	17.9381	17.1061	18.9096	16.4898	16.4519
PPP1CC			0.57929	0.263129	-1.50831	-1.20276	23.9509	19.3886	17.2701	20.2954	19.6791	19.7666	20.7317	22.6723	21.738	23.2169
PPP1R7	+	CSF_PL	1.58375	0.0291944	-3.4618	-2.72426	25.2291	21.253	18.948	19.7452	19.3054	23.5994	22.6151	25.2467	25.0221	25.3064
PPP2CA	+	CSF_PL	1.54924	0.0311918	3.62617	2.67295	24.2379	21.0902	16.4487	19.4501	21.3383	15.9958	17.9805	16.1028	16.3125	18.0429
PPP2R4			0.196079	0.66503	-0.515759	-0.490898	22.5415	22.5008	23.8997	24.1771	24.8828	21.5899	22.5119	25.6997	24.1701	26.6089
PPP3CA	+	CSF_PL	2.35809	0.00715294	4.08867	3.92548	23.9156	19.6935	20.8135	17.9483	20.3915	16.0706	15.2715	17.4344	16.9531	16.5894
PRDX1	+	CSF_PL	3.71238	0.000901408	-6.36723	-6.47116	24.2863	23.2886	24.0091	25.0002	19.9045	29.9291	28.1367	30.6368	30.0045	29.6177
PRDX3			0.0474714	0.907808	0.228059	0.134336	23.0737	22.1539	17.2247	18.3617	18.0014	17.2622	20.7907	16.1286	20.9328	22.5608
PRDX6			0.399482	0.408841	-0.960217	-0.891694	28.0929	23.6164	21.8316	24.8122	24.1836	24.4309	26.0923	24.9599	25.7872	26.0674
PREP			0.727302	0.184366	2.91843	1.44168	25.3017	22.9695	16.9294	22.97	22.1619	15.0178	22.5745	19.9058	16.4672	21.775
PRNP	+	CSF_PL	5.13065	0	7.96302	10.1849	24.2729	26.8876	27.1444	24.4952	26.8812	18.452	19.1362	17.0869	18.4535	16.7377
PROS1			1.28927	0.0515928	-3.414	-2.28866	17.6666	23.0336	16.9947	17.1904	19.0869	23.6901	22.9129	23.1558	22.9723	18.3109
PROZ	+	CSF_PL	1.46228	0.0363257	4.00796	2.54406	21.1766	17.474	24.6002	24.5813	22.9434	17.2317	17.6509	15.8255	19.3665	20.6613
PSAT1			0.082332	0.848039	0.414226	0.225413	21.5735	19.724	19.6192	18.5723	18.3988	18.0967	26.0988	16.9812	16.9108	17.7292
PSMA1			0.157933	0.722427	-0.796037	-0.40636	23.9784	23.0338	21.3646	23.0981	16.4549	16.7624	23.5202	24.1416	23.1994	24.2864
PSMA2			0.917625	0.116153	-0.864761	-1.7354	24.6539	23.0383	22.7339	24.2228	23.1034	23.7934	24.6073	24.5066	23.6684	25.5006
PSMA3			0.460351	0.351829	0.608965	1.0003	24.1428	22.57	22.7036	23.9623	22.7904	22.5779	23.242	23.0258	20.7037	23.5748
PSMA4			0.556837	0.277783	1.43872	1.16537	23.3776	22.1025	21.6378	22.7579	22.4494	21.371	22.2012	16.3893	21.9193	23.2509
PSMA5			0.162645	0.718176	-0.698759	-0.417019	23.8849	19.996	20.5204	22.3689	19.9352	16.13	23.4966	24.0321	23.5155	23.0251
PSMA6			1.0365	0.0900163	-1.47047	-1.91417	24.4011	23.0316	22.3891	22.0631	22.4168	21.8645	24.5506	24.5785	25.6088	25.0515
PSMA7			0.374503	0.437614	-0.432297	-0.845915	25.6426	23.8389	23.7285	24.7994	23.9772	23.6242	24.6724	25.0904	24.9209	25.8401
PSMB1			0.130779	0.763201	0.326536	0.34363	24.8578	22.2519	20.5207	22.8192	21.2846	21.2035	22.6715	20.3271	22.1209	23.7786
PSMB2			1.02544	0.0921189	-1.16816	-1.89763	23.3966	21.0738	20.4495	20.8295	20.7662	21.9912	22.1768	22.9489	21.8095	23.43
PSMB3			0.217015	0.637509	0.258611	0.535728	23.195	22.7235	23.744	22.8363	23.2268	21.7502	22.7472	23.5686	22.1665	24.2001
PSMB5			0.0368851	0.929994	0.182677	0.105501	24.4607	22.6864	15.6254	21.6123	21.1943	17.7039	22.4623	21.655	20.3868	22.4577
PSMD1	+	CSF_PL	3.94335	0.000507937	5.39501	6.98855	24.3466	20.7123	22.437	22.3281	23.6747	15.8845	16.5859	17.9454	18.1815	17.9264
PSMF1	+	CSF_PL	1.8484	0.0183184	-3.01779	-3.12239	17.4565	16.0103	16.2972	18.2866	18.238	22.0821	19.5079	17.4815	21.8406	20.4654
PTGDS	+	CSF_PL	5.87559	0	10.1634	12.7714	30.6689	33.6939	34.9583	33.867	34.6	23.2661	23.8839	23.911	22.6017	23.3082
PTGES3			0.579625	0.264	-1.57203	-1.20331	22.8439	21.4001	16.9075	20.755	19.8398	18.6421	22.5648	22.2752	22.4956	23.6287
PTPRG	+	CSF_PL	1.38719	0.0411589	3.033	2.43311	21.217	25.1949	24.7634	22.2925	25.714	23.053	18.7063	22.0374	18.7572	21.4628
PTPRN2	+	CSF_PL	3.74359	0.000927536	5.28596	6.53939	20.6539	23.9889	21.8194	24.3444	21.7985	16.7415	16.8053	16.9494	16.8785	18.8005
PTPRS	+	CSF_PL	2.81766	0.00373554	6.25271	4.70997	19.6595	25.1947	23.7688	19.1513	23.8461	15.8861	18.0357	14.9833	15.4792	15.9725
PTPRZ1	+	CSF_PL	7.28268	0	6.83505	19.3806	23.9101	23.6683	24.0763	24.2333	24.8271	18.2978	16.4825	17.2369	17.43	17.0927
PTS	+	CSF_PL	1.30959	0.0492121	2.66173	2.31862	21.7544	20.5757	17.5856	21.7034	17.5093	17.6614	18.7043	14.9515	16.6876	17.8149
PVALB	+	CSF_PL	2.11229	0.0111724	4.64054	3.53092	29.3805	27.9179	26.9547	28.4622	26.6638	22.7658	23.5013	19.1049	26.6014	24.203
PYGB	+	CSF_PL	1.42039	0.0382696	4.73278	2.48214	28.4696	26.4322	22.6978	24.5669	24.8324	16.7669	25.2335	17.0746	22.7031	21.5569
QDPR			0.231437	0.614688	-1.08636	-0.566026	22.7267	23.1941	18.8639	19.481	16.2463	17.6811	25.5109	18.9557	20.5827	23.2133
QSOX1	+	CSF_PL	3.59857	0.00144	5.08826	6.22665	25.0614	27.7422	26.8886	25.9739	27.9331	23.4277	21.6399	19.6362	21.3549	22.0993
RAB11B			0.983259	0.1008	-1.62859	-1.83442	21.6874	16.7294	18.7908	18.5506	17.7932	19.9257	20.2153	21.1221	19.4177	21.0136
RAB3A			1.28771	0.0515821	3.13758	2.28635	24.6345	22.5764	17.353	18.7073	20.2738	18.4423	18.3818	17.3227	17.4898	16.2204
RAB7A	+	CSF_PL	2.68198	0.00457971	-2.30035	-4.47125	20.753	19.1233	18.7733	20.8506	19.5942	22.3384	21.6789	22.3403	22.9673	21.2713
RAN	+	CSF_PL	4.09054	0.000603774	-5.99151	-7.33396	17.8456	15.7779	19.3557	19.3361	18.5859	25.0346	22.4714	23.8529	24.4523	25.0475
RAP1A	+	CSF_PL	1.52279	0.0327893	-2.26676	-2.63368	22.7293	19.9931	19.5774	19.3903	18.3002	21.8392	22.0601	21.5224	21.9	24.0025
RAP1B			0.338658	0.475545	-0.645023	-0.778816	24.1227	21.8918	21.0364	22.5978	20.9451	24.1019	23.3295	22.8464	22.9501	20.591
RBBP4	+	CSF_PL	1.37943	0.0418509	2.1108	2.42166	22.7423	21.1123	19.8624	19.2309	21.4265	17.2699	19.37	17.774	20.7698	18.6366
RBP4			0.470938	0.342601	-2.61165	-1.01881	18.871	23.3995	18.0288	27.7906	19.6997	26.8963	25.1544	26.2689	25.5282	17.0001
RCN1	+	CSF_PL	2.49514	0.00575796	4.59299	4.15253	24.2235	22.0946	22.2838	23.098	22.8524	21.4299	19.8482	16.3271	18.0243	15.9577
RDX			0.195027	0.665573	0.303163	0.488618	19.5302	18.6088	19.4345	17.8684	20.0127	18.8493	19.1803	17.0115	18.89	20.0076
RDX.1			0.415937	0.393283	1.36654	0.921447	22.6183	21.1161	18.8116	19.8573	15.888	16.3593	21.2574	16.2205	18.1895	19.4319
RELN	+	CSF_PL	4.66344	0.000387097	8.77239	8.80819	23.9466	28.8279	25.7841	24.8685	28.5611	17.7206	17.4981	17.3053	18.2131	17.3891
REV3L			1.12452	0.0734197	-1.71351	-2.04514	17.9593	21.5595	17.7456	20.3406	18.6608	20.9197	19.5302	21.019	21.41	21.9544
RGN	+	CSF_PL	1.36569	0.0429012	3.10525	2.40138	22.7193	22.6598	22.8389	18.6978	17.9162	16.7818	16.1217	19.0732	17.5253	19.8037
RHOA			0.0924524	0.830748	0.391507	0.250849	23.9081	20.2491	16.5996	19.4499	17.2613	16.3092	20.8666	18.3335	18.9568	21.0444
RPL15	+	CSF_PL	2.05185	0.0122778	2.64546	3.43611	19.1008	17.6246	20.7297	21.1733	20.0245	16.1796	16.4358	18.6664	16.8325	17.3112
RPL26L1			0.710801	0.191258	1.22444	1.41559	18.7644	17.5099	17.4578	21.0125	19.7115	19.2664	15.9414	17.4001	17.6103	18.1157
RPL37A	+	CSF_PL	2.6723	0.00460432	3.73366	4.45446	20.0725	17.5171	21.57	22.2109	20.3655	16.8728	16.0706	17.083	16.9667	16.0746
RPL6	+	CSF_PL	2.90578	0.00311504	3.12493	4.86854	20.4325	18.1029	21.1612	21.6903	20.7139	17.5244	17.3757	17.2842	17.6546	16.6372
RPLP0	+	CSF_PL	2.23008	0.00874468	2.67974	3.71811	20.5104	18.2629	21.1924	21.5228	20.416	19.1982	16.5921	17.6738	17.0816	17.96
RPS15A	+	CSF_PL	1.69289	0.0237612	2.59866	2.88734	21.0213	18.4678	21.0786	22.161	17.921	17.6479	18.8516	16.8672	16.7969	17.4928
RPS27A	+	CSF_PL	1.66859	0.0246618	1.32543	2.85091	25.0889	27.1997	27.271	27.1499	26.803	24.6923	25.1036	25.7436	25.4664	25.8796
RPS3	+	CSF_PL	2.16853	0.0101929	3.27951	3.61988	21.5123	18.6012	20.9883	23.2875	21.0352	19.1653	18.9277	17.1073	16.832	16.9946
RPSA			0.624481	0.236587	1.4338	1.27699	21.7553	21.1427	17.637	21.6503	20.4304	20.9271	18.5263	17.3939	17.4228	21.1765
RPSA.1	+	CSF_PL	1.83889	0.0185484	2.98805	3.10791	22.0277	21.3952	20.6235	21.5311	18.1357	16.9698	17.3182	17.1271	16.9369	20.4209
RTN1			0.903206	0.120343	-3.89174	-1.71352	24.909	19.9959	17.0711	18.5728	19.3549	22.7693	24.7334	27.5449	26.9901	17.3247
RTN4	+	CSF_PL	2.60977	0.00493793	6.16015	4.34675	25.8892	23.4719	23.0286	21.6836	17.6901	15.1272	17.7322	15.706	16.3037	16.0935
RTN4RL1	+	CSF_PL	1.94486	0.0152489	3.21195	3.27015	18.2089	22.1169	22.2837	20.2578	22.2251	18.5367	15.8018	19.1905	17.545	17.9586
S100A9	+	CSF_PL	1.72038	0.0221061	-3.81142	-2.92863	19.0579	17.6975	19.4245	20.4369	16.9714	23.5589	24.7995	21.8308	24.0674	18.3886
S100B	+	CSF_PL	1.62001	0.0270178	4.99066	2.77829	25.9753	24.3104	18.1695	22.7915	25.4059	16.9689	18.7015	15.8699	17.715	22.444
SCG2	+	CSF_PL	3.43272	0.00202299	8.26338	5.88188	24.818	28.8015	29.1442	29.4798	28.1381	20.8006	22.4312	21.5551	16.982	17.2956
SCG3	+	CSF_PL	4.19154	0.000666667	8.7972	7.57846	24.3331	28.0653	27.8297	28.3036	27.627	20.9055	19.9203	15.7956	17.626	17.9254
SCG5	+	CSF_PL	2.25537	0.00806557	5.55342	3.75875	20.6956	24.5569	24.2177	24.6526	17.5268	16.3827	17.8779	16.406	17.7119	15.504
SCRN1	+	CSF_PL	2.19166	0.00949223	6.37315	3.65669	27.0394	24.8422	17.8523	26.3619	24.8649	19.3394	16.7609	16.1897	18.6285	18.1765
SCRN3			0.444844	0.365737	1.0905	0.972999	23.0575	21.1595	18.2634	17.2749	19.2131	18.7805	18.708	17.364	18.6278	20.0356
SELENOP			0.106261	0.805201	-0.240606	-0.284899	19.4615	22.349	22.8411	22.5974	24.2842	22.8605	21.6446	23.492	22.4653	22.2738
SELENOP2	+	CSF_PL	1.64953	0.0257018	3.08672	2.82238	18.2826	20.7637	19.7525	19.2901	24.5462	17.2272	17.4487	18.0373	17.0633	17.425
SEMA7A			0.289552	0.527255	1.16409	0.683844	17.9281	24.5806	19.4005	18.4257	20.1387	23.7379	16.9197	18.2304	18.0004	17.7648
SERPINB1	+	CSF_PL	2.14953	0.01058	3.21146	3.58974	23.0385	19.9528	18.578	19.4763	22.4839	17.0521	17.6609	18.1845	17.366	17.2086
SERPINC1	+	CSF_PL	1.43925	0.0373885	-2.4656	-2.51001	24.5425	27.0671	28.41	23.9104	28.4758	29.7496	28.7738	28.9672	28.6589	28.5842
SERPIND1	+	CSF_PL	2.81493	0.00380328	-3.74025	-4.70511	25.6447	26.0224	25.0447	22.6313	26.0856	30.5251	28.5614	29.0273	28.2171	27.799
SERPINF1			0.579922	0.264304	1.57761	1.2038	20.5319	24.6213	25.7576	23.7176	24.2256	23.926	23.65	23.7679	19.9208	19.7012
SERPINF2	+	CSF_PL	2.18787	0.00954639	-2.99913	-3.65065	24.8439	27.6775	28.9262	25.5252	28.1152	30.9728	29.5874	30.0203	29.8615	29.6416
SERPINI1	+	CSF_PL	5.80922	0	10.5249	12.519	24.6207	27.4803	27.6878	27.2362	28.2017	16.7498	15.796	14.8156	17.1855	18.0551
SET			0.253436	0.577928	-0.705167	-0.611391	20.1848	19.9301	22.1813	23.3262	21.8474	24.257	24.2092	22.6131	19.9351	19.9812
SEZ6	+	CSF_PL	3.68539	0.00133333	4.67918	6.41256	21.4914	24.9896	23.9234	22.1367	24.0112	18.9303	17.6617	19.6053	18.8342	18.1248
SEZ6L	+	CSF_PL	4.71309	0.000413793	6.25125	8.94656	21.2523	24.5008	24.0533	22.8852	23.8867	17.9182	17.0348	16.1232	16.279	17.967
SEZ6L 1	+	CSF_PL	4.04486	0.000561404	7.96615	7.22542	23.9699	26.9912	26.9924	24.7192	27.3446	18.2942	16.8503	18.2868	15.8277	20.9277
SGTA			0.309879	0.507777	-0.774878	-0.723618	22.7161	21.1464	18.3948	18.2314	18.8933	21.283	18.2232	21.1472	21.3448	21.2581
SH3BGRL			0.687698	0.201112	2.0073	1.37887	22.7763	22.0457	18.7985	18.7673	19.9062	14.3501	19.6922	17.1948	20.7894	20.2311
SH3BGRL3	+	CSF_PL	1.53692	0.0319864	3.5192	2.65465	24.5511	23.3913	19.2078	19.0925	21.2997	18.1146	20.5676	16.2065	16.8559	18.2019
SKP1			0.800302	0.153908	2.2787	1.55574	25.4875	23.9083	17.5903	23.2556	23.5471	18.6669	19.6895	20.9302	21.8141	21.2945
SLC12A5	+	CSF_PL	1.86546	0.0180249	3.88072	3.14839	22.3927	22.014	18.0424	20.9567	18.2142	15.5929	18.6367	14.7763	15.0517	18.1589
SLC1A2	+	CSF_PL	1.51241	0.03352	4.1092	2.61829	24.9496	22.59	17.661	21.4566	17.7087	14.6217	18.582	16.1923	16.7639	17.66
SLC24A1	+	CSF_PL	2.95853	0.00272897	2.41452	4.96484	19.3809	19.8608	20.1383	19.2523	19.4519	15.6453	18.1869	17.0805	18.066	17.0329
SLC25A3	+	CSF_PL	2.91803	0.00292857	3.56021	4.89081	21.4394	19.8676	21.8887	22.6144	22.1641	19.1358	16.7345	18.1456	16.8096	19.3477
SLC25A6	+	CSF_PL	4.01417	0.000533333	5.01326	7.15317	24.1633	21.4435	23.8488	23.4377	22.4554	18.3196	17.8482	18.6911	16.2781	19.1454
SLC3A2			0.310736	0.509266	0.624964	0.72528	25.0187	28.0416	28.7452	28.6212	29.02	28.1805	26.5884	28.5156	26.7	26.3373
SMS	+	CSF_PL	2.30692	0.00752809	4.12924	3.84208	24.3209	21.8505	21.3197	20.9024	18.0142	17.4122	16.4502	16.838	16.5887	18.4723
SNCG			0.378745	0.433667	1.89602	0.853744	23.6736	22.4902	17.528	23.0684	16.4477	16.4765	17.0647	17.2026	17.7894	25.1946
SOD2	+	CSF_PL	2.78668	0.00387402	5.18144	4.6549	24.0263	24.1829	22.3129	24.1413	21.2698	16.4807	21.5191	16.3217	17.5511	18.1535
SOD3			0.399881	0.409118	0.413702	0.892419	28.3262	28.6288	28.6985	28.2579	28.5395	28.6432	26.3672	27.9492	28.5026	28.9201
SOD3.1	+	CSF_PL	2.05358	0.0122977	3.00562	3.4388	24.8873	27.9619	28.4067	28.4683	29.1358	25.9448	23.5061	25.6467	24.5939	24.1403
SPARC	+	CSF_PL	2.3166	0.00742857	4.29278	3.8578	23.3352	25.6752	27.6603	27.0485	27.7534	21.5092	19.9166	24.0383	21.229	23.3156
SPIA3			1.02188	0.0924516	-1.6459	-1.89231	24.1231	27.0296	28.2646	26.485	28.2292	29.776	27.9794	29.1831	27.8158	27.6066
SPTAN1			0.308042	0.508787	1.64992	0.720051	28.0952	24.9559	17.1645	22.281	16.8333	20.6686	20.6981	19.2611	22.1891	18.2633
SPTBN1			1.12459	0.0735932	2.73115	2.04525	26.553	25.6824	28.3152	28.5313	21.3182	23.0583	23.0698	24.4188	22.8073	23.3901
SRSF1	+	CSF_PL	1.65239	0.0256642	2.65416	2.82666	19.2896	18.9485	21.9146	22.2241	19.6424	17.2668	16.1825	17.2729	18.016	20.0103
SSB	+	CSF_PL	1.91916	0.0159828	3.4082	3.23062	21.8566	16.4446	21.2194	21.3767	21.3218	17.0158	17.4723	15.926	17.809	16.955
SST	+	CSF_PL	2.89414	0.00306087	6.20283	4.84742	18.471	23.9729	24.5451	25.4139	23.5446	16.6447	17.7526	15.8217	17.9154	16.799
ST13			0.0116381	0.975624	-0.0482655	-0.0341967	24.5083	20.8612	19.973	19.61	17.8275	18.2185	21.2735	22.0807	18.8402	22.6085
TALDO1			0.118028	0.78579	0.393768	0.313349	23.0359	21.5319	19.3454	19.3871	18.1057	17.217	22.2584	18.7083	19.9997	21.2537
TBCA			0.325047	0.491525	-1.18063	-0.752868	22.444	20.8364	17.7842	19.5113	16.3503	18.0006	21.0735	18.2986	21.2117	24.245
TCEB1			0.677904	0.205584	-1.79613	-1.36322	23.3876	21.4955	16.9255	20.1826	18.6293	19.6887	21.7923	22.5866	21.5738	23.9597
TCN2			0.590325	0.25717	1.81002	1.221	21.6997	24.6956	22.6319	22.1644	25.2293	24.8566	21.8543	18.4148	23.6517	18.5935
TCP1			0.0863506	0.841419	-0.439006	-0.235564	25.7888	20.1354	18.2977	21.4097	20.7243	22.8344	23.6205	21.4372	16.4692	24.1897
TF			0.145972	0.740536	-0.353972	-0.37901	29.9225	33.9421	34.3996	30.8806	33.8328	33.3473	33.2906	32.7	33.0944	32.3152
TFRC	+	CSF_PL	2.86901	0.00303448	-3.35442	-4.80202	21.2407	23.0057	24.002	22.1643	24.1396	26.7907	24.9248	25.9321	27.495	26.1819
TGFBI	+	CSF_PL	4.63231	0.000363636	-6.72409	-8.72236	16.312	17.2058	16.6314	17.7667	19.1273	26.3283	23.418	23.2052	24.409	23.3032
TGL2			0.0145194	0.969934	-0.0682114	-0.0425275	22.2519	17.7047	20.1707	18.3804	18.1812	17.241	21.5267	16.5603	18.0325	23.6694
THOP1			1.0382	0.0899563	3.11949	1.91671	24.4401	22.5125	18.4392	20.0649	19.5844	14.4669	17.2065	16.4849	20.8716	20.4138
THY1	+	CSF_PL	4.79864	0.000444444	10.0147	9.18922	24.7669	28.0999	29.7901	27.8549	29.1621	15.5566	18.1403	19.4584	18.7486	17.6966
TKT			0.740489	0.17878	-3.16477	-1.46244	23.3025	24.4325	16.5684	19.8057	15.7424	19.9617	26.2374	20.1623	24.5992	24.7149
TMSB4Y	+	CSF_PL	1.63896	0.0259639	3.65507	2.80658	27.1361	26.595	24.7902	27.4654	24.5362	18.1656	23.6461	22.0629	24.7387	23.6343
TNC			0.935891	0.111445	2.93748	1.76305	25.1227	22.0692	16.6716	20.8328	16.8425	16.2808	17.3321	18.5834	16.5981	18.057
TNR	+	CSF_PL	2.49338	0.00568553	5.06043	4.14958	25.336	23.0989	20.3181	19.1073	22.326	15.7762	15.9538	17.0308	18.8576	17.2657
TPI1			0.536758	0.292599	1.20319	1.13164	28.5616	29.3793	25.957	25.3868	26.1033	23.7277	27.0756	24.6202	26.9938	26.955
TPM3	+	CSF_PL	2.4236	0.00631325	3.8327	4.03334	23.8129	22.4127	20.1906	20.9961	19.4217	16.807	19.3068	16.1416	17.6447	17.7704
TPT1			1.13615	0.0718409	-2.77984	-2.06238	19.5256	17.973	19.0935	19.2884	18.703	16.4825	22.3236	23.448	22.8045	23.4241
TTR	+	CSF_PL	2.18375	0.00978462	3.22919	3.64408	32.7563	35.3136	36.7586	36.9608	36.4033	33.4967	30.9307	32.9498	32.4616	32.2078
TTR			0.0191978	0.961298	-0.0580921	-0.0559443	27.4709	27.9044	31.7183	29.5662	29.0305	30.9235	28.9153	28.9829	30.3882	26.7708
TUBA1A			0.308979	0.508193	-0.722244	-0.721872	27.3152	25.8917	22.19	25.5864	23.4405	24.9272	24.8331	25.826	25.3909	27.0577
TUBA8			0.942565	0.109722	-2.40627	-1.77313	19.3763	15.2931	18.7072	19.31	19.3403	16.4893	21.7986	22.5897	22.0314	21.1494
TUBB			0.594194	0.255316	2.521	1.22738	25.0637	22.6361	18.5235	23.1595	17.2449	16.7162	24.3812	16.9879	17.3939	18.5435
TUBB1	+	CSF_PL	3.87187	0.000969697	-9.12482	-6.82531	23.6868	17.9963	16.5359	17.4116	17.6212	28.1717	26.8764	28.8291	28.0741	26.9246
TUBB1.1	+	CSF_PL	1.36126	0.0431508	3.7118	2.39485	26.9043	25.4762	22.599	24.8171	23.7027	15.7794	23.6293	21.1951	21.8323	22.5042
TUBB4B			0.2159	0.63821	0.545401	0.533367	29.2646	27.4448	24.1308	27.1707	24.5539	24.6621	26.4565	26.7202	25.9116	26.0875
TUBB6			0.174708	0.697285	0.803185	0.444018	22.3303	17.6676	20.2413	21.4972	17.14	15.9798	21.8164	17.0126	23.2847	16.767
TWF1			0.547178	0.284661	-1.9973	-1.14918	22.7186	22.2027	18.5465	17.4694	17.9322	16.8496	23.2985	21.0676	24.1266	23.5137
TXNDC17	+	CSF_PL	2.79806	0.00383871	4.1491	4.67509	22.48	22.294	20.9934	18.5981	20.6274	18.8121	16.3533	17.101	15.5762	16.4048
TXNRD3			0.270633	0.553261	-1.19134	-0.646189	18.887	17.884	22.5975	21.8855	21.873	25.0705	18.2392	24.6432	23.3852	17.7456
TYRO3	+	CSF_PL	2.48341	0.00561491	4.71899	4.13288	20.2186	23.7723	23.6119	23.2215	24.6099	19.5995	15.6468	17.0748	20.147	19.371
UBA7	+	CSF_PL	5.44886	0	4.18583	11.226	22.2954	23.2444	21.7698	21.3877	22.0502	18.1721	18.1271	17.8171	17.2556	18.4465
UBA7			0.723089	0.186145	-1.86142	-1.43503	21.8657	20.345	17.1534	17.8405	18.0348	17.1666	21.8489	21.4814	21.6722	22.3774
UBA7.1	+	CSF_PL	1.46464	0.0363803	-3.26117	-2.54755	24.7756	20.5703	17.8108	19.3808	18.5077	24.4595	23.2775	22.4949	23.0722	24.047
UBE2L3	+	CSF_PL	5.58289	0	-5.09477	-11.6921	17.421	17.3985	17.4723	18.7631	17.3981	22.4543	24.1206	22.6229	22.5679	22.1612
UBE2N			0.575512	0.264936	-1.41604	-1.19649	19.6915	19.1527	17.6251	18.6146	18.0209	22.4818	21.2203	16.7084	21.7218	18.0528
UCHL1	+	CSF_PL	2.92975	0.00295495	6.35006	4.91217	26.6101	26.2833	19.753	23.5775	24.0852	17.0059	18.1508	17.2196	17.0983	19.0841
UCHL3			0.397023	0.411278	-1.06702	-0.88722	24.2111	22.9824	18.1888	21.8093	21.658	20.7268	22.2354	22.9053	24.5749	23.7424
UROD			0.511964	0.311002	-1.61236	-1.08956	21.3873	16.9738	18.0603	19.2442	19.3006	21.2886	22.7679	16.8168	18.526	23.6286
USP5			1.05812	0.0858242	-3.05371	-1.94643	24.4952	19.7471	17.7585	19.3765	16.4734	19.7949	22.2886	23.5301	23.231	24.2748
VAMP2	+	CSF_PL	1.7008	0.023176	4.77177	2.89921	25.5801	22.7881	16.1729	22.3819	18.9749	16.7441	16.0854	16.8082	16.6434	15.758
VAT1L			0.933977	0.111672	2.11177	1.76016	23.9799	21.3608	16.9843	19.7996	19.5748	16.9042	18.8228	18.493	18.2661	18.6545
VATB			0.0222481	0.957302	-0.138916	-0.0646202	25.8197	18.912	16.4751	21.1969	16.3353	18.4471	20.535	23.9876	16.5559	19.9079
VCAM1			0.917068	0.116203	-1.84592	-1.73456	17.8736	20.6154	22.7174	18.7576	21.5075	23.016	21.0386	20.7611	23.8945	21.991
VCAN	+	CSF_PL	3.06138	0.00228571	4.50001	5.15572	23.1126	22.2637	20.0822	18.2613	21.5307	17.0346	16.5505	16.557	15.9812	16.6272
VCP			0.438826	0.371661	1.05542	0.962339	27.8561	25.7133	23.7995	26.2631	24.3579	24.3969	25.0297	24.7263	21.7013	26.8586
VIM			0.47208	0.342336	1.88828	1.0208	28.3511	24.9381	23.6076	23.3942	22.7281	23.0847	21.3259	26.3908	17.5665	25.2098
VNN3			0.0330218	0.938251	0.0667229	0.0948284	24.6538	26.986	28.2326	26.9276	28.0534	26.7506	26.4404	26.5706	28.0739	26.6842
VNN3 .1			0.105636	0.805232	0.232717	0.283372	23.4395	25.0147	26.1523	25.9597	25.8361	26.5954	23.0519	26.3663	24.5716	24.6537
VPS35			0.428885	0.380208	-1.06919	-0.944648	20.1285	20.7225	16.5122	17.9522	17.9534	18.7493	22.2354	20.6875	17.4051	19.5374
VTN			1.04729	0.0879562	-1.70221	-1.93028	18.7137	16.8194	20.4192	19.7486	21.6072	20.4868	20.5986	21.7441	22.2283	20.7613
VTN.1			1.02852	0.0917073	-1.70414	-1.90223	26.8943	29.7922	31.4481	29.8	30.9343	33.0164	31.5	31.4444	30.5216	30.9071
VWF	+	CSF_PL	2.43602	0.00613333	-2.77654	-4.05393	16.7596	17.455	18.262	18.5259	18.3769	21.5948	19.4345	22.4338	20.3778	19.4212
WBP4	+	CSF_PL	2.5173	0.00556863	-3.91442	-4.18975	21.9256	18.4616	17.6419	18.391	17.2777	22.5348	22.1378	22.9915	21.5131	24.0927
WDR1			0.180914	0.68884	0.958244	0.457757	26.2126	25.1605	18.1308	17.4414	20.7733	16.9358	21.4877	20.4489	20.3873	23.6676
XPNPEP1			0.208278	0.648176	0.798089	0.517147	24.4527	21.64	17.9498	21.9965	17.7916	18.732	18.9933	18.1066	21.3911	22.6171
XPNPEP2	+	CSF_PL	1.87656	0.0177647	-3.35083	-3.16534	18.457	20.5646	23.2885	19.3712	23.717	24.4722	23.8418	24.7749	24.4122	24.6513
XPO7			0.421359	0.387473	-0.731315	-0.931185	21.9637	19.4802	18.9431	18.8129	19.7572	21.2848	18.9211	20.4996	19.8763	22.0319
YWHAB	+	CSF_PL	2.77525	0.00381395	3.01249	4.63466	27.1952	27.0447	24.8958	27.1901	25.9959	21.6723	24.3433	23.7105	23.4966	24.0366
YWHAE	+	CSF_PL	2.35217	0.00711111	2.05367	3.9158	28.2859	28.1741	26.0846	28.7612	27.4909	25.047	25.6413	25.6838	25.601	26.5551
YWHAG	+	CSF_PL	2.06991	0.0122885	2.49714	3.46435	27.3088	26.6878	23.733	27.4128	25.563	23.6624	22.8906	24.1109	23.4978	24.0578
YWHAH	+	CSF_PL	2.15816	0.0105253	4.48756	3.60342	26.3686	25.9427	22.7602	26.2063	24.872	20.4818	22.099	16.9527	21.0563	23.1223
YWHAQ	+	CSF_PL	1.49648	0.0341447	2.24235	2.59468	26.5376	25.7933	22.2139	26.0404	24.4411	23.5319	23.7826	21.9488	22.1811	22.3703
YWHAZ	+	CSF_PL	2.01161	0.0135289	1.92136	3.37341	28.5974	27.4649	25.9229	27.9525	26.1233	25.4252	24.8786	25.1853	24.8358	26.1294

## Sheet: NH
Supplementary Table S4. Differentially represented proteins in CSF vs plasma
Gene.names	Student's T-test Significant CSF_PL	Student's T-test significant	-Log Student's T-test p-value CSF_PL	Student's T-test q-value CSF_PL	Student's T-test Difference CSF_PL	Student's T-test Test statistic CSF_PL	NH1_CSF	NH2_CSF	NH3_CSF	NH4_CSF	NH5_CSF	NH1_PL	NH2_PL	NH3_PL	NH4_PL	NH5_PL
A2M	+	CSF_PL	1.77156	0.0146476	-1.85477	-3.00579	29.6552	31.9928	30.1105	30.2197	30.8072	33.1025	33.3266	31.413	33.0754	31.1418
A2M 1			0.131159	0.737555	-0.130223	-0.344522	29.6368	29.3996	29.9949	30.0043	30.7112	30.6629	30.5178	29.5577	30.5163	29.1433
A2ML1 1			0.334056	0.428945	-0.649134	-0.770073	22.6348	24.1555	24.4433	23.035	24.6807	25.7654	24.9978	24.5948	25.259	21.5781
A2ML1 2	+	CSF_PL	3.87685	0.000196721	-3.73793	-6.83657	23.9118	25.0876	25.3711	23.0579	24.5675	29.0869	28.0826	28.4027	28.2069	26.9064
ABAT			1.13658	0.051651	2.73577	2.06302	24.0981	18.0739	21.5737	24.3888	19.4832	20.261	18.4166	17.5105	18.4803	19.2705
ACAA2			0.756922	0.134358	2.38997	1.48821	24.7665	24.3915	21.6081	22.6042	17.7631	19.5386	17.394	19.6969	23.4873	19.0666
ACAT1	+	CSF_PL	2.52657	0.00313433	4.21134	4.20538	26.0507	22.981	21.2124	22.0565	21.2055	18.9615	19.9141	17.3312	18.2329	18.0097
ACO2			0.376762	0.37798	1.35511	0.850087	21.1356	21.8516	21.5173	24.2603	20.7571	21.9734	22.821	23.8621	16.5518	17.5379
ACTR1A	+	CSF_PL	1.56115	0.022087	2.41369	2.69064	22.5273	19.5722	19.8831	20.7796	18.8211	18.067	16.7386	16.2305	19.6018	18.8769
ADGRL3	+	CSF_PL	2.76075	0.00252252	5.38238	4.60905	22.2704	19.083	23.9751	24.5919	23.8637	18.887	16.8841	16.5986	15.7843	18.718
ADIPOQ	+	CSF_PL	2.72386	0.00257391	4.82814	4.54425	28.1429	26.6484	30.3304	29.4126	30.3969	24.1018	23.3668	23.2479	27.2071	22.8669
AFABP			0.938759	0.0846211	-1.67822	-1.76739	23.4754	22.1711	23.996	24.4766	25.5468	26.3245	26.2152	27.1966	25.6126	22.708
AGRN	+	CSF_PL	1.53058	0.0235254	5.43352	2.64524	18.9407	19.0966	26.0016	26.952	26.0471	17.8359	16.9058	15.0157	20.7644	19.3486
AGT	+	CSF_PL	1.26444	0.0389429	1.38587	2.25203	26.9417	26.3902	27.9466	28.7258	28.4243	27.8188	25.6218	25.6995	26.6747	25.6845
AHCY	+	CSF_PL	1.64788	0.0183091	3.76339	2.81992	25.4731	24.9176	22.5967	20.8504	22.2817	18.883	20.707	22.7723	17.4437	17.4966
AHSG			0.550084	0.235626	-0.951321	-1.15406	23.7287	23.8593	26.3036	24.739	25.2913	23.9414	25.9733	27.3263	26.9928	24.4446
AIRC	+	CSF_PL	2.3006	0.00633557	-6.5693	-3.83182	18.9464	19.3672	17.1754	18.3784	17.9149	24.2451	27.7459	18.8242	27.986	25.8276
AK1			0.705885	0.15512	-1.91002	-1.4078	21.9379	18.5293	18.2338	20.4626	17.9476	23.5579	23.4723	22.2437	19.2986	18.0889
AKR1B1	+	CSF_PL	1.46344	0.0272846	2.33239	2.54578	20.52	18.9638	23.0407	22.611	20.8616	20.4001	19.3697	18.6784	18.8058	17.0812
AKR1E2;AKR1B1L			0.372893	0.381704	1.28681	0.842937	23.9351	22.2108	25.3316	24.733	23.875	22.6107	24.6594	26.4293	17.9159	22.036
AKR1E2;AKR1B1L 1			0.326263	0.435961	1.03158	0.755196	21.4882	20.6	23.6144	22.0196	20.9667	16.911	21.3962	24.0855	18.9218	22.2167
ALAD			0.249285	0.547163	-0.915675	-0.602907	24.7184	22.9145	18.1888	21.5455	21.0056	20.6043	21.7555	23.7176	20.6646	26.2092
ALB	+	CSF_PL	1.25718	0.0399288	-0.763851	-2.24131	35.0064	36.1963	36.6695	35.5305	36.3984	36.4898	36.8622	36.5875	37.2634	36.4173
ALB 1	+	CSF_PL	1.31995	0.036015	-0.991774	-2.33391	24.274	24.5475	25.969	24.6358	25.1182	26.1033	25.9489	25.3438	26.9008	25.2065
ALCAM	+	CSF_PL	6.24857	0	6.58196	14.2791	24.2502	23.2854	24.2129	24.7057	25.4166	18.9828	17.5146	17.299	17.5896	17.5752
ALDH2	+	CSF_PL	2.43878	0.00434043	4.5322	4.0585	26.264	23.3047	21.6919	20.5966	21.489	17.7936	16.4245	18.2991	18.8594	19.3085
ALDH7A1	+	CSF_PL	1.2683	0.0389209	2.5023	2.25771	22.1069	22.5967	21.5594	21.1353	18.5713	16.9088	19.6423	18.1617	21.5476	17.1976
ALDH9A1	+	CSF_PL	1.60379	0.0202311	3.5815	2.7541	25.3943	24.6051	23.1469	20.3027	20.8941	17.3757	18.1168	22.2365	19.6151	19.0916
AMBP	+	CSF_PL	2.24535	0.00701299	1.90482	3.74263	21.7422	24.0563	23.065	23.08	23.5907	21.5799	21.2949	19.9841	21.9407	21.2104
ANPEP 1			1.03065	0.066929	-2.31478	-1.90542	19.6531	19.0071	21.988	20.2131	18.5831	20.8975	23.7976	23.1635	24.4539	18.7057
ANPEP;APDE	+	CSF_PL	1.89328	0.0110309	-2.42436	-3.19092	20.12	20.509	22.4256	20.3615	20.3144	23.6601	23.4355	22.6196	24.9801	21.1571
AP2A2	+	CSF_PL	2.06171	0.00838202	-2.2497	-3.45152	25.1259	25.6761	26.6419	26.6384	26.2259	28.5486	29.1068	28.2792	29.4822	26.1399
APLP2	+	CSF_PL	5.57692	0	9.74455	11.671	28.0184	27.653	28.821	29.5436	29.7992	18.1037	20.3383	20.7201	19.1622	16.7881
APOA1	+	CSF_PL	3.37631	0.00106329	-1.48416	-5.76761	35.5493	36.2159	36.2174	34.9497	36.1203	37.4932	37.3313	37.1056	37.3483	37.195
APOA4	+	CSF_PL	1.42146	0.0294921	-1.43272	-2.48371	28.0562	28.8829	28.8022	26.3613	28.3367	30.1527	29.2447	28.4493	29.3353	30.4211
APOB	+	CSF_PL	3.0629	0.00173913	-5.50177	-5.15859	25.6987	29.111	26.7808	25.5126	23.4616	32.7778	31.4632	30.3722	32.9149	30.5454
APOC3			0.685819	0.164741	-0.997369	-1.37587	19.243	18.9414	17.8792	17.5479	19.7045	19.8195	17.7048	19.1144	20.4715	21.1926
APOD	+	CSF_PL	2.68843	0.0027	5.19828	4.48245	27.4313	27.5344	29.4821	28.8889	30.3823	25.9965	20.0153	23.1743	23.6372	24.9043
APOH	+	CSF_PL	2.0688	0.00829379	-4.12572	-3.46261	19.9204	19.4196	18.0395	23.1678	19.0198	21.4836	25.2853	23.0177	26.0427	24.3663
APP	+	CSF_PL	6.0834	0	9.51903	13.5922	28.7437	28.3933	28.9188	29.2086	29.8028	18.4623	19.3108	21.595	20.2306	17.8732
ARHGDIA			0.995753	0.0735238	3.33001	1.85318	21.9565	18.6936	20.5921	22.4222	23.1186	16.7794	17.4157	15.5374	16.0332	24.3672
ARHGDIB			0.631331	0.188687	1.87194	1.28813	22.5387	19.1202	21.6865	22.2358	22.1095	17.8556	18.0492	23.4708	16.8211	22.1344
ASS1	+	CSF_PL	1.73434	0.0155556	3.86637	2.94965	24.42	25.5925	22.9252	18.8461	22.7417	21.502	18.2638	17.9404	18.3597	19.1276
ATIC;PURH			1.01024	0.0709872	1.91166	1.8749	22.0395	21.9806	21.1848	16.9411	20.1067	18.6061	19.752	18.8811	17.8738	17.5814
ATP1A1	+	CSF_PL	3.73161	0.000363636	5.29214	6.51314	25.0102	24.3961	22.1568	22.4958	22.2405	18.4843	17.5405	19.5185	16.1962	18.099
ATP5A1Z;ATP5A1W	+	CSF_PL	2.19424	0.0069	5.69285	3.6608	28.0883	26.8982	23.6484	22.8335	22.763	18.6918	16.5871	22.996	17.7658	19.7266
ATP5F1B	+	CSF_PL	1.77805	0.0143846	4.44298	3.0156	26.9433	23.8058	21.9885	22.0071	19.5682	16.3961	17.8015	21.4167	18.2157	18.2681
ATRN	+	CSF_PL	1.97772	0.00982609	2.23609	3.32087	18.7216	18.1565	19.7648	21.4776	20.4992	16.5058	17.1357	17.5473	18.0155	18.2348
BASP1	+	CSF_PL	2.91999	0.00213592	4.31646	4.89437	25.3441	23.8191	21.6165	22.9732	23.4036	19.6452	16.9966	20.8701	19.4666	18.5958
BCAN	+	CSF_PL	6.26983	0	9.04961	14.3698	26.712	25.9697	27.4402	27.6439	27.7833	17.8671	19.7111	17.1545	18.7564	16.8119
BCAT1	+	CSF_PL	4.56886	0.0003	5.74598	8.54955	23.1122	22.5821	23.4615	23.1186	23.925	16.4004	19.9803	17.1274	16.9008	17.0607
BCHE			0.400208	0.354579	1.38418	0.893013	21.2891	18.6876	23.8114	25.0202	25.0338	22.8311	20.6957	18.0836	21.8729	23.438
BHMT			0.856083	0.104276	2.60063	1.64165	23.5552	24.7269	22.1314	21.7895	22.6975	18.522	19.1159	18.2892	26.2712	19.6992
BLMH	+	CSF_PL	2.86255	0.00230189	4.34389	4.79038	24.2303	23.556	21.9843	23.0298	23.4661	16.7395	18.6198	21.8696	18.577	18.741
BST1			0.729497	0.145724	0.69132	1.44514	25.3655	26.1728	26.815	26.526	27.2816	26.36	25.3112	25.3264	26.7833	24.9233
BTD	+	CSF_PL	2.22923	0.00705128	2.06437	3.71674	25.2491	25.6819	25.8746	25.4535	26.085	25.5991	22.4405	23.6077	23.3467	23.0283
C1QBP			1.14662	0.0509559	2.86668	2.0779	26.3727	22.7946	20.5445	21.9414	18.8439	19.1491	18.4686	21.4159	18.4386	18.6914
C1QC			0.0836122	0.826691	0.205464	0.228654	21.8159	23.1803	20.024	18.8266	20.9992	21.7189	19.2611	20.022	21.9115	20.9051
C1QTNF3			0.122652	0.753016	0.200499	0.324395	19.3231	20.1785	18.7739	19.9788	20.3246	21.1262	18.3507	19.5855	18.2939	20.2202
C1S			0.323848	0.438113	-0.876168	-0.750567	18.9268	19.7806	19.4991	19.2863	18.7612	23.6919	18.6312	17.0257	21.5	19.786
C3	+	CSF_PL	1.9303	0.0108449	-3.78636	-3.24774	21.6987	27.7048	26.4956	26.9035	26.9643	30.1937	30.5921	28.4024	30.4881	29.0223
C4A			0.652971	0.178989	-0.781988	-1.32317	27.0588	26.7625	28.2027	28.212	28.8465	30.08	29.148	28.1232	27.7923	27.8491
C4orf48	+	CSF_PL	4.41565	0.000266667	4.79082	8.14386	21.5174	23.2072	23.1049	24.0183	24.0958	17.9303	17.5687	19.3238	19.2068	17.9599
C5	+	CSF_PL	1.51832	0.0241519	-4.7174	-2.62706	17.6471	27.2011	25.4123	26.4832	25.4193	30.1381	29.4317	27.6809	30.0896	28.4096
C8A	+	CSF_PL	1.29815	0.0373235	-3.68905	-2.30176	18.7894	18.5313	19.1168	23.6446	19.7069	24.1157	26.0991	19.2997	26.2915	22.4283
C8B			0.290389	0.482472	-1.02411	-0.685495	20.6735	20.875	19.3249	18.8571	19.7757	23.111	21.4821	18.3521	24.7095	16.9722
C9	+	CSF_PL	2.62637	0.00277165	-4.45642	-4.37522	19.1771	19.2965	18.6184	19.0598	18.6577	21.9634	25.7045	20.3207	25.2088	23.8943
CA10	+	CSF_PL	2.20488	0.0069434	3.66175	3.67778	19.8322	19.6702	19.9707	24.014	23.2446	18.4868	17.3182	17.4525	16.7893	18.3763
CA2			0.671308	0.170629	-1.525	-1.35265	23.5833	22.241	24.6119	25.0603	27.0185	23.5327	26.4205	26.9882	25.0416	28.1571
CACHD1	+	CSF_PL	2.71061	0.00263248	4.80422	4.52109	21.1981	19.9828	23.3456	24.8827	24.4695	17.6836	16.6756	19.3666	18.7495	17.3823
CACNA2D1	+	CSF_PL	5.56881	0	6.65922	11.6424	27.9702	28.398	28.6609	29.3655	29.1665	23.0392	22.8057	22.4932	21.7221	20.2049
CACNA2D2	+	CSF_PL	4.32206	0.00025	5.98705	7.9038	25.4688	25.2993	25.811	26.8862	26.3873	18.7052	18.0735	20.2032	21.474	21.4614
CACNA2D3	+	CSF_PL	2.08448	0.00809091	2.55949	3.48719	20.3507	19.0572	20.4289	21.2758	22.6008	18.0006	17.5064	17.2982	18.2975	19.8131
CADM1	+	CSF_PL	7.04071	0	6.67939	18.0509	24.5499	24.4711	24.6537	24.7769	25.5016	18.6026	17.6529	17.9516	19.0602	17.2888
CADM2	+	CSF_PL	3.61025	0.000463768	4.83126	6.25142	22.9441	21.4095	23.9486	24.6663	24.1206	17.5126	17.785	17.9632	19.6839	19.9881
CALM2			1.08021	0.0593967	2.33357	1.97932	29.4999	27.9465	25.8293	25.4641	25.9635	21.7668	24.5352	26.1107	23.8043	26.8185
CALR3	+	CSF_PL	3.43233	0.000684211	4.67563	5.88109	24.8167	24.5289	23.7089	23.3841	24.174	19.0001	19.6776	20.4612	16.8483	21.2472
CALU	+	CSF_PL	2.18251	0.00691358	3.2506	3.64212	23.4653	20.9737	20.3412	19.9799	19.9425	16.5021	18.1267	16.3152	17.8794	19.6263
CAMK2A	+	CSF_PL	3.02243	0.00191489	4.69433	5.08294	21.482	19.4983	23.1478	23.6412	24.1917	18.0976	17.1773	17.0208	18.8966	17.297
CAMK2G	+	CSF_PL	5.50685	0	5.30869	11.4256	22.568	22.1797	22.9386	22.9517	23.3962	16.0366	17.2514	17.6937	18.4808	18.0281
CBB2	+	CSF_PL	3.27303	0.00115	-3.08661	-5.56219	19.1381	19.2494	18.1352	19.9579	18.5246	22.7991	21.4676	20.7683	23.3344	22.0688
CCT2			0.969361	0.0779185	-2.99926	-1.81353	22.7417	20.1149	18.3849	17.7361	18.6723	23.4866	26.3647	22.7577	17.7279	22.3093
CCT7			0.734076	0.144242	-2.52868	-1.45235	21.3355	19.6629	18.3178	17.935	19.2744	17.1358	25.386	23.0706	18.847	24.7296
CD109			0.554166	0.234146	1.42295	1.1609	22.4746	19.3052	23.7818	23.1063	23.5997	22.1051	22.8188	19.9757	22.3098	17.9435
CDH1	+	CSF_PL	1.58218	0.0208458	-2.76806	-2.72191	19.238	20.3716	21.8538	22.3888	22.8373	23.5813	23.1736	22.2278	26.6362	24.9108
CDH10			1.0069	0.0711975	2.4998	1.86989	17.4193	18.5043	20.7581	23.5257	23.4791	19.3813	16.8047	19.0169	18.4207	17.5639
CDH13	+	CSF_PL	3.23516	0.00120482	7.48254	5.48805	27.6973	26.6606	28.5802	28.9272	29.066	23.7499	17.6606	17.6824	22.8874	21.5384
CDH2	+	CSF_PL	3.97079	0.000214286	8.76094	7.05201	26.7693	25.8563	28.2534	29.4237	28.8259	17.0294	17.1103	18.3732	20.2357	22.5753
CDH4	+	CSF_PL	2.9889	0.00195918	5.16332	5.02078	21.4036	20.4557	22.7897	24.8155	25.0441	18.5888	17.3576	16.3089	19.0205	17.4163
CDH6	+	CSF_PL	4.2474	0.000235294	7.41421	7.71637	24.5255	24.0471	25.7029	26.7964	26.6205	20.2087	15.6769	19.2254	17.2009	18.3094
CDH7	+	CSF_PL	2.46283	0.00408696	3.59976	4.09851	20.846	19.0095	21.5939	23.3116	23.3083	18.1046	18.2454	17.1197	19.0994	17.5015
CEP70			0.613654	0.197808	-2.14388	-1.25932	19.1073	20.4923	18.4928	21.5223	18.4739	16.4556	24.271	23.4371	24.857	19.7874
CES1L2			0.141167	0.719434	-0.495857	-0.367899	19.0527	21.7498	23.0392	22.686	21.6319	22.4294	23.0685	22.8789	24.5257	17.7365
CETP	+	CSF_PL	1.38708	0.0317647	-3.9321	-2.43296	19.6929	22.7276	19.6447	17.2331	18.7848	25.9682	21.6495	19.4165	26.6042	24.1053
CFH			0.208659	0.608887	-1.06103	-0.51796	20.3115	18.2114	19.6958	23.4562	20.6704	26.7675	18.9635	17.5264	25.2219	19.1712
CFI			0.773821	0.128863	-2.31405	-1.5146	18.6708	19.8595	22.7411	21.5569	21.667	24.7576	24.1607	24.2326	25.0446	17.8702
CFL2	+	CSF_PL	1.20121	0.0453566	-1.81073	-2.15866	18.4965	19.3462	21.3047	21.2585	18.2691	21.9064	21.8762	23.1046	20.065	20.7764
CHGA	+	CSF_PL	2.68139	0.00267769	5.16041	4.47022	23.336	18.7029	23.5962	24.8995	23.3337	16.0233	18.6556	17.2091	17.9765	18.2019
CHGA	+	CSF_PL	4.44132	0.000272727	8.11763	8.21073	27.2655	27.1791	28.0031	28.7494	28.3102	21.0596	20.7736	18.337	16.8554	21.8935
CHGB	+	CSF_PL	6.46411	0	9.58386	15.2241	27.9991	28.4982	28.6675	28.5303	28.98	18.0645	17.9843	21.0734	18.0551	19.5785
CHL1	+	CSF_PL	1.30672	0.0368657	3.32482	2.3144	18.7262	20.244	23.546	23.9244	23.0638	16.6998	18.0701	20.0407	16.3933	21.6765
CHST12	+	CSF_PL	2.27288	0.00668421	2.82336	3.78698	18.676	19.9002	21.8147	20.4492	20.2358	18.1088	16.2864	15.8825	18.6722	18.0092
CKB	+	CSF_PL	1.67433	0.0168584	5.84565	2.8595	30.8977	29.1488	28.3176	26.8859	26.5362	19.6368	25.1112	28.1596	17.627	22.0234
CKMT2			0.385061	0.371261	1.27963	0.865358	22.1996	20.9459	19.5527	16.7556	20.1954	16.5887	23.1065	18.7422	17.5684	17.2453
CLEC3B			0.608172	0.200174	1.47622	1.25034	24.2154	22.9774	22.5085	27.76	25.067	25.3584	22.6193	20.836	23.4148	22.9187
CLSTN1	+	CSF_PL	3.22728	0.00117647	4.85945	5.47271	23.6074	20.6607	24.0522	23.5432	24.5617	19.0666	17.4456	17.1705	18.1559	20.2893
CLU	+	CSF_PL	4.1901	0.000222222	3.03571	7.57492	29.0595	28.8492	30.1288	29.6729	29.4614	27.4192	26.6199	25.4006	26.4681	26.0856
CMPK	+	CSF_PL	1.41975	0.0294387	2.29033	2.48119	22.9223	19.6126	21.0798	20.8694	19.8139	17.9382	19.8488	20.4632	16.5122	18.084
CNDP2			0.609966	0.199497	1.50022	1.25328	25.05	24.1996	23.2988	23.171	22.7914	22.5866	17.7931	23.9006	23.097	23.6325
CNTFR	+	CSF_PL	5.96616	0	8.12085	13.1234	24.7595	24.4325	25.6107	26.4366	27.1496	17.5762	17.4202	16.6607	17.2951	18.8325
CNTN1	+	CSF_PL	3.52367	0.000611111	8.25223	6.06929	27.0154	25.45	29.4267	30.1191	29.9712	20.2989	18.7404	23.0602	17.3121	21.3097
CNTN2	+	CSF_PL	4.47423	0.00027907	8.77687	8.29708	24.8518	23.2626	27.7044	28.1639	28.1128	18.4344	17.9011	16.3586	17.8717	17.6453
CNTN3			0.950555	0.0816324	1.67876	1.7852	18.735	19.3989	21.0295	23.2822	22.9095	19.1611	19.7321	18.6569	20.0634	19.3478
CNTN4	+	CSF_PL	1.46824	0.0270984	3.65391	2.55288	19.8902	19.0243	22.9134	25.8764	24.9633	17.4368	18.8121	20.2492	19.4371	18.4629
COCH	+	CSF_PL	2.55878	0.0030229	7.06548	4.25985	23.6881	19.0446	27.1524	27.1905	27.6499	17.3211	17.5959	17.6186	18.0277	18.8346
COL15A1	+	CSF_PL	1.37199	0.0329339	1.94356	2.41068	19.8419	19.8611	19.1053	21.6993	19.0966	18.7681	19.1929	17.2597	15.7463	18.9195
COL1A1	+	CSF_PL	1.29319	0.0377582	3.29699	2.29444	20.9619	19.4816	21.3677	24.5892	25.062	20.3854	17.9775	19.0213	16.0785	21.5148
COMP	+	CSF_PL	3.06416	0.00175824	-3.69398	-5.16095	18.8928	21.7075	18.7939	20.9912	18.4915	23.0925	22.8243	23.1409	23.9623	24.3269
COX5A			1.0929	0.0575658	2.18356	1.99819	24.0353	20.0497	19.0577	18.4201	19.482	18.2168	17.4679	17.4776	19.7269	17.2379
CP	+	CSF_PL	3.9461	0.000210526	-6.75011	-6.99489	18.5645	21.2083	18.9777	22.6076	19.634	28.4303	27.2291	24.8641	27.6802	26.539
CPE	+	CSF_PL	4.89985	0.000216216	6.45788	9.48348	24.2421	23.4804	25.4872	25.2585	25.3119	20.0618	16.5564	18.534	18.3331	18.0055
CPN1	+	CSF_PL	2.09284	0.00804624	-4.09904	-3.50032	19.8936	18.9844	18.3438	17.2561	18.1405	25.2273	20.5162	20.4852	25.2338	21.6511
CPPED1			0.970958	0.0778113	2.19368	1.81593	23.4526	21.7933	20.8918	20.025	16.5046	18.4281	17.9674	17.5521	19.6233	18.1281
CPQ	+	CSF_PL	1.33772	0.0348199	2.22403	2.36012	19.6123	19.0848	21.6141	22.6654	23.5386	19.4052	18.5077	20.4688	18.5797	18.4337
CPS1	+	CSF_PL	2.28068	0.00653333	4.75655	3.79957	26.1622	27.5862	24.3641	20.8103	25.3289	20.4084	20.3559	21.21	20.3661	18.1285
cpsmb7	+	CSF_PL	1.30168	0.0369889	-1.15716	-2.30697	20.3733	19.312	18.9332	17.6933	17.9429	20.2195	19.6844	20.0603	20.3351	19.7412
CRH			1.14772	0.0513038	1.87497	2.07953	21.5285	19.9303	17.6953	20.0927	20.8888	19.8379	18.8557	17.9103	18.1057	16.0512
CRP			0.440254	0.314731	-0.986567	-0.964872	18.2851	18.8287	21.1935	20.0001	18.3626	18.9613	20.85	21.1353	22.7691	17.8871
CRTAC1	+	CSF_PL	1.54344	0.0228326	3.46879	2.66433	18.9361	18.9367	21.3981	25.6031	22.9868	17.9827	18.51	18.1863	18.7769	17.0611
CSF1R			0.329327	0.433228	-1.20036	-0.761056	17.8474	17.7472	17.5275	22.8951	22.0923	22.7992	18.2551	21.2653	23.2603	18.5313
CST3	+	CSF_PL	1.29145	0.0376204	6.63273	2.29188	19.7938	20.071	28.2664	30.4307	28.8511	17.0694	15.1278	17.361	25.395	19.2962
CSTB			0.0714492	0.848383	0.186906	0.197579	22.1187	19.1164	21.8568	21.4005	19.4145	18.8751	22.4719	21.9818	19.4159	20.2276
CTBS	+	CSF_PL	2.31587	0.00606803	4.89992	3.85662	25.9471	26.4934	24.8697	26.556	26.8195	23.8954	21.7504	17.9368	23.7147	18.8888
CTSA	+	CSF_PL	3.93667	0.000206897	4.55391	6.97319	22.0702	21.5746	24.0565	23.122	24.0526	18.9437	18.4967	17.3744	17.6655	19.626
CTSB	+	CSF_PL	3.02229	0.00189474	5.65115	5.08267	25.32	24.5672	27.9168	26.326	27.1472	18.5154	23.635	21.4335	20.6226	18.815
CTSD	+	CSF_PL	2.23103	0.00709677	6.01963	3.71964	26.234	21.9323	27.0052	27.2571	27.752	22.3908	15.7098	22.3562	19.3746	20.2512
CTSH	+	CSF_PL	3.8929	0.0002	5.76773	6.87305	22.6542	21.2157	24.4817	24.0133	25.4087	16.5606	17.8452	18.8997	17.2907	18.3387
CXADR	+	CSF_PL	2.40242	0.00475524	4.30399	3.99833	20.5139	19.1545	22.5506	24.1094	23.9859	17.5737	17.344	16.3548	18.7022	18.8196
DAG1	+	CSF_PL	2.7554	0.0025	4.33203	4.59964	18.9343	20.5722	22.9471	23.7584	22.9665	17.9798	16.9316	17.6596	16.7899	18.1574
DBI	+	CSF_PL	1.90673	0.0108394	3.64269	3.21154	23.5205	19.2515	23.3363	23.3318	21.0445	15.6084	18.888	20.156	18.8557	18.7631
DCC			0.647722	0.18121	1.91563	1.31469	18.9773	19.8538	21.784	24.6752	23.7335	18.9559	20.0033	20.0829	17.2365	23.167
DCN			0.992634	0.0737722	2.18227	1.8485	22.7438	18.7372	23.2902	17.7822	20.444	17.6731	19.0993	17.3859	17.9824	19.9454
DDAH1	+	CSF_PL	3.44862	0.00060274	4.87025	5.91436	25.8058	22.9902	22.3939	21.6775	22.0982	17.7641	17.6283	17.8344	19.6024	17.7849
DJ-1;PARK7			0.774989	0.128936	2.48106	1.51642	25.3547	25.8997	25.858	24.7972	22.8664	23.002	24.2339	24.9473	16.4565	23.731
DKK3	+	CSF_PL	3.7608	0.0001875	6.30776	6.57723	23.4745	22.0024	25.4422	25.6378	25.4942	16.5475	17.5553	17.2178	19.513	19.6787
DPP6	+	CSF_PL	8.02898	0	5.72136	24.1047	23.4374	23.7299	23.565	23.0645	24.1139	18.2826	18.06	17.4269	18.0012	17.5332
DPYSL2			0.589273	0.211317	2.19801	1.21927	26.456	22.885	23.4658	25.952	20.124	17.587	22.4469	26.1113	20.314	21.4335
DSC2	+	CSF_PL	1.27547	0.0386522	2.90851	2.2683	18.8644	19.0688	23.4156	23.3737	23.0914	17.4404	16.8538	20.9728	19.002	19.0023
DSG2	+	CSF_PL	1.20458	0.0451228	2.72756	2.16365	22.6444	19.6905	21.9175	20.0092	22.3855	16.4184	18.7774	16.8106	22.6157	18.3871
DSP	+	CSF_PL	3.92158	0.00020339	4.87816	6.93853	22.6245	23.5463	21.7599	21.2969	24.7828	17.9193	17.6261	17.8047	17.1774	19.0922
DSTN	+	CSF_PL	1.49687	0.0254059	-3.23247	-2.59526	21.2296	18.6248	16.529	21.2709	19.1231	20.54	22.4928	24.3843	20.7893	24.7335
EEF1A1			0.290946	0.482663	-0.685888	-0.686593	24.1317	25.2207	22.7889	20.9421	23.1463	23.9917	23.5748	24.9724	21.5281	25.5921
EEF2			0.165618	0.679009	0.52508	0.42371	19.0315	20.0973	17.9287	19.6689	18.6467	16.9045	18.586	21.28	15.071	20.9063
EFCAB14	+	CSF_PL	3.44498	0.000693333	5.22564	5.90692	24.9124	24.358	20.9327	24.2838	22.3245	19.8256	17.1981	17.6291	17.5632	18.4672
EFEMP1			1.09316	0.0577294	3.42341	1.99858	21.7531	18.784	23.8648	25.9355	25.0119	21.1057	22.1564	16.7685	17.0202	21.1814
EFNB2	+	CSF_PL	2.65365	0.00274194	4.18845	4.42219	19.7182	19.424	23.051	23.5417	23.0255	16.9989	17.1867	17.4694	17.4234	18.7399
ENO1			0.877014	0.0993921	1.43025	1.67365	30.8313	30.1199	28.9594	27.3693	27.3592	27.7097	28.5776	28.3927	26.0392	26.7687
ENO2	+	CSF_PL	2.01802	0.00906667	5.57254	3.38338	30.9212	29.3291	27.8896	26.8919	25.9302	20.1927	22.9921	26.8096	19.0272	24.0777
ENPP2	+	CSF_PL	2.45232	0.00402857	5.34029	4.08101	24.8107	24.8169	28.6792	29.2292	29.1169	24.2424	23.0229	21.335	19.4633	21.8879
ENPP6	+	CSF_PL	5.80489	0	6.00836	12.5027	23.8309	23.424	25.1639	24.0439	25.3411	19.267	18.5953	17.8418	18.4698	17.5883
EPHA4	+	CSF_PL	3.25049	0.00121951	5.76178	5.51799	23.9283	20.2186	24.9854	25.8599	25.0146	18.9712	17.1095	18.715	18.176	18.2264
ESD			0.480773	0.281845	1.52608	1.0359	23.7144	23.1472	19.4589	19.1607	18.1052	18.4129	17.392	22.6313	17.8544	19.6654
EXTL2	+	CSF_PL	1.87551	0.0110254	4.20817	3.16375	22.3814	21.6801	24.1594	24.9921	25.4543	19.1595	16.2171	20.7604	22.8702	18.6192
F10	+	CSF_PL	2.52789	0.00315789	-4.06126	-4.2076	18.1022	21.38	19.7163	18.4986	18.4249	24.8031	23.2209	21.5698	25.1541	21.6803
F10	+	CSF_PL	1.17729	0.0490174	-1.84769	-2.1233	19.309	19.4024	18.6028	17.4059	19.7172	21.8051	17.9878	20.7209	22.4793	20.6827
F13A1			1.07034	0.0605603	-2.50509	-1.96463	18.654	20.0822	19.1168	19.3229	18.438	25.3444	21.9363	21.7221	21.6259	17.5106
F2	+	CSF_PL	2.27681	0.00654305	-5.73325	-3.79331	18.4948	22.8891	25.561	24.6574	19.2304	29.2342	27.8004	26.6486	28.9026	26.9131
F9	+	CSF_PL	3.14576	0.00136364	-4.59863	-5.3155	19.5991	19.1441	17.7506	21.8334	18.2538	24.7974	24.3901	22.227	24.7993	23.3604
FABP5			0.516635	0.256832	1.44054	1.09753	19.9552	18.4644	21.9179	22.1606	19.8298	17.0748	20.672	22.2278	16.192	18.9585
FABP7	+	CSF_PL	2.94573	0.00222222	5.50598	4.94138	24.8421	24.1469	24.6532	23.6499	23.3487	17.8086	18.0941	22.6466	16.1685	18.3932
FAM20C	+	CSF_PL	1.36897	0.0328527	2.29364	2.40622	17.9291	20.043	20.9298	23.0046	20.9051	17.5711	19.4486	17.956	19.3588	17.009
FAM3C	+	CSF_PL	5.43899	0.000266667	8.26731	11.1923	26.2275	25.5028	28.1582	28.6246	28.6555	18.862	18.4622	20.4522	18.9479	19.1076
FBLN1			0.863818	0.102361	-1.80119	-1.65349	20.2155	19.5854	18.8338	20.5608	17.1172	23.5977	20.151	18.205	21.5145	21.8505
FBXO2	+	CSF_PL	1.30192	0.0370815	4.18376	2.30732	26.6024	25.0947	23.54	19.5688	17.9214	15.9424	20.1317	18.3396	19.7831	17.6117
FETUB			0.492176	0.273656	-0.728262	-1.05562	24.0812	24.0571	24.5538	24.0693	23.72	22.4233	25.2255	25.3258	26.5394	24.6086
FGA			0.149064	0.706927	-0.618502	-0.386121	21.7662	22.7222	22.2017	24.2705	21.4593	23.5836	25.5929	23.0569	25.8649	17.4141
FGB			1.04435	0.0643896	2.21844	1.92589	18.3447	21.5007	20.7394	22.9168	21.7869	19.0184	18.1924	16.8868	18.0871	22.0115
FGFR1	+	CSF_PL	2.77836	0.00253211	2.47212	4.64016	20.1401	20.4194	21.9767	21.8867	21.7716	19.163	18.4489	18.4324	17.8585	19.931
FGG			0.18047	0.658773	0.812369	0.456776	19.9464	22.0739	21.764	24.2909	20.3165	17.7489	24.6597	19.8432	24.6585	17.4194
FH	+	CSF_PL	1.92897	0.0108511	3.26483	3.24569	24.2754	21.1494	21.3356	21.9848	21.099	18.1185	19.2012	21.3572	16.3803	18.4628
FN1	+	CSF_PL	2.57152	0.00306977	-4.00848	-4.28147	23.7994	27.5745	25.6428	28.232	26.5997	31.0448	29.1839	29.4574	32.0122	30.1924
FRRS1L	+	CSF_PL	6.17341	0	4.27272	13.9626	21.9512	21.7556	23.0489	23.0472	23.0482	18.0937	18.1802	18.4097	18.2419	18.5621
FSCN1			0.540494	0.241585	1.02655	1.13794	21.1813	19.1401	20.7987	22.3458	18.7214	18.3564	19.7113	20.8363	20.4651	17.6854
FSTL1	+	CSF_PL	2.88484	0.00234615	4.26096	4.83059	21.5773	21.9002	22.1851	22.9187	23.5073	17.0335	16.3062	17.2402	20.1088	20.0953
FSTL4			0.613773	0.198352	0.904623	1.25951	18.7327	20.2532	19.7386	22.7794	20.3316	20.3028	19.0561	19.1038	19.88	18.9695
FSTL5	+	CSF_PL	1.58505	0.0208496	2.85372	2.72619	21.1483	18.5074	21.7845	24.0142	22.0359	18.6564	17.4856	20.165	17.3571	19.5576
FTH			0.779268	0.128306	2.32377	1.52308	26.0235	26.3457	26.4058	25.3826	27.0307	23.1626	18.3737	25.7521	25.6133	26.6678
FUCA1	+	CSF_PL	4.53499	0.000292683	7.48515	8.45848	23.1275	22.6495	25.411	24.4991	23.2849	15.478	14.9946	15.3548	16.7639	18.9549
GAA;GAAGSD	+	CSF_PL	4.98943	0.000222222	5.52219	9.75058	22.505	23.5833	23.542	24.2748	23.8682	17.6622	17.8438	19.1171	16.5031	19.0361
GAP43	+	CSF_PL	3.44643	0.000702703	5.2539	5.90987	24.6841	23.6224	20.0596	23.3576	21.8134	18.4497	16.7707	16.8737	18.2934	16.88
GAPDH			0.636346	0.185889	1.33378	1.29628	30.1751	30.7866	28.9659	27.6564	27.5102	28.4485	29.036	29.1137	24.9514	26.8756
GC	+	CSF_PL	2.99989	0.002	-2.14178	-5.04109	27.3184	27.5947	28.5023	28.7739	27.7667	30.108	30.3784	29.6455	31.1998	29.3332
GDA	+	CSF_PL	4.50074	0.000285714	4.72237	8.3672	23.6361	22.3267	23.2186	22.95	23.8456	18.6472	17.2514	19.6492	17.4027	19.4146
GDF8;MSTN			0.102546	0.787497	-0.282388	-0.275808	18.5831	19.4569	18.2174	17.847	19.9536	21.8485	20.8745	17.6238	17.1785	17.9445
GDI2			0.655003	0.1784	1.39588	1.32644	26.586	22.9532	26.3182	27.0035	26.3972	21.9329	24.7493	26.5368	23.9941	25.0656
GGACT	+	CSF_PL	1.82225	0.0129751	4.00445	3.0826	24.5836	20.0841	22.9627	22.8345	22.0959	18.924	15.7827	22.0771	18.8647	16.89
GLB1	+	CSF_PL	3.07657	0.00155556	5.35692	5.18428	19.9246	21.6577	23.7272	23.9367	23.7792	17.1606	17.5127	16.4875	15.5357	19.5443
GLO1			1.0753	0.0599085	3.63826	1.97202	26.0098	24.9254	24.8478	24.2316	24.3582	16.9536	23.7638	24.1439	16.6441	24.676
GLOD4			0.294115	0.47911	0.897638	0.692832	23.6359	18.4764	21.1236	21.2137	18.7802	19.4559	21.7428	21.8488	18.1538	17.5403
GLUD1	+	CSF_PL	2.4169	0.00464789	4.99542	4.02225	25.9915	25.0303	22.0686	20.3574	23.1318	19.4741	15.9248	18.5524	17.6481	20.0032
GLUL 1	+	CSF_PL	2.00837	0.00925967	6.01491	3.36838	26.9561	25.9396	25.4594	24.1614	20.9138	17.5646	17.1594	24.3734	16.3659	17.8926
GM2A	+	CSF_PL	2.16197	0.00710843	6.19381	3.60947	24.4518	17.966	25.9522	27.5096	26.1107	17.627	18.4738	17.179	18.6038	19.1376
GOT1	+	CSF_PL	1.32545	0.035517	1.38183	2.34202	27.6636	25.8359	27.605	27.7066	26.7233	25.8929	25.6972	26.629	26.4054	24.0008
GOT2	+	CSF_PL	1.49541	0.0255167	3.79828	2.5931	26.1246	25.2771	21.3595	25.2276	19.4816	19.946	17.8611	21.8393	20.113	18.7195
GPI	+	CSF_PL	1.42527	0.029004	2.18083	2.48935	27.1147	26.6989	27.3233	27.022	25.8923	22.3027	24.7902	27.2766	25.2637	23.514
GPLD1			0.222026	0.588694	0.357226	0.546306	24.3707	25.1017	25.6718	25.4345	25.602	27.12	23.7905	25.2098	24.1856	24.0888
GPNMB	+	CSF_PL	1.31028	0.0366292	2.18733	2.31966	21.7533	23.0503	20.3083	19.1083	19.1713	18.7598	16.6931	19.4866	19.677	17.8383
GPR37L1	+	CSF_PL	6.53648	0	8.06726	15.5544	26.6096	26.4393	25.6594	26.5249	27.4389	18.4136	17.7618	19.2425	19.6164	17.3015
GPX1			0.553942	0.233656	-1.77094	-1.16053	22.2367	19.8502	19.9611	16.7481	22.7736	17.8457	22.778	22.9646	22.7143	24.1218
GPX3			0.253655	0.539431	-0.681009	-0.611839	25.8892	24.7903	26.2641	27.6273	27.4287	28.6238	25.5885	23.9345	28.7748	28.483
GSN	+	CSF_PL	1.3065	0.0367286	-1.83208	-2.31408	26.6664	27.8417	25.6811	28.1001	25.2361	30.2499	28.2174	26.9929	29.1863	28.0393
GSTA1;GSTA2;GSTA3;GSTA4			0.552884	0.23378	1.43118	1.15876	23.9135	20.1986	25.0999	23.9911	24.1102	19.6203	21.8897	24.8003	20.751	23.0962
GSTA2			1.03962	0.0652427	-1.78919	-1.91883	19.4685	20.1396	18.5618	20.5377	19.9896	19.48	21.8646	23.0595	19.5703	23.6687
GSTO1			0.507303	0.263277	-1.47678	-1.0816	23.2291	21.7963	21.5626	19.7691	20.1776	21.1603	23.3253	24.6024	19.0141	25.8166
H2A-IX;H2A-VII;HIST1H2A4L2;HIST1H2A3;HISTH2A4L1;HIST1H2A4L4;HIST1H2A4L1;HIST1H2A4;HIST1H2A4L3			1.13019	0.0522533	2.59623	2.05355	25.5086	25.5665	22.4851	22.3217	23.988	23.3124	22.4965	17.3907	22.478	21.2111
H2B-I;H2B-II;H2B-III;H2B-IV;H2B-VI;H2B-V;H2B-VIII	+	CSF_PL	1.56916	0.0218421	3.1689	2.70255	25.5556	25.8502	22.8183	21.6239	23.8871	21.9569	21.556	17.4473	20.9263	22.0041
HAGH			0.145921	0.712439	0.453281	0.378891	18.8953	20.9743	21.8049	23.4926	22.3423	19.7122	20.2808	23.2977	18.8144	23.1378
HBAA	+	CSF_PL	1.94495	0.0105591	-5.72828	-3.27029	27.0865	30.9426	26.1265	34.1697	34.0955	34.6212	36.5592	36.7475	35.9333	37.2013
HBAD	+	CSF_PL	1.77609	0.0143923	-6.65218	-3.01264	21.1949	27.0361	21.1825	29.8549	30.412	29.9269	32.9948	33.7721	31.3052	34.9424
HBB	+	CSF_PL	1.80844	0.0129126	-5.51792	-3.06164	26.027	30.4967	25.7517	33.1736	34.1303	33.9589	35.8977	36.0931	34.9383	36.2809
HBBR;HBE	+	CSF_PL	1.88384	0.0109592	-6.53094	-3.17648	19.6431	25.7205	20.8048	28.0156	29.1245	28.8601	32.0819	32.7278	29.8041	32.4893
HDHD2			0.843442	0.108108	1.60162	1.62227	21.7036	21.5706	18.2658	20.5759	17.2344	18.6807	19.5838	17.6931	18.0965	17.288
HEPH	+	CSF_PL	1.69081	0.0164793	3.2381	2.88421	20.5487	19.9069	21.8781	22.9871	23.0822	20.1918	16.3851	16.2964	20.7092	18.6301
HEXB	+	CSF_PL	2.68893	0.00274576	5.27965	4.48333	20.4691	23.5393	25.6409	24.1953	25.2025	20.3024	18.6644	16.392	17.3597	19.9303
HGFAC	+	CSF_PL	1.32638	0.0356364	-3.65703	-2.34339	17.9413	18.5319	18.0738	20.712	19.9719	24.9638	17.3102	22.0172	25.1995	24.0252
HINT1			0.644887	0.182358	2.12671	1.31011	21.4013	19.9324	23.0945	22.5433	18.5058	16.4905	17.3925	18.2056	18.4074	24.3478
HIS3;HIS4	+	CSF_PL	1.17143	0.0492222	3.24777	2.11463	26.4771	27.1697	23.4635	23.1352	24.9559	24.2953	22.5744	21.436	23.7318	16.925
HMBS			0.195455	0.631906	-0.998834	-0.489547	19.1871	19.3078	18.8105	18.3572	18.4879	13.7703	21.7239	22.3559	16.4916	24.8029
HNRNPA2B1			0.0681431	0.854196	-0.180645	-0.189019	19.1905	19.9627	17.9082	17.7584	18.3292	17.088	19.5791	17.098	18.6005	21.6866
HP			0.182943	0.655549	1.29822	0.462225	22.7041	29.3649	24.3738	24.7744	24.5137	19.4668	32.7921	22.657	25.8072	18.5167
HRG	+	CSF_PL	3.23162	0.00119048	-5.40987	-5.48117	21.5574	22.1628	25.753	21.7116	25.7173	28.4159	29.0573	28.4187	28.619	29.4407
HSP70			0.661366	0.175333	-1.876	-1.33669	22.6721	18.9958	22.3259	22.8413	23.8965	20.7133	24.57	26.1588	22.1434	26.5261
HSP90AA1			0.490729	0.274078	1.44759	1.05312	29.7649	29.0009	27.3376	25.9288	25.6797	22.3854	26.5512	28.5645	25.0317	27.9411
HSP90AB1			0.533183	0.24528	1.54135	1.1256	21.9351	23.4157	19.624	18.172	17.1793	20.5139	18.0429	17.7201	16.4999	19.8425
HSP90B1			1.01992	0.0689132	2.2587	1.88938	23.6543	22.7305	21.2448	17.1393	21.6219	19.916	18.2057	18.4181	20.1776	18.3799
HSPA4;HSPA4L			0.615614	0.197752	2.217	1.26252	24.144	21.3181	20.8697	20.824	16.3109	17.0152	16.6982	23.2255	16.9701	18.4729
HSPA4L			1.14351	0.0511081	5.05036	2.07329	27.4467	25.5051	24.7415	21.8933	23.0525	16.4168	14.683	26.2281	16.751	23.3084
HSPA5	+	CSF_PL	2.08518	0.00813714	4.61418	3.48829	25.3861	24.9076	24.1087	25.0129	24.7375	22.1651	15.0784	21.5915	20.6854	21.5615
HSPA8			0.163756	0.681293	0.397768	0.419522	29.0384	27.3177	27.5506	27.5668	27.1284	24.7318	27.3952	29.3055	26.0275	29.1531
HSPD1	+	CSF_PL	2.17509	0.0070184	4.99832	3.63031	26.1537	26.0747	23.5476	23.7275	21.7123	19.7471	16.4647	21.6146	16.9459	21.4519
HSPE1			0.714871	0.15145	1.50462	1.42204	20.4022	19.0881	20.4101	23.2848	21.3234	18.0835	17.9214	21.6511	21.0113	18.3182
IDH1	+	CSF_PL	1.40119	0.0305354	1.19533	2.45378	25.6208	25.0185	24.4824	24.9481	24.011	24.395	22.9033	22.9755	24.803	23.0273
IGFALS	+	CSF_PL	2.15983	0.00713772	-3.54178	-3.60608	17.8541	19.0068	19.8484	17.978	16.7586	23.3316	24.0241	21.2449	21.1385	19.4157
IGFBP7	+	CSF_PL	1.33551	0.0349618	2.63883	2.35687	18.6286	18.4792	19.9849	23.74	22.0359	16.4794	18.9902	18.1495	18.7678	17.2876
IMPAD1	+	CSF_PL	2.99513	0.00197938	6.68074	5.03229	23.6845	18.8827	24.3415	25.4634	25.2251	16.0486	17.8833	16.6012	15.3159	18.3445
ISLR2	+	CSF_PL	1.81551	0.0131287	3.07675	3.07236	19.6433	18.3366	22.5915	21.8849	22.4521	18.7403	17.567	15.9631	18.4341	18.8201
ITIH2	+	CSF_PL	3.63139	0.000470588	-3.14284	-6.29648	25.8549	28.1392	28.15	27.5433	27.9253	30.9136	30.8066	30.3556	31.362	29.8891
ITIH3	+	CSF_PL	3.42556	0.000675325	-3.41624	-5.86729	24.571	27.1923	25.624	25.8545	26.0375	29.3057	30.198	28.1154	30.0921	28.6494
ITIH4;ITIH3	+	CSF_PL	3.16282	0.00139535	-5.45175	-5.34818	20.0865	25.6582	21.8629	21.6419	22.295	29.0066	27.961	26.2265	27.9296	27.6796
JUP	+	CSF_PL	2.4849	0.00385401	4.85624	4.13536	22.7911	22.692	19.3978	19.0738	25.2819	16.9815	17.2404	16.5643	16.7487	17.4205
KAZALD1	+	CSF_PL	2.66396	0.00269919	4.87494	4.44002	19.8078	23.0029	23.4063	23.5527	24.2505	18.4527	15.9162	16.7632	18.0594	20.4541
KNG1	+	CSF_PL	4.26502	0.00024	-3.40435	-7.76029	24.3985	25.2421	26.5735	24.9842	25.3446	29.4453	28.655	27.8643	28.9311	28.6689
LAMC1	+	CSF_PL	1.91845	0.0109684	2.16391	3.22951	19.3815	19.9588	20.1261	21.8718	18.2081	17.6073	17.6135	17.1363	17.4391	18.9305
LAMP2	+	CSF_PL	5.17066	0.000242424	5.86668	10.3109	24.8152	25.1442	25.2232	25.4032	25.7838	20.3369	18.4013	18.111	20.9508	19.2362
LCAT	+	CSF_PL	2.68851	0.00272269	-7.21299	-4.48259	17.3317	17.0443	18.3357	25.2593	18.1337	25.543	26.5248	26.3142	28.2742	25.5137
LCN10;LCN8;AL355987.1;LCN6			0.0631155	0.862088	0.274111	0.175907	23.0853	21.2404	25.5755	28.5749	27.2584	25.4696	26.5158	22.2546	26.219	23.905
LCP1			0.436851	0.316786	-1.44574	-0.958833	20.4757	18.9812	19.0081	17.4446	20.3323	24.6116	17.1075	18.7929	23.2608	19.6979
LDHA			0.0810725	0.831257	0.189875	0.222218	26.2087	23.5005	26.9655	26.7993	25.7509	25.998	26.2868	26.1156	26.5249	23.3502
LDHB	+	CSF_PL	1.87413	0.0109697	2.28087	3.16164	27.6644	25.5128	27.2636	27.0716	26.4988	22.6586	23.905	26.3015	25.2965	24.4452
LMAN2;LMAN2L	+	CSF_PL	5.26531	0.00025	7.23617	10.6146	23.1654	23.5857	25.0893	25.7027	25.47	17.4061	15.6888	17.4873	18.042	18.2082
LOC107056878			0.637969	0.185404	1.18939	1.29891	22.1887	18.2534	17.399	19.3996	19.7179	17.4578	17.8276	18.1322	19.8378	17.7562
LOC776594			0.597085	0.206543	0.952274	1.23214	22.6036	22.7832	24.7746	24.1226	25.4419	23.3244	20.908	23.3363	24.0638	23.3321
LRBA	+	CSF_PL	2.8079	0.00257944	5.46373	4.69257	23.7527	24.9227	25.0151	19.3355	24.4757	18.3896	16.4823	18.0031	17.902	19.4061
LRP1	+	CSF_PL	4.06333	0.000218182	5.31888	7.26916	22.6831	23.1791	23.9703	23.73	24.0451	18.9943	18.5451	15.4974	19.178	18.7985
LRRC15	+	CSF_PL	2.17379	0.00697561	-3.94963	-3.62825	19.7521	18.8717	20.9733	21.0425	18.5807	25.6878	22.7489	20.9776	26.1726	23.3815
LRRC4C			0.135663	0.729576	0.808656	0.355083	19.2288	18.4337	22.4534	25.8717	22.7808	26.4224	18.387	16.7678	19.0202	24.1278
LRRN1	+	CSF_PL	1.55346	0.0222165	2.61313	2.67921	20.2719	18.3205	22.0457	21.8903	22.6015	19.0866	18.2794	20.0492	16.5029	18.1463
LSAMP	+	CSF_PL	7.30527	0	10.3974	19.5095	27.6513	27.5282	28.5545	28.7419	28.9312	17.8052	18.9785	18.5998	16.3891	17.6475
LUM	+	CSF_PL	2.54769	0.003	1.78283	4.24106	27.5458	27.9854	29.3675	28.5081	28.708	27.4431	26.8101	26.2193	26.9071	25.8211
LY86	+	CSF_PL	2.56341	0.00304615	3.61178	4.26769	21.5518	19.2825	23.2244	23.7367	23.355	18.3607	18.2079	18.768	19.2389	18.5162
MAN1A1			0.816357	0.116	2.58405	1.58057	19.5251	18.3964	23.3701	25.8031	23.9662	20.982	18.9183	18.4014	22.1947	17.6443
MANBA	+	CSF_PL	2.33886	0.00587586	3.31337	3.89406	20.87	19.3608	22.5946	21.8708	21.8817	16.7512	17.6543	17.4578	17.6746	20.4732
MAPT			0.8905	0.0960854	1.66952	1.6942	23.4192	20.5379	18.9922	19.5138	19.3287	20.6872	19.1296	17.6604	18.2483	17.7185
MB	+	CSF_PL	1.88986	0.0110154	-5.74783	-3.18569	18.2857	22.7943	17.4514	17.8302	17.2025	25.7373	28.3805	26.1549	20.9545	21.0759
MBP			1.16062	0.0501793	3.29126	2.09864	26.1205	24.4363	21.227	18.7527	18.8927	18.7148	19.6309	17.4024	19.8441	17.3807
MCFD2	+	CSF_PL	1.21786	0.0439716	2.20647	2.18326	19.4604	19.3881	19.304	23.4603	22.181	18.0465	19.9986	19.529	17.2158	17.9715
MCFD2	+	CSF_PL	2.72019	0.00255172	-4.04264	-4.53783	19.3445	21.5003	23.0768	21.3085	23.9663	25.995	26.9917	24.5677	25.5949	26.2602
MDH1			0.974157	0.0774637	0.916673	1.82074	27.8164	25.6464	27.479	27.7865	27.0917	25.8316	26.5944	27.2736	25.9165	25.6206
MDH2			0.326857	0.436326	1.47103	0.756333	26.9837	24.8673	18.3776	25.348	20.1527	23.0921	22.9353	23.9614	19.5614	18.8239
ME1	+	CSF_PL	1.28156	0.0380509	3.26389	2.27728	23.952	23.2955	22.4807	22.3478	20.3983	23.8371	18.167	20.2316	16.6182	17.3008
METRNL	+	CSF_PL	1.50916	0.0244034	2.86053	2.61348	19.1318	20.519	19.8717	24.3681	21.231	16.7602	18.7316	16.9241	18.3107	20.0924
MIA3			0.824124	0.113952	-1.10702	-1.59255	20.7238	19.7436	19.9248	20.7902	20.626	21.9023	22.6001	22.1963	18.8939	21.7508
MINPP1			0.864133	0.102574	0.662651	1.65397	27.8048	28.4134	29.6521	28.7449	29.8051	28.6058	28.3088	28.0461	28.3343	27.812
MMP17			1.12407	0.0528874	2.16165	2.04447	19.2218	19.5854	20.8592	23.1742	21.2039	16.7472	20.0245	16.8855	20.6168	18.9622
MMP2			0.167603	0.67639	0.823608	0.428165	19.1465	17.6637	24.7861	25.9965	25.4231	21.625	21.7021	21.8158	24.4635	19.2916
MPST	+	CSF_PL	2.11829	0.00762353	3.72333	3.54037	24.9206	21.1653	22.1065	21.1178	20.4584	19.1518	17.5957	15.7647	19.1926	19.4473
MSRA			0.892878	0.0957187	2.23409	1.69782	22.6704	18.2531	22.9306	21.6363	19.3934	18.296	18.4094	22.0177	18.8054	16.1848
MTAP			0.626564	0.191149	1.45734	1.28038	23.4321	21.6584	23.3577	23.1106	22.8912	18.1697	19.5493	23.8294	23.046	22.5689
MYH1F;MYH1C;MYH1B;MYH1A;MYH1D;MYH1E			0.911939	0.0914831	2.10272	1.72678	21.6326	23.1164	17.3028	18.0592	20.0981	19.5649	16.9867	16.4803	18.6852	17.9782
MYH1F;MYH1C;MYH1B;MYH1A;MYH1D;MYH1E	+	CSF_PL	1.62287	0.0194798	3.87076	2.78255	25.1057	26.4604	23.2502	19.8074	24.6633	21.6635	19.3612	22.0208	17.7934	19.0944
MYOC			0.0451548	0.892604	-0.269518	-0.128076	19.6224	17.3926	22.0286	23.3569	20.5492	17.9414	20.6731	19.7377	18.0258	27.9194
NCAM1	+	CSF_PL	5.38362	0.000258065	8.83979	11.0052	28.7755	28.6839	29.4568	29.741	30.1015	22.011	18.5598	20.225	19.3029	22.461
NCAM2			0.91059	0.0916933	2.07404	1.72473	17.6356	17.8256	21.3312	23.1	22.1325	19.8479	17.6249	18.6099	17.6818	17.89
NECTIN1	+	CSF_PL	2.13258	0.00757143	1.89862	3.56294	19.0194	19.8458	20.985	21.1256	21.5611	18.671	19.3523	17.7437	18.6422	18.6346
NEGR1	+	CSF_PL	5.55635	0	10.0955	11.5985	25.8446	24.3924	28.1167	28.4479	28.3192	16.7285	17.4723	16.8321	17.6887	15.9214
NELL2	+	CSF_PL	3.38561	0.00107692	5.98676	5.78635	24.9143	24.7137	25.7498	27.2909	26.8727	20.9253	19.4849	19.2009	22.6814	17.3151
NEO1	+	CSF_PL	4.23746	0.000230769	6.5614	7.69169	24.0099	22.3729	24.8474	27.2081	26.136	18.1667	18.0146	18.4697	18.9268	18.1895
NFASC	+	CSF_PL	2.35277	0.00555556	5.12026	3.91678	22.3559	19.1999	23.5093	25.8076	25.3523	19.2417	16.3584	17.373	18.9537	18.6969
NID1	+	CSF_PL	2.50389	0.0037037	3.78273	4.16721	21.2887	21.7022	22.8177	23.8728	23.7665	18.0349	16.9697	18.782	21.4067	19.3409
NID2	+	CSF_PL	1.21459	0.044	1.88754	2.17843	18.5312	19.3202	21.8293	21.8665	22.3074	19.9622	17.777	18.5196	19.6341	18.5239
NLGN1	+	CSF_PL	2.92795	0.00217822	3.14589	4.90889	20.4732	18.9238	20.912	21.5488	21.7715	17.4118	16.2622	17.4598	18.2635	18.5025
NLGN4X;NLGN4	+	CSF_PL	3.53162	0.000619718	6.13104	6.08586	24.1655	23.01	24.5517	24.9261	25.64	19.334	19.3732	16.2415	20.5843	16.105
NME2			0.477777	0.2837	0.972667	1.03071	25.721	24.3174	25.618	25.5436	25.2499	20.7541	24.6001	25.7002	25.3569	25.1752
NPC2	+	CSF_PL	3.13718	0.00148315	5.66146	5.29913	23.0608	20.7933	24.9529	24.7253	24.7241	18.1098	15.9468	20.3182	18.3448	17.2296
NPEPL1			0.78593	0.125971	1.76239	1.53345	22.481	20.6638	16.6792	19.6781	21.8935	18.6881	18.0044	17.4007	18.0421	20.4485
NPEPPS	+	CSF_PL	2.64222	0.00272	4.75639	4.40249	26.7931	25.7164	24.9188	25.4274	24.9085	20.2235	19.1453	24.1121	18.4755	22.0259
NPTX1	+	CSF_PL	2.33305	0.00583562	4.57179	3.88458	20.8091	18.8858	23.6346	25.243	23.7301	18.3461	18.5486	17.4593	17.0983	17.9914
NPTX2	+	CSF_PL	5.76886	0	8.41842	12.3678	25.7221	24.5188	26.9296	27.7753	26.7878	18.2052	18.4517	18.2975	16.3978	18.2893
NPTXR	+	CSF_PL	2.6144	0.0028125	6.09059	4.35467	25.4625	23.5843	26.9546	28.9276	26.8485	23.1069	22.1673	17.5708	20.3291	18.1505
NRCAM	+	CSF_PL	6.70737	0	8.86201	16.3613	26.3606	26.0603	27.726	28.2424	27.9899	18.609	18.9637	17.7363	17.6371	19.1229
NRN1			1.14674	0.0511293	2.31492	2.07808	17.9684	19.0969	22.2953	23.0058	22.6658	19.9576	17.6796	18.6568	19.2446	17.9191
NRXN1	+	CSF_PL	2.93386	0.0022	6.24038	4.91967	23.0989	20.8568	24.7773	26.9523	25.9775	20.677	17.4142	17.9282	16.972	17.4696
NRXN3			0.764201	0.131374	2.88094	1.49959	23.1959	20.7109	24.8536	26.5737	25.2763	16.5715	22.8896	24.0412	18.1069	24.5965
NTM	+	CSF_PL	7.52675	0	10.6333	20.8171	26.9797	26.6397	28.3466	28.478	28.5782	16.2479	17.9754	17.5546	17.3163	16.7617
NTNG1	+	CSF_PL	1.47321	0.0269917	2.31247	2.56023	17.5081	21.1535	19.448	21.5061	19.4576	18.534	18.5169	18.1243	16.0288	16.3068
NTRK3	+	CSF_PL	1.33161	0.0351939	2.37751	2.35111	19.477	18.0914	21.2252	22.2577	22.2608	17.4785	18.788	20.3884	17.1958	17.5738
NUTF2	+	CSF_PL	2.67747	0.00272131	2.8303	4.46341	25.3196	25.073	25.6025	25.0557	25.5352	21.4399	21.9666	23.7652	21.0916	24.1713
ogchi			0.331684	0.431256	1.53459	0.765554	25.0132	27.2136	25.5674	23.8544	25.1535	25.8653	16.1997	24.6273	26.065	26.3718
OGDH	+	CSF_PL	1.76206	0.0149573	3.18059	2.99144	24.0666	19.5224	19.2634	18.8126	22.5457	18.023	16.8632	18.068	17.7845	17.569
OGN	+	CSF_PL	2.22242	0.00703185	3.91013	3.70583	20.9516	19.9501	23.2337	25.2468	24.4619	19.223	19.183	17.8132	18.5892	19.485
OMG	+	CSF_PL	3.1534	0.00137931	3.56069	5.33012	21.2213	20.8278	23.5244	23.1791	22.7608	18.8194	18.0845	18.2277	18.3383	20.24
OPCML	+	CSF_PL	5.15521	0.000235294	8.27685	10.2621	25.0461	23.9371	26.6562	27.1663	27.5056	18.1055	17.627	18.2688	16.1905	18.7351
P4HB			0.322754	0.438343	1.20425	0.748468	23.0425	23.2766	19.0975	16.7283	21.1806	17.6865	23.4653	18.6116	18.4365	19.1043
PAFAH1B2			0.775359	0.129196	2.48708	1.517	24.6169	23.1055	23.2794	20.6503	17.977	18.1914	17.7505	23.4263	17.2985	20.5269
PAM	+	CSF_PL	6.71597	0	8.97477	16.4029	25.9009	26.2639	26.7956	27.6779	27.4813	16.5647	17.7462	17.4502	18.3928	19.0918
PCDH1	+	CSF_PL	2.08627	0.00818391	2.47923	3.49	20.0934	17.9389	21.3963	20.3325	21.4109	18.2819	16.6807	18.0327	18.3975	17.3832
PCSK2	+	CSF_PL	4.19307	0.000226415	3.84653	7.58221	21.5383	22.5238	22.0776	23.3583	22.5513	17.0929	19.0058	19.0258	19.3997	18.2924
PDIA3			0.232354	0.572592	0.693208	0.567936	19.2183	18.2003	18.9837	22.9215	20.414	21.5521	16.0819	19.4694	19.031	20.1373
PDXK	+	CSF_PL	2.77291	0.00250909	5.42897	4.63052	26.4877	24.8226	25.5863	24.5102	23.1471	18.6646	17.6663	23.5108	18.5615	19.0058
PEBP1			0.0549598	0.875543	0.180918	0.154384	21.7974	21.5072	25.373	26.1321	24.902	22.9607	23.683	25.6718	21.7721	24.7196
PENK	+	CSF_PL	5.58863	0	7.55614	11.7125	25.3524	25.9389	23.7926	25.6243	25.6869	16.8614	19.0513	18.3367	16.2025	18.1626
PEPD			0.557568	0.232573	0.92578	1.1666	20.1686	20.8267	21.9115	20.1221	20.9449	18.8234	17.9438	21.5607	21.5086	19.5084
PGAM1			0.538822	0.242143	0.608323	1.13512	29.1453	27.9939	27.1894	26.7462	26.4858	26.8775	27.576	26.9295	27.0272	26.1087
PGD	+	CSF_PL	1.73689	0.0156093	3.5013	2.95348	24.3751	21.8595	22.9745	23.0547	21.7334	17.4512	17.8857	23.4349	19.4095	18.3093
PGK			1.13458	0.0518528	2.30711	2.06006	29.0606	27.8401	27.2123	25.96	25.3448	25.1354	25.607	27.0387	24.535	21.566
PGM1			0.92362	0.0887307	2.56515	1.74449	26.7176	25.4821	25.2053	22.3522	22.7254	23.7214	23.6946	22.9165	17.2622	22.062
PIGR			0.685064	0.164602	-1.67799	-1.37466	18.5126	20.1335	17.7834	18.5983	20.2444	22.3414	17.3453	21.5489	23.4394	18.987
PIGS	+	CSF_PL	1.96638	0.0101838	6.9058	3.30334	30.5701	29.9901	28.9038	27.9681	27.7781	16.4419	19.2173	28.2425	23.5123	23.2671
PKM			1.15071	0.0513677	1.30394	2.08396	30.4939	29.5407	28.6933	28.4713	27.6927	27.0291	27.543	28.8073	28.3464	26.6465
PKM 1	+	CSF_PL	1.16809	0.049481	2.45747	2.10969	25.6639	25.1054	24.129	23.351	22.8218	17.7968	22.1827	23.9253	22.2762	22.6026
PLG	+	CSF_PL	1.48159	0.0265394	-4.75699	-2.57263	18.1318	20.2955	26.5416	26.7318	25.8747	29.2027	28.0526	27.8915	29.2998	26.9137
PLG 1	+	CSF_PL	2.46036	0.00405755	-3.52891	-4.09439	20.2077	17.9903	20.2252	19.1632	17.9586	22.4233	23.8868	22.802	23.9721	20.1054
PLOD1	+	CSF_PL	2.10336	0.00781287	4.43991	3.51686	19.0214	19.7167	23.5211	24.5531	23.3658	18.0517	15.8006	17.2139	17.4455	19.4668
PLXDC2	+	CSF_PL	2.7539	0.00247788	2.25796	4.597	23.5961	22.7213	24.6728	24.9336	24.7619	22.4182	21.6321	21.6033	22.4991	21.2433
PLXNB1	+	CSF_PL	1.35077	0.0342394	2.39568	2.37937	19.3456	17.5891	22.1234	22.4633	20.6715	19.0553	17.6605	17.1318	17.2017	19.1652
PLXNB2	+	CSF_PL	2.74008	0.00245614	5.0556	4.57268	22.9147	19.0123	23.9201	23.9029	24.2671	17.5086	16.0372	17.5998	19.1564	18.4371
POMGNT1	+	CSF_PL	2.03863	0.00880447	4.53986	3.41547	22.2691	19.1209	23.543	25.8363	25.2772	17.9703	16.993	20.0356	18.5526	19.7957
PPIA			0.913501	0.0912963	3.05483	1.72915	23.7342	19.5961	25.8104	25.3348	23.5739	21.6926	19.9739	25.2428	17.1849	18.681
PRDX1	+	CSF_PL	2.26032	0.00698039	-4.22291	-3.76672	23.4398	24.3038	22.7072	26.9528	24.1556	25.704	29.4964	29.2454	27.5829	30.6452
PRDX6			0.493872	0.273138	1.42789	1.05854	25.2011	25.4216	24.679	23.8436	22.6525	21.151	22.8335	26.7087	19.5305	24.4347
PREP			0.429723	0.324224	0.737429	0.946143	21.8879	20.3436	19.3763	18.708	18.2871	17.7221	18.4538	19.6557	20.2194	18.8648
PRNP	+	CSF_PL	6.38917	0	9.12721	14.8891	26.0835	26.0203	27.1431	27.3381	26.395	17.6433	19.4113	17.2099	17.0055	16.0739
PROC	+	CSF_PL	2.64025	0.00269841	-4.81061	-4.39909	17.8238	19.1478	18.1337	20.9195	17.4026	24.2635	20.8896	25.8157	24.5089	22.0028
PROS1			0.378234	0.37733	-1.66038	-0.852802	20.155	18.1308	25.7395	26.6467	26.5985	26.3533	25.2265	23.579	27.1261	23.2875
PROZ			0.38038	0.375586	-1.30386	-0.856754	17.7066	17.3744	20.8742	20.1594	18.4571	16.1377	23.2168	20.8058	22.7871	18.1436
PSAT1	+	CSF_PL	1.56868	0.0217467	3.27555	2.70184	23.7223	23.1318	19.259	23.6853	19.2197	17.5962	18.2122	20.8941	17.7871	18.1508
PSMA1			0.15154	0.703467	0.617752	0.391794	23.52	21.4376	21.7783	19.4086	18.6644	18.6998	16.0524	21.28	23.0642	22.6237
PSMA2			0.0621255	0.862481	0.218749	0.173312	24.8633	23.5597	21.6454	21.4925	22.6459	23.3044	18.2854	24.0528	23.4419	24.0285
PSMA3			0.0791559	0.833438	0.178896	0.217343	23.8208	22.8091	21.7504	20.2875	21.7157	22.3869	19.6539	22.7876	22.5469	22.1136
PSMA4			0.258343	0.534034	0.745718	0.621378	23.2822	21.6158	21.2054	19.4515	20.2761	21.0514	17.8837	22.7355	18.2015	22.2302
PSMA5			0.106297	0.783774	0.473827	0.284984	23.8322	22.5265	17.3185	17.6162	19.519	16.3678	18.4766	20.591	22.3239	20.684
PSMA6			0.0523753	0.878684	0.211759	0.147496	23.0803	21.2997	20.924	20.7744	20.1941	17.5249	22.8695	23.8693	18.0176	22.9325
PSMA7			0.0571993	0.872485	-0.148121	-0.160326	25.6271	24.0225	22.5346	22.9634	22.96	24.9198	20.9098	24.8271	24.0579	24.1336
PSMB1			0.065239	0.859299	0.139645	0.18146	24.3251	22.8415	21.205	20.8878	21.4257	20.6351	21.6744	22.6118	21.9352	23.1304
PSMB2			0.789454	0.124864	-0.907784	-1.53892	22.8388	22.1077	21.1136	19.9511	20.5412	22.6481	21.1858	22.2079	22.7128	22.3369
PSMB4			0.0138843	0.965956	0.0456387	0.0406957	22.1521	20.7949	17.5346	18.5443	20.7617	20.5168	17.9414	21.3838	21.3918	18.3257
PSME4			0.179307	0.658879	0.788705	0.454208	28.4214	29.3258	28.8889	28.6849	28.521	29.9637	29.4672	21.0868	29.3175	30.0631
PTGDS	+	CSF_PL	6.38052	0	7.53398	14.8509	31.7778	31.8135	32.7278	32.6954	33.931	23.8611	25.7913	25.2385	25.2857	25.099
PTMA			0.955792	0.0806125	2.18823	1.79309	22.0077	22.8015	20.4908	16.5174	19.3477	16.9909	17.0827	19.3526	17.5665	19.2313
PTPRG	+	CSF_PL	3.68852	0.000358209	6.23618	6.41934	25.1914	24.4909	26.2583	27.2022	26.6828	22.9667	18.3891	19.2237	19.5166	18.5486
PTPRN2	+	CSF_PL	5.06179	0.000228571	7.16759	9.97106	24.9624	24.5528	24.9906	25.718	25.4806	16.97	17.3544	16.6621	18.4213	20.4585
PTPRS	+	CSF_PL	3.57084	0.000514286	6.91606	6.16805	23.5878	21.3695	25.3703	26.9376	25.9663	18.4964	16.7684	19.2821	16.3699	17.7344
PTPRZ1	+	CSF_PL	4.69823	0.000205128	6.79305	8.90495	25.3433	24.5158	24.9899	25.2191	25.2441	20.2252	16.8827	19.3918	16.249	18.5981
PVALB	+	CSF_PL	1.91204	0.010911	5.0201	3.21969	28.8477	27.5814	28.3228	27.7581	28.8652	25.1941	25.2561	25.4105	17.3607	23.0533
PYGB	+	CSF_PL	1.4369	0.0285141	4.03798	2.50653	27.165	26.4714	25.4271	24.3493	24.2243	23.6331	22.8401	25.1376	17.9462	17.8904
QSOX1	+	CSF_PL	2.80313	0.00255556	6.91455	4.68409	27.1875	26.7433	28.3007	29.0697	28.4853	23.4652	17.1999	22.9045	23.6222	18.0219
RAB1A			0.224684	0.585133	-0.359348	-0.551896	22.4407	22.1356	21.363	21.2536	21.6774	21.167	21.8434	23.5447	20.5671	23.5446
RAN			0.838604	0.109576	-2.32984	-1.61484	19.3633	19.7294	18.1851	21.5976	19.189	19.038	23.2065	22.102	19.2021	26.165
RBP4	+	CSF_PL	1.53292	0.0234894	-3.22081	-2.64871	20.6959	24.1541	26.3426	26.9085	26.7877	28.6236	28.4576	27.3998	28.8888	27.623
RDX			0.247152	0.550149	0.534539	0.598533	19.3758	19.5947	20.5532	21.3987	19.4627	17.2381	18.9408	21.2383	18.8067	21.4886
RELN	+	CSF_PL	6.8097	0	10.338	16.8633	28.1596	27.2915	29.3632	29.0097	28.474	19.6412	16.9021	18.8837	17.5638	17.6171
RGMA	+	CSF_PL	1.55109	0.0224828	3.487	2.67569	17.6322	19.433	21.8275	24.7475	22.6376	17.4488	16.3742	18.4923	18.3766	18.1508
RGN	+	CSF_PL	1.45284	0.027629	2.8038	2.5301	21.8188	16.9265	20.9719	22.2721	20.5769	18.8698	16.6204	19.3442	16.7477	16.965
RIDA	+	CSF_PL	2.12099	0.00759763	1.95664	3.54462	19.6545	19.528	20.6044	20.6507	20.4288	16.4631	17.9579	19.2131	19.098	18.351
RNASET2;AL159163.1	+	CSF_PL	1.46084	0.0272713	2.20788	2.54192	18.7207	18.3583	21.6344	21.0381	21.9278	18.8632	18.1016	17.7707	16.7022	19.2021
RNPEP			0.871431	0.100812	1.93303	1.66513	22.0557	20.5316	21.5555	17.4762	18.9356	20.1046	15.8383	19.6645	18.1943	17.0877
RPS3	+	CSF_PL	1.26794	0.03881	1.76271	2.25718	19.2618	22.5004	19.4258	18.251	19.4243	18.762	16.9413	18.1133	17.8025	18.4307
RTN4RL1	+	CSF_PL	3.75577	0.000369231	4.90807	6.56615	22.1551	21.0182	23.3543	23.9838	23.9588	16.5321	18.1739	18.9617	17.2845	18.9776
S100B	+	CSF_PL	2.21241	0.00698734	4.49759	3.68981	25.4222	22.7466	23.416	18.2754	22.1242	17.3085	17.0386	18.5397	18.8109	17.7988
SCG2	+	CSF_PL	6.87059	0	10.2491	17.1689	27.7598	27.916	26.757	27.8949	28.2686	18.0709	16.9676	15.7306	17.6421	18.9395
SCG3	+	CSF_PL	5.91234	0	10.1122	12.9132	27.6374	27.6074	28.4546	29.0823	28.4316	18.0767	19.7547	16.6556	19.7984	16.3667
SCPEP1	+	CSF_PL	3.85034	0.000190476	3.38965	6.77669	19.5077	20.6472	21.8798	19.7718	21.1641	17.4412	17.6172	17.3243	16.2585	17.3811
SCRN1	+	CSF_PL	1.47109	0.0269959	4.78543	2.55709	26.7712	25.6786	21.8035	22.5043	17.45	17.2747	17.9675	21.3852	17.712	15.9409
SELENOP			0.465817	0.292267	-0.848346	-1.00987	20.4679	22.581	22.7192	23.7939	22.6032	24.6853	23.2647	22.3474	24.6858	21.4236
SEMA6D	+	CSF_PL	3.27191	0.0011358	5.54697	5.56	21.3028	19.9877	23.146	23.6921	24.0529	17.51	16.5383	15.2473	16.1998	18.9512
SEMA7A	+	CSF_PL	1.92489	0.0108783	5.01286	3.23941	20.5045	20.0548	25.7137	26.059	26.1777	17.4275	18.8213	19.4596	20.6529	17.0842
SEPP1B	+	CSF_PL	1.46465	0.0273143	4.18032	2.54757	25.4243	25.4919	25.5834	26.359	25.9162	24.4009	15.2514	21.9367	23.4865	22.7976
SERPINA10			0.45997	0.296985	-1.3859	-0.999632	19.6868	19.1526	18.695	18.1531	17.2371	22.7551	21.3663	15.5519	21.769	18.4117
SERPINA4	+	CSF_PL	1.53376	0.0235385	-1.58089	-2.64996	25.654	27.7001	28.6699	26.9555	28.103	29.2436	29.6309	29.5022	28.3254	28.2847
SERPINC1	+	CSF_PL	2.3055	0.00610811	-2.61532	-3.83977	24.4842	25.8682	28.29	26.063	27.3105	28.8208	29.6634	29.1657	29.0019	28.4408
SERPIND1	+	CSF_PL	1.74776	0.0155283	-1.96983	-2.96987	25.2346	26.0316	26.9072	28.3601	28.3849	29.7027	28.919	28.4105	29.0879	28.6475
SERPINF1			0.471935	0.287825	1.26994	1.02054	24.2704	25.3985	26.6033	28.4099	28.0104	27.492	22.4074	23.9997	27.2931	25.1505
SERPINF2	+	CSF_PL	1.98353	0.00972678	-1.5349	-3.32986	26.1653	27.9813	28.6247	27.1149	28.3614	29.3222	29.2556	29.3877	29.1241	28.8325
SERPINI1	+	CSF_PL	6.82513	0	6.03028	16.9402	24.0282	23.6074	24.1388	23.9663	24.5674	17.8124	17.072	18.5997	18.8742	17.7984
SET			0.157948	0.692166	0.763996	0.406394	23.9814	23.174	20.8707	20.3879	17.4084	17.8394	18.621	23.565	17.5621	24.415
SEZ6	+	CSF_PL	4.36932	0.000255319	6.24121	8.0243	23.7821	21.8682	24.6659	25.5624	24.9829	19.2126	18.5688	17.373	17.7592	16.7417
SEZ6L	+	CSF_PL	6.22628	0	5.86774	14.1845	24.2441	24.1595	24.4862	24.6185	24.5473	17.4424	17.7869	18.6944	19.3724	19.4208
SEZ6L 1	+	CSF_PL	6.46682	0	9.19107	15.2364	26.6335	25.4337	27.2978	27.877	27.5774	16.8529	18.2338	16.7301	18.8645	18.1826
SH3BGRL	+	CSF_PL	1.90953	0.0108542	2.95664	3.21582	22.6831	21.8313	22.751	21.4985	21.6303	17.5687	17.7796	21.1378	17.7152	21.4096
SH3BGRL3			1.14879	0.0513014	2.65994	2.08112	22.9022	21.6369	23.1279	16.8385	22.3931	18.7828	18.5918	19.8389	19.5629	16.8227
SKP1	+	CSF_PL	1.98603	0.00978022	3.73111	3.33373	26.142	24.015	23.2358	22.4648	20.3397	20.1683	19.29	19.2501	17.6208	21.2125
SLC1A2	+	CSF_PL	1.21515	0.0440989	1.85193	2.17926	22.3321	19.7878	19.3829	19.9119	17.5004	17.6403	17.0451	17.7304	19.2114	18.0283
SLITRK5	+	CSF_PL	1.83601	0.0125226	2.85958	3.10352	18.531	20.7201	22.2942	23.3562	21.7899	18.171	19.528	19.4248	17.5574	17.7123
SOD1	+	CSF_PL	1.73709	0.0156822	2.81865	2.95379	27.9394	27.3164	27.0536	26.3314	27.4045	21.753	25.1662	25.2096	22.9038	26.9194
SOD2			0.770651	0.129302	1.42945	1.50966	24.3922	21.9528	25.3137	25.6711	24.9013	23.4606	22.3094	22.1395	25.4757	21.6985
SOD3	+	CSF_PL	3.02253	0.00193548	2.56477	5.08314	26.3137	28.038	27.9715	27.1677	28.0332	24.5665	24.71	23.8834	25.5573	25.9831
SPARC	+	CSF_PL	6.63163	0	8.21231	15.9989	25.2617	25.7059	26.2718	26.8398	26.632	18.7868	16.5974	18.4897	17.2821	18.4937
SPON1	+	CSF_PL	1.6831	0.0165505	4.06479	2.87265	20.7369	18.8535	22.1798	25.3708	24.0569	20.0162	16.7474	19.6829	15.8609	18.5666
SST	+	CSF_PL	4.87487	0.000210526	7.09028	9.41011	24.442	24.8441	23.4157	24.2267	25.0176	15.8438	16.9003	18.9454	18.9466	15.8587
TALDO1	+	CSF_PL	1.43465	0.028464	1.80683	2.50321	21.779	20.2562	21.7367	21.5966	21.0766	18.6109	18.3633	22.04	19.3693	19.0274
TCN2	+	CSF_PL	1.64025	0.0184324	2.20346	2.80851	21.0478	20.2902	22.1201	18.9686	18.7964	19.3026	17.0992	17.2324	19.05	17.5216
TCP1			0.241575	0.558287	1.06109	0.587056	22.6478	18.8991	18.7492	21.3254	21.342	15.3567	18.2169	23.6878	17.3323	23.0644
TF			0.257091	0.534899	-0.450919	-0.618834	32.0242	31.7446	34.5105	33.7557	34.366	34.2894	34.4278	32.6561	34.5887	32.6936
TFRC	+	CSF_PL	2.16407	0.00715152	-2.4171	-3.6128	21.239	23.0251	21.4266	22.7713	23.2717	26.7286	24.5258	23.6315	24.5261	24.4075
TGFBI	+	CSF_PL	2.923	0.00215686	-4.91132	-4.89985	18.2913	20.271	19.8118	20.9712	18.0299	24.8721	23.1368	21.9383	26.5711	25.4135
THY1	+	CSF_PL	4.38783	0.00026087	9.54726	8.07189	27.0321	28.2783	28.5343	26.8819	28.535	17.5646	18.0509	22.3055	18.2371	15.3672
TKT			0.346837	0.41349	-1.35679	-0.794282	17.9765	18.3734	21.0541	23.0866	22.462	19.5186	23.7827	25.3095	18.0873	23.0385
TMSB4X	+	CSF_PL	1.74553	0.0154554	3.37151	2.96651	27.2577	25.7419	24.9759	24.6356	25.8872	19.8562	22.9435	24.0453	19.9214	24.8742
TNC			0.543656	0.24	1.84249	1.14326	21.0655	18.1266	18.0924	22.1141	23.2238	18.1594	16.0389	18.1779	23.3389	17.6947
TNC	+	CSF_PL	2.10174	0.00776744	3.74566	3.51431	24.4413	20.6037	18.7738	22.2735	21.011	16.5364	18.8796	17.1721	16.9107	18.8761
TPI1			1.01013	0.0707859	1.41606	1.87473	28.7391	26.5759	28.8748	28.7752	28.5229	26.9204	28.0849	28.3902	25.2513	25.7607
TRNAU1AP			1.14316	0.050963	-3.6774	-2.07277	20.415	19.214	18.5517	18.5054	17.7945	23.9319	24.9777	22.8654	25.1901	15.9025
TTR	+	CSF_PL	4.30227	0.000244898	3.35878	7.85377	34.9094	36.1299	36.244	34.6705	36.2628	33.1411	32.1329	32.3032	31.6289	32.2165
TTR 1			0.1164	0.764869	-0.182727	-0.309441	28.144	29.3719	29.553	29.6998	30.0364	29.0078	28.9862	28.3016	30.8007	30.6226
TUBA1A;TUBA4B;TUBA3E;TUBA1C			0.218847	0.592739	-0.76953	-0.539602	27.2349	24.5087	24.1702	24.1662	22.2462	22.3396	25.3414	27.0098	22.9269	28.5562
TUBB1	+	CSF_PL	3.85153	0.000193548	-6.10791	-6.77937	19.542	18.2096	18.9693	17.7854	19.8774	24.3865	25.0214	25.2099	22.6348	27.6706
TUBB2A			0.217536	0.594156	1.10922	0.53683	25.523	23.7391	21.7818	22.3253	17.296	19.3754	17.0352	24.9426	19.403	24.3628
TUBB4B			0.279643	0.49966	-0.903617	-0.664202	27.7489	25.526	24.4756	24.0994	20.9305	24.2303	25.3359	27.2478	23.2796	27.2048
UBB	+	CSF_PL	1.62076	0.0194643	2.36538	2.77941	25.5448	26.7644	26.9384	27.7061	27.9351	22.788	25.0353	25.083	23.2372	26.9184
UCHL1	+	CSF_PL	2.87702	0.00232381	7.61456	4.81646	28.4272	26.6306	26.8628	25.4941	24.1444	16.9883	17.9975	24.1539	18.1508	16.1958
UCHL3			0.532601	0.24495	-1.2493	-1.12462	19.1745	19.2204	18.1807	20.0428	21.0751	20.4732	21.3339	21.0204	17.4394	23.673
UCHL3	+	CSF_PL	1.34569	0.0343231	3.08498	2.37188	24.0972	22.9906	21.8094	22.247	21.3152	15.7586	19.9047	22.5578	17.7317	21.0819
VAMP2			1.12556	0.0528239	1.94698	2.04669	22.814	19.1103	19.2785	19.4184	20.5001	18.9341	15.8688	19.6125	18.0221	18.9489
VCAM1			0.102575	0.789162	-0.355784	-0.275881	18.4247	19.228	20.0457	20.2116	22.1196	22.9454	20.514	17.4735	22.7393	18.1363
VCP;TERAL2	+	CSF_PL	1.81107	0.0130392	4.52568	3.06563	27.1847	26.349	24.1448	23.6851	24.4628	17.5999	21.2792	25.279	20.1123	18.9275
VIM			0.171112	0.672951	0.738911	0.436012	24.1329	21.4304	18.4982	19.1119	20.8345	20.5758	15.8592	22.993	18.0999	22.7854
VNN3;VNN1;VNN2			0.33969	0.422284	-1.10433	-0.780773	26.5879	27.1846	27.9756	22.747	24.9643	29.2178	28.6067	28.3439	24.3828	24.4297
VNN3;VNN1;VNN2 1			0.170884	0.671665	0.690786	0.435504	24.9962	25.3911	25.3557	22.5448	24.1558	26.3768	25.4836	25.2997	23.7637	18.0658
VTN	+	CSF_PL	2.18628	0.00695652	-1.5795	-3.64811	27.9234	30.1441	29.6697	29.0346	29.6579	30.8573	31.5724	30.6592	30.8873	30.3511
VWF	+	CSF_PL	2.4966	0.00373529	-3.45809	-4.15497	19.4236	18.9964	17.2428	17.5813	17.7772	24.0507	22.3239	20.8714	19.8525	21.2132
WDR1	+	CSF_PL	1.37995	0.0323594	3.79038	2.42244	25.4371	18.5959	23.3879	22.1143	21.9384	16.9688	18.5575	22.6635	16.5284	17.8034
XPNPEP2			0.515727	0.256787	1.32062	1.09598	19.8135	21.8596	20.8135	24.6523	20.958	21.2237	20.3023	16.9577	22.0082	21.002
YWHAB	+	CSF_PL	1.81272	0.013064	4.36153	3.06813	28.7636	27.142	26.0021	25.1197	24.431	20.6995	21.7887	25.4822	18.3768	23.3035
YWHAE	+	CSF_PL	1.8107	0.0129756	2.83637	3.06507	29.2792	28.2092	27.2424	26.0113	26.0581	23.0615	24.3182	26.3252	23.0856	25.8277
YWHAG	+	CSF_PL	1.78661	0.0142995	3.22428	3.02855	28.6824	27.3167	25.4572	24.4725	24.6399	21.851	22.8697	25.1758	21.211	23.3397
YWHAH	+	CSF_PL	1.64546	0.0183529	5.22074	2.8163	27.8525	26.1462	24.5152	23.3648	23.407	17.402	18.0399	24.8828	16.3549	22.5024
YWHAQ	+	CSF_PL	1.27252	0.0387148	2.75616	2.26394	27.5712	25.4246	25.1748	23.8537	23.0211	19.982	21.309	24.913	21.0618	23.9986
YWHAZ	+	CSF_PL	1.83197	0.01272	2.73947	3.09738	29.3759	28.1311	27.1541	26.5278	26.268	23.4938	24.8441	26.9187	23.1656	25.3374
