# Supplementary material for: Comparison of plasma and cerebrospinal fluid proteomes identifies gene products guiding adult neurogenesis and neural differentiation in birds
Source: Sci Rep. 2021 Mar 5;11:5312. doi: 10.1038/s41598-021-84274-x (PMC7935914; doi:10.1038/s41598-021-84274-x)
Supplement: Supplementary file 6 — Supplementary Table S5. GSEA results. [file 41598_2021_84274_MOESM6_ESM.xlsx]

## Sheet: gsea_report_for_CSF_GG
Supplementary Table S5. GSEA results of the prominent and statistically significant pathways (FDR q-value<0.25)
NAME	SIZE	ES	NES	NOM p-val	FDR q-val	FWER p-val	RANK AT MAX	LEADING EDGE
GO_DEVELOPMENTAL_MATURATION	22	0.626158	1.86397	0	0.0683576	0.069	112	tags=77%, list=30%, signal=104%
GO_BEHAVIOR	31	0.572299	1.84141	0	0.0512541	0.103	114	tags=68%, list=30%, signal=89%
GO_SYNAPTIC_SIGNALING	40	0.552403	1.82448	0	0.0329739	0.129	129	tags=68%, list=34%, signal=92%
GO_SYNAPSE_ORGANIZATION	41	0.52996	1.73655	0	0.0563431	0.373	105	tags=59%, list=28%, signal=72%
GO_CELL_CELL_SIGNALING	73	0.47835	1.66347	0	0.0829059	0.687	152	tags=62%, list=40%, signal=83%
GO_POSITIVE_REGULATION_OF_INTRACELLULAR_SIGNAL_TRANSDUCTION	40	0.493318	1.61646	0	0.107173	0.87	79	tags=40%, list=21%, signal=45%
GO_REGULATION_OF_NERVOUS_SYSTEM_DEVELOPMENT	61	0.465104	1.59269	0	0.112522	0.916	155	tags=64%, list=41%, signal=91%
GO_CELL_PART_MORPHOGENESIS	47	0.462844	1.57128	0	0.125508	0.955	123	tags=57%, list=33%, signal=75%
GO_NEURON_DIFFERENTIATION	84	0.448054	1.58981	0.001	0.111547	0.922	125	tags=54%, list=33%, signal=62%
GO_NEURON_DEVELOPMENT	75	0.455099	1.57262	0.001	0.128656	0.953	125	tags=55%, list=33%, signal=66%
GO_NERVOUS_SYSTEM_PROCESS	43	0.506164	1.67314	0.001002	0.0797	0.636	114	tags=56%, list=30%, signal=71%
GO_REGULATION_OF_TRANS_SYNAPTIC_SIGNALING	31	0.548238	1.75324	0.00100705	0.0578907	0.308	147	tags=74%, list=39%, signal=112%
GO_COGNITION	18	0.630836	1.83523	0.0010352	0.0370086	0.109	81	tags=61%, list=22%, signal=74%
GO_POSTSYNAPSE_ORGANIZATION	15	0.651044	1.81147	0.00106045	0.030931	0.151	105	tags=67%, list=28%, signal=89%
GO_CELL_JUNCTION_ORGANIZATION	60	0.481993	1.66282	0.002	0.0777974	0.689	105	tags=50%, list=28%, signal=58%
GO_CELL_MORPHOGENESIS_INVOLVED_IN_NEURON_DIFFERENTIATION	47	0.48348	1.6108	0.00200602	0.108128	0.883	123	tags=60%, list=33%, signal=77%
GO_POSITIVE_REGULATION_OF_MAPK_CASCADE	26	0.562215	1.73328	0.00203046	0.0526143	0.388	79	tags=50%, list=21%, signal=59%
GO_PEPTIDYL_TYROSINE_MODIFICATION	23	0.5434	1.63897	0.00203459	0.0954448	0.796	70	tags=39%, list=19%, signal=45%
GO_REGULATION_OF_PEPTIDYL_TYROSINE_PHOSPHORYLATION	19	0.594328	1.74721	0.00205339	0.0543663	0.328	66	tags=37%, list=18%, signal=42%
GO_REGULATION_OF_SYNAPSE_STRUCTURE_OR_ACTIVITY	23	0.561618	1.70645	0.0020555	0.0639588	0.497	105	tags=65%, list=28%, signal=85%
GO_CELL_MORPHOGENESIS	65	0.448706	1.53933	0.003	0.142704	0.986	133	tags=55%, list=35%, signal=71%
GO_CELL_MORPHOGENESIS_INVOLVED_IN_DIFFERENTIATION	58	0.451791	1.52859	0.003	0.149717	0.992	133	tags=57%, list=35%, signal=74%
GO_CELL_PROJECTION_ORGANIZATION	80	0.433257	1.52341	0.003003	0.149003	0.992	125	tags=51%, list=33%, signal=60%
GO_CELLULAR_COMPONENT_MORPHOGENESIS	51	0.444782	1.49579	0.003003	0.165973	1	123	tags=53%, list=33%, signal=68%
GO_REGULATION_OF_NEURON_DIFFERENTIATION	45	0.470999	1.55169	0.00300601	0.134797	0.979	114	tags=56%, list=30%, signal=70%
GO_SENSORY_ORGAN_DEVELOPMENT	19	0.581235	1.69551	0.00524109	0.0663359	0.552	117	tags=63%, list=31%, signal=87%
GO_NEUROGENESIS	95	0.407038	1.43917	0.00600601	0.219758	1	125	tags=48%, list=33%, signal=54%
GO_REGULATION_OF_CELL_DEVELOPMENT	59	0.444907	1.53453	0.00700701	0.145231	0.987	125	tags=53%, list=33%, signal=66%
GO_POSITIVE_REGULATION_OF_PROTEIN_MODIFICATION_PROCESS	43	0.463499	1.5497	0.00703518	0.132998	0.981	79	tags=37%, list=21%, signal=42%
GO_GLIOGENESIS	25	0.507616	1.56085	0.00712831	0.135973	0.967	100	tags=48%, list=27%, signal=61%
GO_REGULATION_OF_CELL_PROJECTION_ORGANIZATION	45	0.445574	1.49001	0.009	0.172107	1	114	tags=51%, list=30%, signal=65%
GO_REGULATION_OF_CELL_DIFFERENTIATION	84	0.403009	1.41109	0.01001	0.246462	1	141	tags=51%, list=38%, signal=64%
GO_CELLULAR_MACROMOLECULE_LOCALIZATION	45	0.442951	1.48575	0.0100402	0.174991	1	100	tags=47%, list=27%, signal=56%
GO_POSITIVE_REGULATION_OF_RNA_BIOSYNTHETIC_PROCESS	15	0.572981	1.62066	0.0105152	0.109538	0.855	73	tags=47%, list=19%, signal=56%
GO_REGULATION_OF_NEURON_PROJECTION_DEVELOPMENT	38	0.464377	1.52502	0.0110999	0.15073	0.992	114	tags=55%, list=30%, signal=71%
GO_GLIAL_CELL_DIFFERENTIATION	22	0.529934	1.60299	0.0113402	0.106142	0.901	100	tags=50%, list=27%, signal=64%
GO_CELL_SURFACE_RECEPTOR_SIGNALING_PATHWAY_INVOLVED_IN_CELL_CELL_SIGNALING	18	0.553471	1.60574	0.0113754	0.108532	0.895	88	tags=61%, list=23%, signal=76%
GO_CELL_CELL_ADHESION_VIA_PLASMA_MEMBRANE_ADHESION_MOLECULES	30	0.480967	1.55324	0.0121951	0.137257	0.978	154	tags=70%, list=41%, signal=109%
GO_AXON_DEVELOPMENT	52	0.433353	1.44564	0.0140562	0.215768	1	123	tags=54%, list=33%, signal=69%
GO_BIOLOGICAL_ADHESION	114	0.380303	1.35299	0.016	0.321996	1	154	tags=50%, list=41%, signal=59%
GO_OSSIFICATION	24	0.494333	1.51445	0.0163934	0.149624	0.997	101	tags=50%, list=27%, signal=64%
GO_REGULATION_OF_SYSTEM_PROCESS	32	0.460866	1.4702	0.0171371	0.196358	1	116	tags=50%, list=31%, signal=66%
GO_HOMOPHILIC_CELL_ADHESION_VIA_PLASMA_MEMBRANE_ADHESION_MOLECULES	19	0.519633	1.55423	0.0175983	0.140965	0.978	154	tags=84%, list=41%, signal=135%
GO_POSITIVE_REGULATION_OF_NERVOUS_SYSTEM_DEVELOPMENT	37	0.448492	1.45866	0.021148	0.20408	1	153	tags=62%, list=41%, signal=94%
GO_PEPTIDE_METABOLIC_PROCESS	26	0.485574	1.50973	0.0214505	0.148814	0.998	88	tags=46%, list=23%, signal=56%
GO_REGULATION_OF_CELL_MORPHOGENESIS	38	0.444461	1.46586	0.0220884	0.195817	1	109	tags=47%, list=29%, signal=60%
GO_REGULATION_OF_PROTEIN_STABILITY	15	0.535807	1.51974	0.0221519	0.145845	0.996	99	tags=53%, list=26%, signal=70%
GO_NEGATIVE_REGULATION_OF_NEURON_DIFFERENTIATION	20	0.509894	1.51253	0.022869	0.148407	0.998	122	tags=65%, list=32%, signal=91%
GO_CELL_CELL_ADHESION	58	0.41483	1.41902	0.024024	0.242926	1	154	tags=55%, list=41%, signal=79%
GO_REGULATION_OF_MAPK_CASCADE	37	0.436321	1.41886	0.0262097	0.238911	1	112	tags=46%, list=30%, signal=59%
GO_HEAD_DEVELOPMENT	45	0.423369	1.41102	0.0270541	0.242397	1	131	tags=56%, list=35%, signal=75%
GO_REGULATION_OF_GTPASE_ACTIVITY	15	0.544644	1.52154	0.0286624	0.14765	0.994	67	tags=47%, list=18%, signal=55%
GO_NEGATIVE_REGULATION_OF_CELL_DEVELOPMENT	22	0.483984	1.46926	0.0336391	0.193817	1	122	tags=59%, list=32%, signal=82%
GO_NEGATIVE_REGULATION_OF_NERVOUS_SYSTEM_DEVELOPMENT	22	0.473413	1.43089	0.0390947	0.22776	1	122	tags=59%, list=32%, signal=82%
GO_CELL_CELL_JUNCTION_ORGANIZATION	17	0.505369	1.45055	0.0396246	0.214467	1	102	tags=53%, list=27%, signal=69%
GO_NEURON_PROJECTION_GUIDANCE	30	0.45593	1.42705	0.0413306	0.231086	1	133	tags=60%, list=35%, signal=85%
GO_METAL_ION_HOMEOSTASIS	22	0.472843	1.44369	0.0419652	0.215722	1	42	tags=32%, list=11%, signal=34%
GO_NEURON_DEATH	17	0.508701	1.45013	0.0423992	0.211026	1	136	tags=65%, list=36%, signal=97%
GO_REGULATION_OF_CELLULAR_RESPONSE_TO_STRESS	26	0.456291	1.4155	0.0436992	0.241394	1	186	tags=77%, list=49%, signal=142%
GO_REGULATION_OF_CELL_MORPHOGENESIS_INVOLVED_IN_DIFFERENTIATION	30	0.451026	1.43174	0.0456853	0.230426	1	80	tags=43%, list=21%, signal=51%

## Sheet: gsea_report_for_CSF_MU
Supplementary Table S5. GSEA results of the prominent and statistically significant pathways (FDR q-value<0.25)
NAME	SIZE	ES	NES	NOM p-val	FDR q-val	FWER p-val	RANK AT MAX	LEADING EDGE
GO_BEHAVIOR	40	0.641743	2.18395	0	0	0	122	tags=60%, list=21%, signal=71%
GO_CELL_MORPHOGENESIS_INVOLVED_IN_NEURON_DIFFERENTIATION	45	0.594713	2.06393	0	0.00502683	0.01	139	tags=62%, list=24%, signal=75%
GO_CELL_MORPHOGENESIS_INVOLVED_IN_DIFFERENTIATION	56	0.555317	2.00863	0	0.0104239	0.031	139	tags=54%, list=24%, signal=64%
GO_CELL_PART_MORPHOGENESIS	49	0.5679	1.98621	0	0.0108569	0.042	180	tags=67%, list=31%, signal=89%
GO_CELLULAR_COMPONENT_MORPHOGENESIS	52	0.549077	1.97018	0	0.0098901	0.048	180	tags=63%, list=31%, signal=84%
GO_AXON_DEVELOPMENT	46	0.548543	1.94408	0	0.011243	0.076	205	tags=72%, list=35%, signal=102%
GO_CELL_MORPHOGENESIS	69	0.514401	1.92649	0	0.0127397	0.094	180	tags=57%, list=31%, signal=72%
GO_NEURON_DIFFERENTIATION	84	0.505829	1.92143	0	0.0121069	0.1	205	tags=62%, list=35%, signal=82%
GO_NEURON_DEVELOPMENT	80	0.505708	1.91771	0	0.0113998	0.104	205	tags=63%, list=35%, signal=83%
GO_REGULATION_OF_SYNAPSE_STRUCTURE_OR_ACTIVITY	22	0.616348	1.89387	0	0.0142757	0.153	163	tags=64%, list=28%, signal=85%
GO_REGULATION_OF_NERVOUS_SYSTEM_DEVELOPMENT	65	0.512834	1.89242	0	0.0134092	0.156	205	tags=62%, list=35%, signal=84%
GO_REGULATION_OF_SYNAPTIC_PLASTICITY	20	0.624405	1.8563	0	0.0178886	0.243	139	tags=65%, list=24%, signal=82%
GO_REGULATION_OF_CELL_MORPHOGENESIS_INVOLVED_IN_DIFFERENTIATION	29	0.571713	1.8519	0	0.0172523	0.248	139	tags=59%, list=24%, signal=73%
GO_REGULATION_OF_HORMONE_LEVELS	33	0.564747	1.83491	0	0.0205921	0.307	112	tags=45%, list=19%, signal=53%
GO_CELL_PROJECTION_ORGANIZATION	89	0.478678	1.833	0	0.0199863	0.313	205	tags=57%, list=35%, signal=75%
GO_CELL_CELL_SIGNALING	108	0.464973	1.82583	0	0.0210494	0.34	122	tags=38%, list=21%, signal=39%
GO_REGULATION_OF_NEURON_DIFFERENTIATION	48	0.517884	1.81952	0	0.0218241	0.362	205	tags=65%, list=35%, signal=91%
GO_SYNAPTIC_SIGNALING	54	0.51112	1.8106	0	0.0235673	0.389	122	tags=50%, list=21%, signal=57%
GO_NEGATIVE_REGULATION_OF_NEURON_DIFFERENTIATION	22	0.598062	1.80552	0	0.0241636	0.411	114	tags=55%, list=20%, signal=65%
GO_HEAD_DEVELOPMENT	48	0.515558	1.80159	0	0.0235987	0.43	203	tags=65%, list=35%, signal=91%
GO_CENTRAL_NERVOUS_SYSTEM_DEVELOPMENT	71	0.4909	1.80111	0	0.0228068	0.431	125	tags=44%, list=21%, signal=49%
GO_BIOLOGICAL_ADHESION	103	0.460819	1.79913	0	0.0224863	0.436	142	tags=44%, list=24%, signal=48%
GO_NEGATIVE_REGULATION_OF_NEURON_DEATH	17	0.632063	1.78427	0	0.0256505	0.516	101	tags=47%, list=17%, signal=55%
GO_NEUROGENESIS	103	0.459995	1.78382	0	0.0249986	0.519	205	tags=55%, list=35%, signal=70%
GO_REGULATION_OF_NEURON_PROJECTION_DEVELOPMENT	44	0.505242	1.74486	0	0.0335529	0.707	205	tags=64%, list=35%, signal=91%
GO_REGULATION_OF_CELL_DEVELOPMENT	65	0.468031	1.71767	0	0.0392196	0.833	139	tags=42%, list=24%, signal=48%
GO_REGULATION_OF_CELL_PROJECTION_ORGANIZATION	53	0.485967	1.74605	0.00111483	0.0339005	0.698	205	tags=60%, list=35%, signal=85%
GO_NERVOUS_SYSTEM_PROCESS	49	0.491834	1.73138	0.00112613	0.036851	0.766	118	tags=45%, list=20%, signal=52%
GO_GLIOGENESIS	31	0.540452	1.77287	0.00119332	0.0265288	0.575	122	tags=45%, list=21%, signal=54%
GO_CELL_CELL_ADHESION_VIA_PLASMA_MEMBRANE_ADHESION_MOLECULES	22	0.579001	1.75464	0.00121803	0.0315126	0.656	170	tags=73%, list=29%, signal=99%
GO_NEURON_PROJECTION_GUIDANCE	25	0.590746	1.85635	0.00124688	0.0190812	0.243	163	tags=68%, list=28%, signal=90%
GO_LOCOMOTORY_BEHAVIOR	22	0.654882	1.96481	0.00126582	0.00875085	0.051	142	tags=64%, list=24%, signal=81%
GO_COGNITION	18	0.647702	1.87334	0.00130378	0.0166289	0.199	118	tags=67%, list=20%, signal=81%
GO_POSITIVE_REGULATION_OF_SYNAPTIC_TRANSMISSION	15	0.693518	1.90553	0.00133511	0.0127363	0.126	114	tags=80%, list=20%, signal=97%
GO_SYNAPSE_ORGANIZATION	41	0.528205	1.80415	0.00234192	0.0234082	0.414	190	tags=63%, list=33%, signal=87%
GO_POSITIVE_REGULATION_OF_NERVOUS_SYSTEM_DEVELOPMENT	38	0.493326	1.66978	0.00238949	0.0590745	0.959	205	tags=63%, list=35%, signal=91%
GO_NEURON_APOPTOTIC_PROCESS	19	0.593036	1.72194	0.00256082	0.0392923	0.81	101	tags=47%, list=17%, signal=55%
GO_POSTSYNAPSE_ORGANIZATION	15	0.638395	1.77835	0.00256739	0.0255999	0.549	163	tags=67%, list=28%, signal=90%
GO_DEVELOPMENTAL_CELL_GROWTH	17	0.586182	1.70016	0.00257732	0.047212	0.898	80	tags=47%, list=14%, signal=53%
GO_PEPTIDE_HORMONE_SECRETION	18	0.618559	1.79841	0.0025974	0.0218993	0.44	109	tags=50%, list=19%, signal=60%
GO_DENDRITE_DEVELOPMENT	16	0.629549	1.78023	0.00268456	0.0259102	0.542	161	tags=69%, list=28%, signal=92%
GO_CELL_JUNCTION_ORGANIZATION	67	0.453181	1.66663	0.00331492	0.0598516	0.961	212	tags=58%, list=36%, signal=81%
GO_REGULATION_OF_TRANS_SYNAPTIC_SIGNALING	41	0.488296	1.65991	0.00350877	0.0621312	0.969	114	tags=46%, list=20%, signal=54%
GO_HORMONE_TRANSPORT	23	0.568033	1.74209	0.00372208	0.0338885	0.717	109	tags=43%, list=19%, signal=51%
GO_REGULATION_OF_HORMONE_SECRETION	18	0.574435	1.66433	0.00383632	0.0603274	0.962	109	tags=44%, list=19%, signal=53%
GO_REGULATION_OF_CELL_DIFFERENTIATION	95	0.410509	1.58491	0.00421053	0.106988	1	140	tags=36%, list=24%, signal=39%
GO_GLIAL_CELL_DIFFERENTIATION	25	0.555857	1.72528	0.00477897	0.0388262	0.798	122	tags=48%, list=21%, signal=58%
GO_CELL_RECOGNITION	21	0.582482	1.73786	0.00508259	0.0348548	0.736	114	tags=48%, list=20%, signal=57%
GO_NEGATIVE_REGULATION_OF_NEURON_PROJECTION_DEVELOPMENT	19	0.553338	1.62587	0.00510204	0.0821974	0.994	202	tags=68%, list=35%, signal=101%
GO_CELL_CELL_ADHESION	57	0.442625	1.57561	0.00564972	0.110473	1	170	tags=49%, list=29%, signal=63%
GO_REGULATION_OF_MEMBRANE_POTENTIAL	26	0.548984	1.75706	0.00612745	0.0314042	0.65	215	tags=65%, list=37%, signal=99%
GO_NEURON_DEATH	26	0.546294	1.71595	0.00622665	0.0390618	0.839	101	tags=38%, list=17%, signal=44%
GO_NEGATIVE_REGULATION_OF_NERVOUS_SYSTEM_DEVELOPMENT	26	0.535535	1.68345	0.00732601	0.0536419	0.937	202	tags=65%, list=35%, signal=96%
GO_ADULT_BEHAVIOR	15	0.611312	1.66993	0.00790514	0.060174	0.958	122	tags=60%, list=21%, signal=74%
GO_POSITIVE_REGULATION_OF_MULTICELLULAR_ORGANISMAL_PROCESS	104	0.381295	1.49	0.00846561	0.191091	1	215	tags=52%, list=37%, signal=68%
GO_FOREBRAIN_DEVELOPMENT	23	0.548175	1.6862	0.0086741	0.0530756	0.935	122	tags=52%, list=21%, signal=63%
GO_REGULATION_OF_AXONOGENESIS	19	0.592509	1.72095	0.00868486	0.0388666	0.818	137	tags=63%, list=23%, signal=80%
GO_TELENCEPHALON_DEVELOPMENT	16	0.609582	1.69516	0.00923483	0.0489668	0.912	115	tags=56%, list=20%, signal=68%
GO_TAXIS	40	0.468569	1.59045	0.0104895	0.10297	1	137	tags=48%, list=23%, signal=58%
GO_NEGATIVE_REGULATION_OF_WNT_SIGNALING_PATHWAY	16	0.584017	1.62295	0.0109739	0.0834018	0.995	75	tags=25%, list=13%, signal=28%
GO_NEGATIVE_REGULATION_OF_CELL_PROJECTION_ORGANIZATION	22	0.534047	1.61528	0.011378	0.0871175	1	139	tags=55%, list=24%, signal=69%
GO_CELLULAR_RESPONSE_TO_PEPTIDE	25	0.529202	1.64524	0.0123001	0.0723011	0.987	78	tags=32%, list=13%, signal=35%
GO_DICARBOXYLIC_ACID_METABOLIC_PROCESS	17	0.585151	1.67822	0.0128205	0.0557087	0.945	120	tags=41%, list=21%, signal=50%
GO_CATION_TRANSMEMBRANE_TRANSPORT	37	0.475307	1.59945	0.0129412	0.0990444	1	222	tags=65%, list=38%, signal=98%
GO_REGULATION_OF_CELL_MORPHOGENESIS	40	0.471746	1.59681	0.012987	0.100169	1	139	tags=48%, list=24%, signal=58%
GO_ALPHA_AMINO_ACID_METABOLIC_PROCESS	26	0.497496	1.57622	0.0134804	0.111364	1	138	tags=42%, list=24%, signal=53%
GO_ION_TRANSMEMBRANE_TRANSPORT	42	0.45402	1.56936	0.0138728	0.115594	1	158	tags=45%, list=27%, signal=58%
GO_SIGNAL_RELEASE	39	0.460342	1.57633	0.0139373	0.112847	1	109	tags=38%, list=19%, signal=44%
GO_POSITIVE_REGULATION_OF_DEVELOPMENTAL_PROCESS	69	0.404656	1.49371	0.0140389	0.187264	1	142	tags=39%, list=24%, signal=46%
GO_NEGATIVE_REGULATION_OF_CELL_DEVELOPMENT	28	0.498654	1.57946	0.0149813	0.110936	1	114	tags=43%, list=20%, signal=51%
GO_SYNAPSE_ASSEMBLY	15	0.597606	1.6432	0.0175676	0.0724984	0.987	205	tags=87%, list=35%, signal=130%
GO_G_PROTEIN_COUPLED_RECEPTOR_SIGNALING_PATHWAY	28	0.511703	1.62229	0.0184049	0.0823638	0.995	77	tags=43%, list=13%, signal=47%
GO_DEVELOPMENTAL_GROWTH_INVOLVED_IN_MORPHOGENESIS	16	0.587091	1.64124	0.0184941	0.0727412	0.99	80	tags=50%, list=14%, signal=56%
GO_CELL_SURFACE_RECEPTOR_SIGNALING_PATHWAY_INVOLVED_IN_CELL_CELL_SIGNALING	37	0.452292	1.53348	0.0187793	0.150765	1	109	tags=30%, list=19%, signal=34%
GO_REGULATION_OF_PEPTIDYL_TYROSINE_PHOSPHORYLATION	16	0.582822	1.59101	0.0189873	0.104073	1	20	tags=31%, list=3%, signal=31%
GO_REGULATION_OF_INNATE_IMMUNE_RESPONSE	21	0.51961	1.55688	0.0231065	0.128318	1	101	tags=29%, list=17%, signal=33%
GO_POSITIVE_REGULATION_OF_INNATE_IMMUNE_RESPONSE	18	0.539735	1.5544	0.0231959	0.127644	1	63	tags=22%, list=11%, signal=24%
GO_REGULATION_OF_CELL_JUNCTION_ASSEMBLY	18	0.53291	1.52511	0.0234987	0.160449	1	201	tags=67%, list=34%, signal=99%
GO_REGULATION_OF_WNT_SIGNALING_PATHWAY	22	0.498217	1.51303	0.0237797	0.168963	1	75	tags=23%, list=13%, signal=25%
GO_RESPONSE_TO_PEPTIDE	35	0.44029	1.47166	0.0245902	0.214315	1	78	tags=26%, list=13%, signal=28%
GO_REGULATION_OF_SECRETION	45	0.421163	1.46774	0.0251429	0.215986	1	109	tags=33%, list=19%, signal=38%
GO_REGULATION_OF_DEVELOPMENTAL_GROWTH	19	0.515729	1.51823	0.0259403	0.166107	1	87	tags=42%, list=15%, signal=48%
GO_DEVELOPMENTAL_GROWTH	38	0.448178	1.51265	0.02781	0.167485	1	207	tags=58%, list=35%, signal=84%
GO_MULTICELLULAR_ORGANISMAL_SIGNALING	15	0.55787	1.53561	0.0289855	0.149874	1	222	tags=80%, list=38%, signal=126%
GO_MONOVALENT_INORGANIC_CATION_TRANSPORT	22	0.513452	1.55596	0.031211	0.127753	1	215	tags=64%, list=37%, signal=97%
GO_ORGANIC_ACID_CATABOLIC_PROCESS	26	0.47737	1.50348	0.0318066	0.17505	1	260	tags=77%, list=45%, signal=132%
GO_CELL_JUNCTION_ASSEMBLY	36	0.450175	1.50389	0.0328638	0.176387	1	207	tags=56%, list=35%, signal=81%
GO_POSITIVE_REGULATION_OF_SIGNALING	104	0.363396	1.41111	0.0339343	0.282568	1	114	tags=27%, list=20%, signal=27%
GO_INORGANIC_ION_TRANSMEMBRANE_TRANSPORT	35	0.439053	1.45399	0.0342385	0.229059	1	222	tags=60%, list=38%, signal=91%
GO_AGING	24	0.48268	1.48692	0.0353535	0.193625	1	122	tags=38%, list=21%, signal=45%
GO_REGULATION_OF_TRANSPORTER_ACTIVITY	16	0.537477	1.51828	0.0353866	0.168133	1	211	tags=81%, list=36%, signal=124%
GO_PEPTIDE_SECRETION	40	0.43681	1.47337	0.0366864	0.213737	1	109	tags=33%, list=19%, signal=37%
GO_NEGATIVE_REGULATION_OF_CANONICAL_WNT_SIGNALING_PATHWAY	15	0.555747	1.51598	0.037859	0.16705	1	63	tags=20%, list=11%, signal=22%
GO_RESPONSE_TO_ENDOGENOUS_STIMULUS	90	0.360302	1.38626	0.0397422	0.309504	1	97	tags=27%, list=17%, signal=27%
GO_ORGANIC_ACID_BIOSYNTHETIC_PROCESS	32	0.446675	1.46511	0.0406699	0.218289	1	115	tags=34%, list=20%, signal=40%
GO_POSITIVE_REGULATION_OF_NEURON_DIFFERENTIATION	29	0.447618	1.45037	0.0437424	0.232943	1	205	tags=59%, list=35%, signal=86%
GO_DEVELOPMENTAL_MATURATION	20	0.500668	1.46873	0.044757	0.216699	1	205	tags=65%, list=35%, signal=97%
GO_ESTABLISHMENT_OF_PROTEIN_LOCALIZATION_TO_MEMBRANE	26	0.454394	1.43781	0.0498783	0.252038	1	278	tags=73%, list=48%, signal=133%

## Sheet: gsea_report_for_CSF_NH
Supplementary Table S5. GSEA results of the prominent and statistically significant pathways (FDR q-value<0.25)
NAME	SIZE	ES	NES	NOM p-val	FDR q-val	FWER p-val	RANK AT MAX	LEADING EDGE
GO_LOCOMOTORY_BEHAVIOR	17	0.701947	1.99028	0	0.0092877	0.01	76	tags=65%, list=19%, signal=76%
GO_BEHAVIOR	36	0.619031	1.98598	0	0.00464385	0.01	76	tags=53%, list=19%, signal=59%
GO_NEURON_PROJECTION_GUIDANCE	26	0.610111	1.86577	0	0.0289372	0.087	109	tags=69%, list=27%, signal=89%
GO_COGNITION	16	0.678054	1.8502	0	0.0277829	0.112	44	tags=50%, list=11%, signal=54%
GO_REGULATION_OF_SYNAPSE_STRUCTURE_OR_ACTIVITY	21	0.630343	1.84912	0	0.0224123	0.113	64	tags=57%, list=16%, signal=64%
GO_SYNAPSE_ORGANIZATION	37	0.572154	1.8165	0	0.0315862	0.179	109	tags=59%, list=27%, signal=74%
GO_CELL_JUNCTION_ORGANIZATION	60	0.532215	1.79985	0	0.0345316	0.227	109	tags=53%, list=27%, signal=62%
GO_REGULATION_OF_WNT_SIGNALING_PATHWAY	17	0.630626	1.78481	0.00216685	0.0380182	0.282	75	tags=29%, list=18%, signal=35%
GO_NEGATIVE_REGULATION_OF_NEURON_DIFFERENTIATION	21	0.607298	1.77359	0.00214362	0.0406469	0.325	155	tags=86%, list=38%, signal=131%
GO_CELL_PART_MORPHOGENESIS	49	0.529051	1.76119	0	0.0440407	0.383	109	tags=55%, list=27%, signal=66%
GO_NEURON_DEVELOPMENT	77	0.502443	1.75635	0	0.0433514	0.403	101	tags=47%, list=25%, signal=50%
GO_CELL_MORPHOGENESIS_INVOLVED_IN_NEURON_DIFFERENTIATION	48	0.520632	1.74697	0	0.0464333	0.455	109	tags=54%, list=27%, signal=65%
GO_REGULATION_OF_NERVOUS_SYSTEM_DEVELOPMENT	60	0.515595	1.74666	0	0.0432225	0.458	101	tags=52%, list=25%, signal=59%
GO_NEURON_DIFFERENTIATION	79	0.505145	1.7446	0	0.0415319	0.469	101	tags=47%, list=25%, signal=50%
GO_DEVELOPMENTAL_MATURATION	21	0.592721	1.73911	0	0.0411915	0.49	101	tags=57%, list=25%, signal=72%
GO_TAXIS	41	0.5297	1.73387	0.00102145	0.0412989	0.512	109	tags=56%, list=27%, signal=69%
GO_REGULATION_OF_NEURON_DIFFERENTIATION	45	0.526481	1.73078	0	0.0404582	0.523	91	tags=49%, list=22%, signal=56%
GO_NEUROGENESIS	92	0.493617	1.72798	0	0.0402337	0.54	101	tags=45%, list=25%, signal=46%
GO_SYNAPTIC_SIGNALING	43	0.526661	1.71723	0	0.0440668	0.591	101	tags=51%, list=25%, signal=61%
GO_REGULATION_OF_CELL_PROJECTION_ORGANIZATION	48	0.520233	1.71071	0.0020284	0.045918	0.621	116	tags=54%, list=29%, signal=67%
GO_ANTIGEN_RECEPTOR_MEDIATED_SIGNALING_PATHWAY	15	0.622793	1.70239	0.00567537	0.0484435	0.667	7	tags=13%, list=2%, signal=13%
GO_CELLULAR_COMPONENT_MORPHOGENESIS	51	0.508557	1.69493	0	0.0505189	0.7	109	tags=53%, list=27%, signal=63%
GO_CELL_RECOGNITION	16	0.613497	1.69185	0.00564334	0.0500654	0.714	64	tags=50%, list=16%, signal=57%
GO_AXON_DEVELOPMENT	52	0.501282	1.68984	0	0.0496531	0.721	154	tags=65%, list=38%, signal=92%
GO_REGULATION_OF_NEURON_PROJECTION_DEVELOPMENT	41	0.524433	1.68973	0	0.047667	0.721	91	tags=49%, list=22%, signal=56%
GO_NEGATIVE_REGULATION_OF_NEURON_PROJECTION_DEVELOPMENT	17	0.587762	1.68804	0.0087146	0.0466976	0.726	155	tags=82%, list=38%, signal=127%
GO_T_CELL_RECEPTOR_SIGNALING_PATHWAY	15	0.622793	1.688	0.00884956	0.0450035	0.726	7	tags=13%, list=2%, signal=13%
GO_GLIOGENESIS	25	0.556701	1.68247	0.00315457	0.0463298	0.752	101	tags=52%, list=25%, signal=65%
GO_POSITIVE_REGULATION_OF_NERVOUS_SYSTEM_DEVELOPMENT	32	0.534212	1.66616	0.00208117	0.0536796	0.808	101	tags=56%, list=25%, signal=69%
GO_G_PROTEIN_COUPLED_RECEPTOR_SIGNALING_PATHWAY	26	0.548567	1.64948	0.00626305	0.0630265	0.868	88	tags=50%, list=22%, signal=60%
GO_CELL_PROJECTION_ORGANIZATION	85	0.467015	1.63771	0	0.069845	0.892	109	tags=45%, list=27%, signal=48%
GO_NEGATIVE_REGULATION_OF_NERVOUS_SYSTEM_DEVELOPMENT	23	0.541289	1.63532	0.00539374	0.070055	0.901	155	tags=78%, list=38%, signal=119%
GO_CELL_CELL_SIGNALING	88	0.463109	1.6272	0.001002	0.0746089	0.919	109	tags=40%, list=27%, signal=43%
GO_FOREBRAIN_DEVELOPMENT	20	0.550784	1.61905	0.012035	0.0787805	0.939	86	tags=50%, list=21%, signal=60%
GO_CENTRAL_NERVOUS_SYSTEM_DEVELOPMENT	69	0.471127	1.61359	0.0010142	0.0813522	0.951	131	tags=54%, list=32%, signal=66%
GO_CELL_SURFACE_RECEPTOR_SIGNALING_PATHWAY_INVOLVED_IN_CELL_CELL_SIGNALING	29	0.521131	1.60517	0.00724638	0.087085	0.971	88	tags=34%, list=22%, signal=41%
GO_GLIAL_CELL_DIFFERENTIATION	21	0.54123	1.60442	0.0181237	0.0854894	0.973	101	tags=52%, list=25%, signal=66%
GO_CARBOHYDRATE_DERIVATIVE_CATABOLIC_PROCESS	16	0.567833	1.58856	0.0210643	0.0989912	0.985	150	tags=81%, list=37%, signal=124%
GO_REGULATION_OF_AXONOGENESIS	22	0.53724	1.58789	0.0117899	0.0969819	0.986	86	tags=50%, list=21%, signal=60%
GO_NEGATIVE_REGULATION_OF_CELL_PROJECTION_ORGANIZATION	19	0.546465	1.58569	0.00978261	0.0968495	0.987	155	tags=79%, list=38%, signal=122%
GO_NEGATIVE_REGULATION_OF_CELL_DEVELOPMENT	24	0.525369	1.58477	0.00533049	0.095373	0.987	155	tags=75%, list=38%, signal=114%
GO_CELL_CELL_JUNCTION_ORGANIZATION	22	0.526409	1.58093	0.0138889	0.0970807	0.987	135	tags=64%, list=33%, signal=90%
GO_PEPTIDE_HORMONE_SECRETION	15	0.585987	1.58084	0.0199557	0.0948883	0.987	82	tags=47%, list=20%, signal=56%
GO_ADHERENS_JUNCTION_ORGANIZATION	15	0.57879	1.57428	0.0155039	0.0993019	0.99	109	tags=67%, list=27%, signal=88%
GO_REGULATION_OF_TRANS_SYNAPTIC_SIGNALING	33	0.500734	1.5734	0.00825593	0.0979229	0.991	99	tags=48%, list=24%, signal=59%
GO_CELL_CELL_ADHESION_VIA_PLASMA_MEMBRANE_ADHESION_MOLECULES	28	0.504377	1.56835	0.0144181	0.101453	0.993	189	tags=82%, list=46%, signal=143%
GO_CELL_CELL_SIGNALING_BY_WNT	23	0.530426	1.56292	0.0116649	0.104813	0.994	88	tags=30%, list=22%, signal=37%
GO_CELL_MORPHOGENESIS	72	0.445342	1.53615	0.00401204	0.13608	1	109	tags=43%, list=27%, signal=48%
GO_HEAD_DEVELOPMENT	49	0.468816	1.53606	0.00507614	0.13336	1	129	tags=55%, list=32%, signal=71%
GO_SYNAPSE_ASSEMBLY	18	0.528179	1.52266	0.0322581	0.149644	1	109	tags=61%, list=27%, signal=80%
GO_CELL_MORPHOGENESIS_INVOLVED_IN_DIFFERENTIATION	61	0.443581	1.52036	0.0131181	0.150189	1	101	tags=41%, list=25%, signal=46%
GO_REGULATION_OF_CELL_DEVELOPMENT	60	0.44422	1.52012	0.00507099	0.147714	1	149	tags=55%, list=37%, signal=74%
GO_REGULATION_OF_METAL_ION_TRANSPORT	18	0.534763	1.51575	0.0240437	0.151688	1	91	tags=50%, list=22%, signal=62%
GO_NEGATIVE_REGULATION_OF_CELL_DIFFERENTIATION	31	0.4837	1.4998	0.0154799	0.173733	1	160	tags=68%, list=39%, signal=103%
GO_REGULATION_OF_CELL_MORPHOGENESIS_INVOLVED_IN_DIFFERENTIATION	33	0.470255	1.49423	0.0227273	0.180172	1	91	tags=39%, list=22%, signal=47%
GO_DEVELOPMENTAL_CELL_GROWTH	18	0.522234	1.49314	0.0348584	0.178438	1	86	tags=44%, list=21%, signal=54%
GO_CELL_ACTIVATION_INVOLVED_IN_IMMUNE_RESPONSE	60	0.435525	1.49094	0.0111223	0.178696	1	102	tags=35%, list=25%, signal=40%
GO_REGULATION_OF_CELL_MORPHOGENESIS	44	0.452363	1.48951	0.0162437	0.177947	1	105	tags=43%, list=26%, signal=52%
GO_PEPTIDYL_TYROSINE_MODIFICATION	16	0.529316	1.48908	0.0415264	0.175627	1	54	tags=38%, list=13%, signal=42%
GO_NERVOUS_SYSTEM_PROCESS	46	0.445422	1.48138	0.0153218	0.185424	1	101	tags=43%, list=25%, signal=51%
GO_PEPTIDE_SECRETION	29	0.471722	1.46968	0.0239085	0.203044	1	94	tags=38%, list=23%, signal=46%
GO_DEPHOSPHORYLATION	18	0.512046	1.46796	0.0385888	0.203038	1	71	tags=39%, list=17%, signal=45%
GO_REGULATION_OF_SYSTEM_PROCESS	38	0.443647	1.44218	0.037871	0.241374	1	106	tags=42%, list=26%, signal=52%
GO_CELL_JUNCTION_ASSEMBLY	33	0.454932	1.44004	0.0464396	0.242034	1	135	tags=58%, list=33%, signal=79%

## Sheet: gsea_report_for_Plasma_GG
Supplementary Table S5. GSEA results of the prominent and statistically significant pathways (FDR q-value<0.25)
NAME	SIZE	ES	NES	NOM p-val	FDR q-val	FWER p-val	RANK AT MAX	LEADING EDGE
GO_COMPLEMENT_ACTIVATION	23	-0.848975	-4.73753	0	0	0	53	tags=78%, list=14%, signal=86%
GO_HUMORAL_IMMUNE_RESPONSE	34	-0.596716	-4.02926	0	0	0	54	tags=62%, list=14%, signal=66%
GO_REGULATION_OF_HUMORAL_IMMUNE_RESPONSE	19	-0.83681	-3.91197	0	0	0	59	tags=84%, list=16%, signal=95%
GO_HUMORAL_IMMUNE_RESPONSE_MEDIATED_BY_CIRCULATING_IMMUNOGLOBULIN	15	-0.867734	-3.76151	0	0	0	59	tags=87%, list=16%, signal=99%
GO_B_CELL_MEDIATED_IMMUNITY	15	-0.867734	-3.68614	0	0	0	59	tags=87%, list=16%, signal=99%
GO_ACTIVATION_OF_IMMUNE_RESPONSE	29	-0.547464	-3.0098	0	0	0	47	tags=62%, list=13%, signal=65%
GO_ADAPTIVE_IMMUNE_RESPONSE_BASED_ON_SOMATIC_RECOMBINATION_OF_IMMUNE_RECEPTORS_BUILT_FROM_IMMUNOGLOBULIN_SUPERFAMILY_DOMAINS	18	-0.589431	-2.74582	0	0	0	53	tags=67%, list=14%, signal=74%
GO_REGULATION_OF_IMMUNE_EFFECTOR_PROCESS	28	-0.463064	-2.69075	0	0	0	54	tags=57%, list=14%, signal=62%
GO_POSITIVE_REGULATION_OF_IMMUNE_RESPONSE	35	-0.393571	-2.67173	0	0	0	47	tags=54%, list=13%, signal=56%
GO_LYMPHOCYTE_MEDIATED_IMMUNITY	19	-0.522871	-2.6596	0	0	0	53	tags=63%, list=14%, signal=70%
GO_ADAPTIVE_IMMUNE_RESPONSE	24	-0.409683	-2.1653	0	0.000528	0.002	31	tags=42%, list=8%, signal=43%
GO_REGULATION_OF_IMMUNE_RESPONSE	47	-0.275845	-2.12627	0	0.000490286	0.002	59	tags=53%, list=16%, signal=55%
GO_ACTIN_FILAMENT_ORGANIZATION	15	-0.481994	-1.9957	0	0.00233249	0.009	203	tags=100%, list=54%, signal=209%

## Sheet: gsea_report_for_Plasma_MU
Supplementary Table S5. GSEA results of the prominent and statistically significant pathways (FDR q-value<0.25)
NAME	SIZE	ES	NES	NOM p-val	FDR q-val	FWER p-val	RANK AT MAX	LEADING EDGE
GO_REGULATION_OF_HUMORAL_IMMUNE_RESPONSE	20	-0.777815	-2.95188	0	0	0	76	tags=80%, list=13%, signal=89%
GO_COMPLEMENT_ACTIVATION	21	-0.784137	-2.94068	0	0	0	76	tags=81%, list=13%, signal=90%
GO_HUMORAL_IMMUNE_RESPONSE	32	-0.682329	-2.88907	0	0	0	76	tags=63%, list=13%, signal=68%
GO_B_CELL_MEDIATED_IMMUNITY	16	-0.702262	-2.45126	0	0.000461775	0.002	86	tags=81%, list=15%, signal=93%
GO_REGULATION_OF_IMMUNE_EFFECTOR_PROCESS	30	-0.555959	-2.32765	0	0.00200705	0.01	107	tags=63%, list=18%, signal=74%
GO_ADAPTIVE_IMMUNE_RESPONSE_BASED_ON_SOMATIC_RECOMBINATION_OF_IMMUNE_RECEPTORS_BUILT_FROM_IMMUNOGLOBULIN_SUPERFAMILY_DOMAINS	19	-0.605202	-2.26893	0	0.00292226	0.018	86	tags=68%, list=15%, signal=78%
GO_ADAPTIVE_IMMUNE_RESPONSE	23	-0.552886	-2.19283	0	0.00443242	0.032	86	tags=61%, list=15%, signal=69%
GO_COAGULATION	36	-0.489606	-2.10006	0	0.00809495	0.065	138	tags=61%, list=24%, signal=75%
GO_PROTEIN_ACTIVATION_CASCADE	15	-0.628833	-2.09609	0.00406504	0.00751473	0.068	123	tags=73%, list=21%, signal=91%
GO_ACTIVATION_OF_IMMUNE_RESPONSE	48	-0.454836	-2.08423	0	0.00725066	0.072	76	tags=38%, list=13%, signal=40%
GO_LYMPHOCYTE_MEDIATED_IMMUNITY	22	-0.516755	-1.96703	0	0.0158331	0.164	86	tags=64%, list=15%, signal=72%
GO_REGULATION_OF_BODY_FLUID_LEVELS	43	-0.421784	-1.89773	0	0.0245825	0.26	143	tags=58%, list=24%, signal=71%
GO_POSITIVE_REGULATION_OF_IMMUNE_RESPONSE	57	-0.360568	-1.73667	0	0.0699663	0.609	76	tags=33%, list=13%, signal=35%
GO_POSITIVE_REGULATION_OF_IMMUNE_SYSTEM_PROCESS	68	-0.337761	-1.72869	0.0123457	0.0681307	0.626	76	tags=31%, list=13%, signal=31%
GO_NEGATIVE_REGULATION_OF_WOUND_HEALING	15	-0.478651	-1.69402	0.00858369	0.0793485	0.707	108	tags=53%, list=18%, signal=64%
GO_LIPID_LOCALIZATION	21	-0.450722	-1.69238	0.0133929	0.0749462	0.71	36	tags=33%, list=6%, signal=34%
GO_REGULATION_OF_COAGULATION	16	-0.496828	-1.68913	0.0202429	0.0719459	0.719	133	tags=63%, list=23%, signal=79%
GO_NEGATIVE_REGULATION_OF_COAGULATION	15	-0.491116	-1.66731	0.019685	0.0775495	0.763	108	tags=53%, list=18%, signal=64%
GO_GLYCEROLIPID_METABOLIC_PROCESS	24	-0.401517	-1.66289	0.015625	0.0751402	0.771	55	tags=33%, list=9%, signal=35%
GO_REGULATION_OF_WOUND_HEALING	18	-0.453014	-1.65835	0.00851064	0.0736024	0.776	133	tags=61%, list=23%, signal=77%
GO_WOUND_HEALING	49	-0.340712	-1.59769	0.00854701	0.101611	0.897	138	tags=49%, list=24%, signal=59%
GO_NEUTRAL_LIPID_METABOLIC_PROCESS	15	-0.459687	-1.55522	0.0526316	0.124777	0.954	92	tags=47%, list=16%, signal=54%
GO_DEFENSE_RESPONSE_TO_OTHER_ORGANISM	66	-0.311274	-1.55025	0	0.122835	0.957	81	tags=32%, list=14%, signal=33%
GO_REGULATION_OF_IMMUNE_RESPONSE	68	-0.310083	-1.54805	0.0227273	0.119256	0.959	76	tags=29%, list=13%, signal=30%
GO_DEFENSE_RESPONSE	94	-0.280397	-1.52303	0	0.131887	0.974	81	tags=27%, list=14%, signal=26%
GO_TRIGLYCERIDE_METABOLIC_PROCESS	15	-0.459687	-1.52142	0.0464135	0.127715	0.974	92	tags=47%, list=16%, signal=54%
GO_LEUKOCYTE_MIGRATION	27	-0.356696	-1.48382	0.0327869	0.152839	0.989	63	tags=37%, list=11%, signal=40%
GO_REGULATION_OF_IMMUNE_SYSTEM_PROCESS	84	-0.279207	-1.4484	0.0147059	0.181424	0.994	126	tags=38%, list=22%, signal=42%
GO_INNATE_IMMUNE_RESPONSE	62	-0.286997	-1.42364	0.0340909	0.201247	0.998	81	tags=31%, list=14%, signal=32%

## Sheet: gsea_report_for_Plasma_NH
Supplementary Table S5. GSEA results of the prominent and statistically significant pathways (FDR q-value<0.25)
NAME	SIZE	ES	NES	NOM p-val	FDR q-val	FWER p-val	RANK AT MAX	LEADING EDGE
GO_COAGULATION	31	-0.674097	-3.59386	0	0	0	68	tags=74%, list=17%, signal=82%
GO_COMPLEMENT_ACTIVATION	18	-0.694513	-2.98256	0	0	0	75	tags=78%, list=18%, signal=91%
GO_REGULATION_OF_HUMORAL_IMMUNE_RESPONSE	17	-0.688243	-2.96288	0	0	0	75	tags=76%, list=18%, signal=90%
GO_WOUND_HEALING	40	-0.506624	-2.90532	0	0	0	68	tags=65%, list=17%, signal=70%
GO_REGULATION_OF_BODY_FLUID_LEVELS	35	-0.539764	-2.80854	0	0	0	68	tags=66%, list=17%, signal=72%
GO_PROTEIN_ACTIVATION_CASCADE	15	-0.705299	-2.77674	0	0	0	47	tags=67%, list=12%, signal=73%
GO_REGULATION_OF_COAGULATION	15	-0.635636	-2.65818	0	0	0	68	tags=67%, list=17%, signal=77%
GO_HUMORAL_IMMUNE_RESPONSE	26	-0.503987	-2.63158	0	0	0	75	tags=58%, list=18%, signal=66%
GO_REGULATION_OF_WOUND_HEALING	16	-0.608332	-2.4223	0	0.0001875	0.001	68	tags=63%, list=17%, signal=72%
GO_NEGATIVE_REGULATION_OF_WOUND_HEALING	15	-0.593286	-2.37655	0	0.000554464	0.002	68	tags=60%, list=17%, signal=69%
GO_REGULATION_OF_IMMUNE_EFFECTOR_PROCESS	24	-0.453256	-2.22409	0	0.00213165	0.009	78	tags=67%, list=19%, signal=78%
GO_RESPONSE_TO_WOUNDING	52	-0.309229	-2.11963	0	0.00363281	0.018	68	tags=50%, list=17%, signal=52%
GO_AMINE_METABOLIC_PROCESS	15	-0.454082	-1.85575	0	0.0137802	0.077	230	tags=100%, list=57%, signal=221%
GO_ACTIVATION_OF_IMMUNE_RESPONSE	36	-0.331107	-1.81253	0	0.0182118	0.11	76	tags=42%, list=19%, signal=47%
GO_POSITIVE_REGULATION_OF_IMMUNE_RESPONSE	42	-0.25206	-1.40691	0	0.1294	0.766	76	tags=40%, list=19%, signal=45%
GO_PROTEIN_CONTAINING_COMPLEX_SUBUNIT_ORGANIZATION	50	-0.247278	-1.40441	0	0.126071	0.769	31	tags=18%, list=8%, signal=17%
GO_POSITIVE_REGULATION_OF_IMMUNE_SYSTEM_PROCESS	51	-0.236982	-1.35214	0	0.147089	0.854	76	tags=41%, list=19%, signal=44%
GO_REGULATION_OF_MRNA_CATABOLIC_PROCESS	18	-0.349614	-1.59553	0.0111111	0.0599117	0.365	272	tags=100%, list=67%, signal=288%
GO_NEGATIVE_REGULATION_OF_RESPONSE_TO_WOUNDING	19	-0.344806	-1.49528	0.0125	0.0876101	0.567	33	tags=32%, list=8%, signal=33%
GO_RNA_CATABOLIC_PROCESS	19	-0.357105	-1.58223	0.012987	0.0585809	0.392	187	tags=95%, list=46%, signal=167%
GO_CELLULAR_NITROGEN_COMPOUND_CATABOLIC_PROCESS	28	-0.253298	-1.37405	0.025	0.138903	0.814	312	tags=100%, list=77%, signal=399%
GO_RESPONSE_TO_TUMOR_NECROSIS_FACTOR	18	-0.339332	-1.51946	0.0253165	0.0796065	0.508	276	tags=100%, list=68%, signal=297%
GO_PROTEIN_MODIFICATION_BY_SMALL_PROTEIN_CONJUGATION	22	-0.296104	-1.40146	0.03125	0.123188	0.774	294	tags=100%, list=72%, signal=341%
GO_REGULATION_OF_HEMOPOIESIS	16	-0.342711	-1.42997	0.0373832	0.117742	0.716	274	tags=100%, list=67%, signal=294%
GO_REGULATION_OF_MRNA_METABOLIC_PROCESS	21	-0.352332	-1.59841	0.04	0.0668373	0.361	272	tags=100%, list=67%, signal=286%
GO_ADAPTIVE_IMMUNE_RESPONSE_BASED_ON_SOMATIC_RECOMBINATION_OF_IMMUNE_RECEPTORS_BUILT_FROM_IMMUNOGLOBULIN_SUPERFAMILY_DOMAINS	15	-0.402103	-1.58802	0.04	0.0590682	0.38	75	tags=60%, list=18%, signal=71%
GO_FC_RECEPTOR_SIGNALING_PATHWAY	15	-0.369898	-1.4764	0.046729	0.0929538	0.606	263	tags=100%, list=65%, signal=272%
GO_LYMPHOCYTE_MEDIATED_IMMUNITY	18	-0.36163	-1.59656	0.05	0.0631032	0.363	43	tags=39%, list=11%, signal=42%
